# Supplementary material for: Genomic characteristics of cattle copy number variations
Source: BMC Genomics. 2011 Feb 23;12:127. doi: 10.1186/1471-2164-12-127 (PMC3053260; doi:10.1186/1471-2164-12-127)
Supplement: Additional file 2 — Supplemental Material file. Table S6. Gene contents of cattle CNV regions. [file 1471-2164-12-127-S2.XLS]

## Sheet: Table S6
no	chr_infor	chr	start	end	type	length	startsnp	endsnp	numsnp	ncnvr	frequency	ngenerefseq	genenamerefseq	ngeneblast	genenameblast	ngeneglean	genenameglean	ngeneensGene	genenameensGene
1	chr1:1247321-1458242	chr1	1247321	1458242	gain	210922	ARS-BFGL-NGS-62826	ARS-BFGL-BAC-4980	7	3	0.005758	3	NM_001076975 IL10RB interleukin 10 receptor, beta;NM_174552 IFNAR1 interferon, alpha; receptor;NM_174553 IFNAR2 interferon (alpha, beta and omega) receptor 2	7	NM_000628 IL10RB interleukin 10 receptor, beta;NM_000629 IFNAR1 interferon (alpha, beta and omega) receptor 1;NM_000874 IFNAR2 interferon (alpha, beta and omega) receptor 2;NM_207585 IFNAR2 interferon (alpha, beta and omega) receptor 2;AF090940;AK124057;X89814	3	GLEAN_07912;GLEAN_07911;GLEAN_07910	3	ENSBTAG00000015212 ENSBTAT00000020239;ENSBTAG00000019404 ENSBTAT00000025852;ENSBTAG00000021819 ENSBTAT00000029080
2	chr1:1705125-1791641	chr1	1705125	1791641	gain	86517	ARS-BFGL-NGS-25183	ARS-BFGL-BAC-7317	4	1	Unique	0		0		0		0
3	chr1:4324291-4588701	chr1	4324291	4588701	both	264411	Hapmap33075-BTA-162916	BTB-01973385	5	3	0.005758	0		11	NM_181602 KRTAP6-1 keratin associated protein 6-1;NM_181609 KRTAP19-3 keratin associated protein 19-3;NM_181612 KRTAP19-6 keratin associated protein 19-6;AB096945;AB096946;AB096949;AB096952;AB096957;AB096964;BC101682;BC104872	7	GLEAN_19814;GLEAN_24896;GLEAN_24895;GLEAN_24897;GLEAN_24898;GLEAN_24899;GLEAN_24900	0
4	chr1:11324871-11498897	chr1	11324871	11498897	loss	174027	Hapmap43814-BTA-22629	BTA-29334-no-rs	5	1	Unique	0		2	AF090940;AK127847	0		0
5	chr1:12265746-12544191	chr1	12265746	12544191	loss	278446	BTB-00005637	Hapmap60346-rs29019231	4	8	0.015355	0		4	AK097143;AK098235;AK124194;AK127847	0		0
6	chr1:14238026-14360343	chr1	14238026	14360343	loss	122318	BTA-103292-no-rs	ARS-BFGL-BAC-14883	4	1	Unique	0		1	AF090940	0		0
7	chr1:17178059-17278945	chr1	17178059	17278945	loss	100887	BTA-118731-no-rs	BTB-01083468	4	1	Unique	0		0		0		0
8	chr1:19851471-20265533	chr1	19851471	20265533	both	414063	BTA-39399-no-rs	BTA-39450-no-rs	9	5	0.009596	3	NR_030791 MIR125B-2 microRNA mir-125b-2;NR_030927 MIR99A microRNA mir-99a;NR_031383 MIRLET7C microRNA let-7c	0		0		0
9	chr1:20373074-20421151	chr1	20373074	20421151	loss	48078	Hapmap49594-BTA-39447	ARS-BFGL-NGS-10334	3	3	0.005758	0		0		1	GLEAN_25157	0
10	chr1:21595039-21658255	chr1	21595039	21658255	loss	63217	BTB-01210202	BTB-01210076	3	1	Unique	0		0		1	GLEAN_15241	0
11	chr1:23551250-23694843	chr1	23551250	23694843	loss	143594	BTB-01153392	BTB-01153241	3	2	Multiple	0		0		0		0
12	chr1:27204282-27415115	chr1	27204282	27415115	loss	210834	Hapmap51561-BTA-120459	Hapmap33501-BTA-152681	5	1	Unique	0		0		0		0
13	chr1:30006608-30066112	chr1	30006608	30066112	gain	59505	BTB-00012627	BFGL-NGS-119297	3	2	Multiple	0		1	AK124194	0		0
14	chr1:32878144-33296052	chr1	32878144	33296052	loss	417909	Hapmap52004-BTA-69178	Hapmap40138-BTA-69192	11	3	0.005758	0		1	AF090940	0		0
15	chr1:33637325-33711422	chr1	33637325	33711422	loss	74098	BTA-69212-no-rs	BTB-00015939	3	1	Unique	0		0		0		0
16	chr1:33897882-33983402	chr1	33897882	33983402	loss	85521	BTA-69229-no-rs	BTB-00901868	3	2	Multiple	0		2	AK098235;AK127847	2	GLEAN_17493;GLEAN_17494	0
17	chr1:34987550-35047499	chr1	34987550	35047499	loss	59950	Hapmap43629-BTA-60810	BTB-01211075	3	1	Unique	0		1	AF090940	0		0
18	chr1:37718260-37962259	chr1	37718260	37962259	loss	244000	Hapmap52575-rs29013932	Hapmap46343-BTA-111768	8	1	Unique	0		7	NM_004439 EPHA5 EPH receptor A5;NM_004440 EPHA7 EPH receptor A7;NM_005233 EPHA3 EPH receptor A3;NM_182472 EPHA5 EPH receptor A5;AB209269;AK124194;BX537946	1	GLEAN_08414	2	ENSBTAG00000006811 ENSBTAT00000008955;ENSBTAG00000034197 ENSBTAT00000048477
19	chr1:38372695-38620893	chr1	38372695	38620893	loss	248199	Hapmap29197-BTA-97143	ARS-BFGL-NGS-53463	5	3	0.005758	0		2	AF090940;AK124194	0		0
20	chr1:39645815-39716032	chr1	39645815	39716032	gain	70218	ARS-BFGL-BAC-15722	BTA-07775-no-rs	3	9	0.017274	0		0		0		0
21	chr1:39820991-39933731	chr1	39820991	39933731	gain	112741	Hapmap33732-BTA-160835	Hapmap39970-BTA-117984	3	1	Unique	0		0		0		0
22	chr1:40691263-40758983	chr1	40691263	40758983	gain	67721	ARS-BFGL-NGS-55025	Hapmap38790-BTA-87413	3	1	Unique	0		0		0		0
23	chr1:41168633-43216667	chr1	41168633	43216667	loss	2048035	BTB-01249999	ARS-BFGL-BAC-15157	51	7	0.013435	2	NM_001015675 MINA MYC induced nuclear antigen;NM_001075782 ARL6 ADP-ribosylation factor-like 6	35	NM_006000 TUBA4A tubulin, alpha 4a;NM_006001 TUBA3C tubulin, alpha 3c;NM_006009 TUBA1A tubulin, alpha 1a;NM_006082 TUBA1B tubulin, alpha 1b;NM_014042 C11orf51 chromosome 11 open reading frame 51;NM_017548 CDV3 CDV3 homolog (mouse);NM_018943 TUBA8 tubulin, alpha 8;NM_024803 TUBAL3 tubulin, alpha-like 3;NM_025019;NM_032146 ARL6 ADP-ribosylation factor-like 6;NM_032704 TUBA1C tubulin, alpha 1c;NM_07…	7	GLEAN_11571;GLEAN_22506;GLEAN_26621;GLEAN_26622;GLEAN_26623;GLEAN_26624;GLEAN_26620	5	ENSBTAG00000001416 ENSBTAT00000001857;ENSBTAG00000008346 ENSBTAT00000032404;ENSBTAG00000010091 ENSBTAT00000013306;ENSBTAG00000015546 ENSBTAT00000048331 ENSBTAT00000020656;ENSBTAG00000034182 ENSBTAT00000015004
24	chr1:43461071-43522084	chr1	43461071	43522084	loss	61014	BTB-01708786	BTB-01955018	3	7	0.013435	0		9	NM_001005479 OR5H6 olfactory receptor, family 5, subfamily H, member 6;NM_001005482 OR5H2 olfactory receptor, family 5, subfamily H, member 2;AF090940;AK097143;AK098235;AK124194;AK127847;AK127911;BC036758	2	GLEAN_26634;GLEAN_26635	0
25	chr1:45647138-45704661	chr1	45647138	45704661	loss	57524	BTB-00021257	ARS-BFGL-NGS-81540	3	2	Multiple	1	NM_001038133 NIT2 nitrilase family, member 2	6	NM_018309 TBC1D23 TBC1 domain family, member 23;NM_020202 NIT2 nitrilase family, member 2;AK091154;BC010221;BC020955;BX648032	2	GLEAN_04490;GLEAN_04491	2	ENSBTAG00000004833 ENSBTAT00000006347;ENSBTAG00000015010 ENSBTAT00000032386
26	chr1:45898622-46114237	chr1	45898622	46114237	gain	215616	BTB-01788892	BTB-02044553	5	2	Multiple	1	NM_001075405 TMEM45A transmembrane protein 45A	5	AK097143;AK098235;AK124194;AK127847;BC036758	1	GLEAN_20508	2	ENSBTAG00000004459 ENSBTAT00000005845;ENSBTAG00000013321 ENSBTAT00000017716
27	chr1:47565937-47729242	chr1	47565937	47729242	loss	163306	ARS-BFGL-NGS-69858	BTB-01625181	3	2	Multiple	0		8	AF090940;AK097143;AK098235;AK124194;AK125948;AK127847;AK127911;BC036758	0		0
28	chr1:49221200-49403484	chr1	49221200	49403484	loss	182285	ARS-BFGL-NGS-50906	ARS-BFGL-NGS-41264	7	4	0.007677	0		5	AK097143;AK098235;AK124194;AK127847;BC036758	0		0
29	chr1:49614529-49754204	chr1	49614529	49754204	loss	139676	BTB-01146938	Hapmap50572-BTA-113037	5	1	Unique	0		0		0		0
30	chr1:50555211-50631826	chr1	50555211	50631826	loss	76616	BTB-00022142	BTB-01165109	3	1	Unique	1	NM_174238 ALCAM activated leukocyte cell adhesion molecule	5	NM_001627 ALCAM activated leukocyte cell adhesion molecule;AK127617;AK127911;AL833702;BC057809	1	GLEAN_26590	1	ENSBTAG00000000088 ENSBTAT00000000097 ENSBTAT00000053174
31	chr1:51972286-52088249	chr1	51972286	52088249	gain	115964	BTB-00023604	BTB-00023392	4	1	Unique	0		2	AK124194;AK130051	1	GLEAN_25131	0
32	chr1:59799327-59853274	chr1	59799327	59853274	loss	53948	ARS-USMARC-Parent-DQ404150-rs29012530	ARS-BFGL-NGS-16908	4	1	Unique	0		2	NM_015642 ZBTB20 zinc finger and BTB domain containing 20;AF139460	1	GLEAN_21255	1	ENSBTAG00000011928 ENSBTAT00000015819
33	chr1:60686366-60751595	chr1	60686366	60751595	loss	65230	BTA-31643-no-rs	BTB-00028937	3	2	Multiple	0		0		1	GLEAN_21254	0
34	chr1:61749988-61816725	chr1	61749988	61816725	loss	66738	Hapmap41191-BTA-16674	Hapmap59735-rs29016420	3	1	Unique	0		0		1	GLEAN_24599	0
35	chr1:72076618-72224768	chr1	72076618	72224768	loss	148151	Hapmap43841-BTA-34601	Hapmap40324-BTA-34602	4	1	Unique	2	NM_001076289 RNF168 ring finger protein 168;NM_001166555 TCTEX1D2 Tctex1 domain containing 2	6	NM_001032 RPS29 ribosomal protein S29;NM_138461 TM4SF19 transmembrane 4 L six family member 19;NM_152617 RNF168 ring finger protein 168;NM_152773 TCTEX1D2 Tctex1 domain containing 2;BC033791;BC047420	3	GLEAN_22450;GLEAN_22449;GLEAN_22448	4	ENSBTAG00000007577 ENSBTAT00000009970;ENSBTAG00000013317 ENSBTAT00000017712;ENSBTAG00000032684 ENSBTAT00000046408;ENSBTAG00000040161 ENSBTAT00000057570
36	chr1:73659512-73981192	chr1	73659512	73981192	gain	321681	ARS-BFGL-NGS-59448	ARS-BFGL-NGS-4162	4	6	0.011516	0		6	AF090940;AK097143;AK098235;AK124194;AK127847;BC036758	0		0
37	chr1:77668174-77789354	chr1	77668174	77789354	loss	121181	ARS-BFGL-NGS-54199	ARS-BFGL-BAC-31482	4	1	Unique	1	NM_001098935 OSTN osteocrin	17	NM_198152 UTS2D urotensin 2 domain containing;AF090940;BC002842;BC009612;BC009783;BC066244;BC069193;BC073925;BC082232;BC096116;BC096120;BC096728;BC101653;BC101748;BC106720;BC106916;BC110793	3	GLEAN_19381;GLEAN_19387;GLEAN_19382	1	ENSBTAG00000018703 ENSBTAT00000038884
38	chr1:83964513-84071804	chr1	83964513	84071804	loss	107292	ARS-BFGL-NGS-19217	BTB-01059241	4	1	Unique	0		4	NM_001009921 VPS8 vacuolar protein sorting 8 homolog (S. cerevisiae);NM_015303 VPS8 vacuolar protein sorting 8 homolog (S. cerevisiae);AB018347;BC001001	2	GLEAN_07544;GLEAN_07523	3	ENSBTAG00000005209 ENSBTAT00000038231;ENSBTAG00000005212 ENSBTAT00000006865;ENSBTAG00000039862 ENSBTAT00000055941
39	chr1:90954551-91027727	chr1	90954551	91027727	loss	73177	BTB-01196514	Hapmap27729-BTA-108726	3	2	Multiple	0		0		0		0
40	chr1:93782655-94369685	chr1	93782655	94369685	loss	587031	BFGL-NGS-115400	Hapmap52705-rs29019397	16	1	Unique	0		7	NM_207015 NAALADL2 N-acetylated alpha-linked acidic dipeptidase-like 2;AK097143;AK098235;AK124194;AK127847;BC036758;BC057243	1	GLEAN_12976	0
41	chr1:94552473-94958244	chr1	94552473	94958244	both	405772	BTA-17925-no-rs	BTA-07846-rs29027508	8	17	0.032629	0		2	AF090940;AK124194	1	GLEAN_24888	0
42	chr1:95616570-95930224	chr1	95616570	95930224	both	313655	ARS-BFGL-BAC-36882	BTB-00768631	9	13	0.024952	0		3	NM_021130 PPIA peptidylprolyl isomerase A (cyclophilin A);NM_178230 PPIAL4A peptidylprolyl isomerase A (cyclophilin A)-like 4A;NM_203430	2	GLEAN_24891;GLEAN_24889	1	ENSBTAG00000031891 ENSBTAT00000045228
43	chr1:103356064-103501423	chr1	103356064	103501423	loss	145360	BTB-01136854	BTB-01136812	5	2	Multiple	0		3	AF090940;AK127847;AK130051	0		0
44	chr1:105349689-105829264	chr1	105349689	105829264	loss	479576	BTB-00006833	Hapmap38948-BTA-28757	12	4	0.007677	0		5	AF090940;AK124194;AK127847;BC036758;BC112282	0		1	ENSBTAG00000038046 ENSBTAT00000044750
45	chr1:107216857-107399663	chr1	107216857	107399663	loss	182807	BTB-00048807	Hapmap54763-rs29012506	5	1	Unique	0		0		0		0
46	chr1:113500011-113546579	chr1	113500011	113546579	loss	46569	ARS-BFGL-BAC-6549	Hapmap43087-BTA-87783	3	2	Multiple	1	NM_001025336 KCNAB1 potassium voltage-gated channel, shaker-related subfamily, beta member 1	0		1	GLEAN_17831	1	ENSBTAG00000018465 ENSBTAT00000024576
47	chr1:114148558-114216362	chr1	114148558	114216362	loss	67805	BTB-00738261	DIAS-1	3	3	0.005758	1	NM_001075758 SLC33A1 solute carrier family 33 (acetyl-CoA transporter), member 1	5	NM_004733 SLC33A1 solute carrier family 33 (acetyl-CoA transporter), member 1;NM_173657 C3orf33 chromosome 3 open reading frame 33;AK098235;BC036758;BC064898	2	GLEAN_02227;GLEAN_02228	2	ENSBTAG00000005203 ENSBTAT00000006854;ENSBTAG00000014318 ENSBTAT00000019041
48	chr1:114871330-115085095	chr1	114871330	115085095	loss	213766	Hapmap61008-rs29023119	Hapmap42001-BTA-89523	3	2	Multiple	0		7	NM_153681 PIGP phosphatidylinositol glycan anchor biosynthesis, class P;NM_153682 PIGP phosphatidylinositol glycan anchor biosynthesis, class P;AF090940;BC036758;BC101632;BC106070;X07166	2	GLEAN_02236;GLEAN_02235	2	ENSBTAG00000002075 ENSBTAT00000002681;ENSBTAG00000024623 ENSBTAT00000015298
49	chr1:121845903-121931242	chr1	121845903	121931242	gain	85340	BTA-22577-no-rs	ARS-BFGL-NGS-64650	4	2	Multiple	0		0		0		0
50	chr1:123290078-123610350	chr1	123290078	123610350	both	320273	BTB-01793232	Hapmap43795-BTA-16918	7	7	0.013435	0		1	AK097143	0		0
51	chr1:124989231-126365382	chr1	124989231	126365382	both	1376152	ARS-BFGL-BAC-14851	Hapmap59026-rs29022289	30	10	0.019193	0		4	AF090940;AK098235;AK124194;BC036758	0		0
52	chr1:127725447-127803933	chr1	127725447	127803933	loss	78487	BFGL-NGS-113021	ARS-BFGL-NGS-100109	3	1	Unique	1	NM_001076068 SLC9A9 solute carrier family 9 (sodium/hydrogen exchanger), member 9	3	NM_173653 SLC9A9 solute carrier family 9 (sodium/hydrogen exchanger), member 9;AF090940;AK092932	0		1	ENSBTAG00000031178 ENSBTAT00000044136
53	chr1:130965630-131023932	chr1	130965630	131023932	gain	58303	Hapmap39600-BTA-89434	BFGL-NGS-116159	3	3	0.005758	0		0		1	GLEAN_17457	0
54	chr1:141468989-141618694	chr1	141468989	141618694	gain	149706	ARS-BFGL-NGS-14502	Hapmap51743-BTA-54330	4	1	Unique	2	NM_001076347 PSMG1 proteasome (prosome, macropain) assembly chaperone 1;NM_001103174 BRWD1 bromodomain and WD repeat domain containing 1	6	NM_003720 PSMG1 proteasome (prosome, macropain) assembly chaperone 1;NM_007104 RPL10A ribosomal protein L10a;NM_018963 BRWD1 bromodomain and WD repeat domain containing 1;NM_033656 BRWD1 bromodomain and WD repeat domain containing 1;NM_203433 PSMG1 proteasome (prosome, macropain) assembly chaperone 1;AB080587	3	GLEAN_09569;GLEAN_09568;GLEAN_09561	3	ENSBTAG00000013600 ENSBTAT00000018085;ENSBTAG00000013602 ENSBTAT00000031893 ENSBTAT00000018087;ENSBTAG00000027930 ENSBTAT00000002846
55	chr1:149363846-149438776	chr1	149363846	149438776	gain	74931	ARS-BFGL-NGS-21137	ARS-BFGL-NGS-46522	3	1	Unique	0		2	AF090940;AK124194	1	GLEAN_10207	0
56	chr1:149767231-149835950	chr1	149767231	149835950	gain	68720	ARS-BFGL-NGS-20306	ARS-BFGL-NGS-18738	3	3	0.005758	0		0		0		0
57	chr1:153670496-153966569	chr1	153670496	153966569	gain	296074	BTA-16239-no-rs	BTA-57354-no-rs	7	3	0.005758	0		2	AJ306840;AJ783421	1	GLEAN_24290	0
58	chr1:156320504-156390945	chr1	156320504	156390945	loss	70442	Hapmap28036-BTA-125012	BTA-58309-no-rs	3	1	Unique	0		2	NM_015199 ANKRD28 ankyrin repeat domain 28;AK126888	1	GLEAN_21701	1	ENSBTAG00000024815 ENSBTAT00000034553
59	chr1:157661921-157758037	chr1	157661921	157758037	loss	96117	BTB-00023885	BTB-00023937	3	1	Unique	0		1	NM_014744 TBC1D5 TBC1 domain family, member 5	1	GLEAN_25375	1	ENSBTAG00000030581 ENSBTAT00000043194 ENSBTAT00000043193
60	chr1:160532854-160590619	chr1	160532854	160590619	gain	57766	BTB-00075865	BTA-15338-no-rs	3	1	Unique	0		0		0		0
61	chr2:1352094-1402725	chr2	1352094	1402725	loss	50632	ARS-BFGL-NGS-39059	Hapmap58923-rs29010138	3	2	Multiple	0		7	NM_031157 HNRNPA1 heterogeneous nuclear ribonucleoprotein A1;AK097143;AK098235;AK127847;BC103707;CR624350;CR626448	0		0
62	chr2:4395448-4478568	chr2	4395448	4478568	gain	83121	BTB-00078262	ARS-BFGL-NGS-105116	3	4	0.007677	0		4	NM_001025777 UGGT1 UDP-glucose glycoprotein glucosyltransferase 1;NM_020120 UGGT1 UDP-glucose glycoprotein glucosyltransferase 1;NM_024545 SAP130 Sin3A-associated protein, 130kDa;AF264626	2	GLEAN_11452;GLEAN_16883	2	ENSBTAG00000005444 ENSBTAT00000007163;ENSBTAG00000006003 ENSBTAT00000050755
63	chr2:8289738-8501993	chr2	8289738	8501993	gain	212256	UA-IFASA-9562	BTA-85695-no-rs	5	1	Unique	1	NM_001079509 GULP1 GULP, engulfment adaptor PTB domain containing 1	8	NM_016315 GULP1 GULP, engulfment adaptor PTB domain containing 1;AF090940;AK098235;AK124194;AK127847;AK127911;BC001103;BC036758	1	GLEAN_23427	2	ENSBTAG00000007141 ENSBTAT00000004908 ENSBTAT00000047965 ENSBTAT00000054231;ENSBTAG00000039927 ENSBTAT00000009398
64	chr2:8925959-8971940	chr2	8925959	8971940	gain	45982	ARS-BFGL-NGS-65047	Hapmap40313-BTA-27938	3	2	Multiple	0		1	AK130051	0		0
65	chr2:9337707-9664438	chr2	9337707	9664438	loss	326732	Hapmap50551-BTA-104382	BTB-00079257	11	3	0.005758	1	NM_001102107 CALCRL calcitonin receptor-like	9	NM_001032281 TFPI tissue factor pathway inhibitor (lipoprotein-associated coagulation inhibitor);NM_005795 CALCRL calcitonin receptor-like;NM_006287 TFPI tissue factor pathway inhibitor (lipoprotein-associated coagulation inhibitor);NM_016059 PPIL1 peptidylprolyl isomerase (cyclophilin)-like 1;AF090940;AK098235;AK124194;AK127847;BC036758	4	GLEAN_23422;GLEAN_23425;GLEAN_23423;GLEAN_23424	2	ENSBTAG00000008483 ENSBTAT00000011169;ENSBTAG00000033794 ENSBTAT00000047980
66	chr2:12426923-12587408	chr2	12426923	12587408	loss	160486	Hapmap44546-BTA-48673	Hapmap46046-BTA-114001	3	1	Unique	0		4	AF090940;AK097143;AK098235;AK127847	0		0
67	chr2:14067215-14156827	chr2	14067215	14156827	loss	89613	Hapmap39412-BTA-48779	ARS-BFGL-NGS-38281	4	2	Multiple	1	NM_174059 FRZB frizzled-related protein	4	NM_001463 FRZB frizzled-related protein;AK127847;AK127911;BC036758	1	GLEAN_12230	1	ENSBTAG00000010977 ENSBTAT00000014572
68	chr2:14916341-14985891	chr2	14916341	14985891	both	69551	Hapmap52534-rs29010223	Hapmap38137-BTA-112893	3	3	0.005758	0		0		1	GLEAN_12221	0
69	chr2:15844221-15941973	chr2	15844221	15941973	gain	97753	BTB-01084313	ARS-BFGL-BAC-29210	3	2	Multiple	0		1	CR627377	0		0
70	chr2:18634999-18875569	chr2	18634999	18875569	both	240571	BTB-00081145	Hapmap30496-BTA-123052	9	3	0.005758	0		3	NM_173588 IGSF22 immunoglobulin superfamily, member 22;NM_178275 IGFN1 immunoglobulin-like and fibronectin type III domain containing 1;AL833292	1	GLEAN_26444	5	ENSBTAG00000026980 ENSBTAT00000047270 ENSBTAT00000047262 ENSBTAT00000011829;ENSBTAG00000026986 ENSBTAT00000011830 ENSBTAT00000011838 ENSBTAT00000011836;ENSBTAG00000038226 ENSBTAT00000051972;ENSBTAG00000040184 ENSBTAT00000056988;ENSBTAG00000040472 ENSBTAT00000054618
71	chr2:21649588-21706967	chr2	21649588	21706967	loss	57380	BTB-00083524	Hapmap48774-BTA-46697	3	1	Unique	1	NM_001075989 KIAA1715 KIAA1715	7	NM_002128 HMGB1 high-mobility group box 1;NM_002129 HMGB2 high-mobility group box 2;NM_005342 HMGB3 high-mobility group box 3;NM_030650 KIAA1715 KIAA1715;AK056532;BC110329;BX647267	2	GLEAN_03392;GLEAN_03405	2	ENSBTAG00000018061 ENSBTAT00000024045;ENSBTAG00000031711 ENSBTAT00000044962
72	chr2:28290230-29014103	chr2	28290230	29014103	gain	723874	BTB-00091195	ARS-BFGL-NGS-40971	21	6	0.011516	1	NM_001075826 STK39 serine threonine kinase 39 (STE20/SPS1 homolog, yeast)	13	NM_005109 OXSR1 oxidative-stress responsive 1;NM_013233 STK39 serine threonine kinase 39 (STE20/SPS1 homolog, yeast);NM_147190 LASS5 LAG1 homolog, ceramide synthase 5;NM_203463 LASS6 LAG1 homolog, ceramide synthase 6;AF090940;AK097143;AK098235;AK124194;AK125948;AK127847;AK127911;BC036758;BC109284	2	GLEAN_21593;GLEAN_21598	1	ENSBTAG00000017162 ENSBTAT00000030845
73	chr2:29787820-29871688	chr2	29787820	29871688	loss	83869	ARS-BFGL-BAC-30043	BTB-01494156	4	1	Unique	0		0		0		0
74	chr2:32515385-32592374	chr2	32515385	32592374	gain	76990	Hapmap52594-rs29026993	BTB-00092571	3	2	Multiple	0		3	NM_014900 COBLL1 COBL-like 1;BC006264;BC071588	1	GLEAN_24627	1	ENSBTAG00000005501 ENSBTAT00000007231 ENSBTAT00000007232
75	chr2:43141034-43294132	chr2	43141034	43294132	loss	153099	Hapmap48777-BTA-47434	Hapmap46653-BTA-47447	7	1	Unique	1	NM_001076886 GALNT13 UDP-N-acetyl-alpha-D-galactosamine:polypeptide N-acetylgalactosaminyltransferase 13 (GalNAc-T13)	2	NM_020474 GALNT1 UDP-N-acetyl-alpha-D-galactosamine:polypeptide N-acetylgalactosaminyltransferase 1 (GalNAc-T1);NM_052917 GALNT13 UDP-N-acetyl-alpha-D-galactosamine:polypeptide N-acetylgalactosaminyltransferase 13 (GalNAc-T13)	1	GLEAN_21414	1	ENSBTAG00000005562 ENSBTAT00000007312 ENSBTAT00000057469
76	chr2:54417203-54544859	chr2	54417203	54544859	gain	127657	ARS-BFGL-NGS-59320	BTA-47656-no-rs	5	1	Unique	1	NM_001076192 ZEB2 zinc finger E-box binding homeobox 2	3	NM_014795 ZEB2 zinc finger E-box binding homeobox 2;BC060819;CR749452	1	GLEAN_24137	2	ENSBTAG00000012615 ENSBTAT00000016748;ENSBTAG00000033417 ENSBTAT00000047542
77	chr2:56689251-56721816	chr2	56689251	56721816	loss	32566	BTA-122373-no-rs	BTB-01775964	3	1	Unique	0		4	AF090940;AK124194;AK125948;BC071932	0		0
78	chr2:58250628-58580086	chr2	58250628	58580086	loss	329459	Hapmap27618-BTA-152634	BTB-01588936	10	5	0.009596	0		3	AF090940;AK127847;BC036758	2	GLEAN_20359;GLEAN_13366	2	ENSBTAG00000013970 ENSBTAT00000018573;ENSBTAG00000032257 ENSBTAT00000045749
79	chr2:59718306-59832175	chr2	59718306	59832175	loss	113870	BTA-19224-no-rs	BTB-00099884	4	19	0.036468	0		2	AF090940;AK124194	0		0
80	chr2:66654373-66884779	chr2	66654373	66884779	gain	230407	ARS-BFGL-NGS-42334	ARS-BFGL-NGS-94	5	8	0.015355	0		0		0		0
81	chr2:70268963-70508564	chr2	70268963	70508564	loss	239602	BTA-24669-no-rs	ARS-BFGL-NGS-38034	6	2	Multiple	1	NM_001078070 DPP10 dipeptidyl-peptidase 10	2	AF090940;AK127847	0		0
82	chr2:70838276-70962445	chr2	70838276	70962445	loss	124170	BTB-01654063	BTB-01297078	4	2	Multiple	1	NM_001078070 DPP10 dipeptidyl-peptidase 10	2	NM_001004360 DPP10 dipeptidyl-peptidase 10;NM_020868 DPP10 dipeptidyl-peptidase 10	1	GLEAN_06116	1	ENSBTAG00000005235 ENSBTAT00000006894
83	chr2:76547298-76628976	chr2	76547298	76628976	gain	81679	Hapmap52909-rs29011193	ARS-BFGL-NGS-100817	3	1	Unique	0		5	NM_005653 TFCP2 transcription factor CP2;NM_014553 TFCP2L1 transcription factor CP2-like 1;BC064698;M84810;U03495	1	GLEAN_21898	1	ENSBTAG00000007765 ENSBTAT00000010210
84	chr2:81219099-81288597	chr2	81219099	81288597	loss	69499	BTA-98940-no-rs	BTA-98942-no-rs	3	1	Unique	0		2	AK124194;AK125948	0		0
85	chr2:81861373-82032203	chr2	81861373	82032203	loss	170831	BTB-01767855	BTB-00103489	7	2	Multiple	0		2	AF090940;AK124194	1	GLEAN_08998	0
86	chr2:85079752-85391095	chr2	85079752	85391095	loss	311344	BTA-89488-no-rs	BTA-105824-no-rs	4	2	Multiple	0		4	AF090940;AK097143;AK124194;AK127847	1	GLEAN_03003	0
87	chr2:91745584-92032671	chr2	91745584	92032671	both	287088	BTA-116567-no-rs	BFGL-NGS-119235	4	3	0.005758	0		2	AF090940;AK124194	0		0
88	chr2:97569469-97639061	chr2	97569469	97639061	loss	69593	DIAS-311	Hapmap33390-BTA-157206	3	1	Unique	0		0		0		0
89	chr2:116296776-116360343	chr2	116296776	116360343	gain	63568	BTA-94318-no-rs	BTB-00112049	3	1	Unique	1	NM_174176 SCG2 secretogranin II (chromogranin C)	1	NM_003469 SCG2 secretogranin II (chromogranin C)	1	GLEAN_05366	1	ENSBTAG00000021588 ENSBTAT00000028766
90	chr2:116577788-116655227	chr2	116577788	116655227	gain	77440	ARS-BFGL-NGS-27703	BFGL-NGS-111877	3	2	Multiple	3	NM_001046321 MRPL44 mitochondrial ribosomal protein L44;NM_001046542 WDFY1 WD repeat and FYVE domain containing 1;NM_174669 SERPINE2 serpin peptidase inhibitor, clade E (nexin, plasminogen activator inhibitor type 1), member 2	5	NM_006216 SERPINE2 serpin peptidase inhibitor, clade E (nexin, plasminogen activator inhibitor type 1), member 2;NM_020830 WDFY1 WD repeat and FYVE domain containing 1;NM_022915 MRPL44 mitochondrial ribosomal protein L44;AK023415;BC042628	3	GLEAN_05363;GLEAN_05369;GLEAN_05362	3	ENSBTAG00000008717 ENSBTAT00000011485;ENSBTAG00000011514 ENSBTAT00000015301;ENSBTAG00000016951 ENSBTAT00000022552
91	chr2:118921732-119028634	chr2	118921732	119028634	loss	106903	Hapmap27370-BTA-123236	Hapmap49461-BTA-115001	4	2	Multiple	0		0		0		0
92	chr2:124176319-124379630	chr2	124176319	124379630	both	203312	INRA-102	Hapmap38678-BTA-49219	7	8	0.015355	5	NM_001075795 EIF4E2 eukaryotic translation initiation factor 4E family member 2;NM_001103322 LOC100125266 alkaline phosphatase-like;NM_173987 ALPI alkaline phosphatase, intestinal;NM_174271 CHRND cholinergic receptor, nicotinic, delta;NM_174273 CHRNG cholinergic receptor, nicotinic, gamma	13	NM_000751 CHRND cholinergic receptor, nicotinic, delta;NM_001000 RPL39 ribosomal protein L39;NM_001631 ALPI alkaline phosphatase, intestinal;NM_001632 ALPP alkaline phosphatase, placental (Regan isozyme);NM_004826 ECEL1 endothelin converting enzyme-like 1;NM_004846 EIF4E2 eukaryotic translation initiation factor 4E family member 2;NM_005199 CHRNG cholinergic receptor, nicotinic, gamma;NM_031313 A…	12	GLEAN_22743;GLEAN_22744;GLEAN_22745;GLEAN_22746;GLEAN_22747;GLEAN_22748;GLEAN_22749;GLEAN_22713;GLEAN_22750;GLEAN_22751;GLEAN_22752;GLEAN_22753	9	ENSBTAG00000004519 ENSBTAT00000043359;ENSBTAG00000010598 ENSBTAT00000055491 ENSBTAT00000014011;ENSBTAG00000011390 ENSBTAT00000015140 ENSBTAT00000015135 ENSBTAT00000053164;ENSBTAG00000012363 ENSBTAT00000005937;ENSBTAG00000016748 ENSBTAT00000022731 ENSBTAT00000022269;ENSBTAG00000021050 ENSBTAT00000028037;ENSBTAG00000026901 ENSBTAT00000038481;ENSBTAG00000037646 ENSBTAT00000016406;ENSBTAG00000039346 …
93	chr2:126042823-126114742	chr2	126042823	126114742	gain	71920	BFGL-NGS-119638	BTA-49594-no-rs	3	2	Multiple	2	NM_001048182 HCRTR1 hypocretin (orexin) receptor 1;NM_001097992 PEF1 penta-EF-hand domain containing 1	6	NM_001525 HCRTR1 hypocretin (orexin) receptor 1;NM_001526 HCRTR2 hypocretin (orexin) receptor 2;NM_001856 COL16A1 collagen, type XVI, alpha 1;NM_012392 PEF1 penta-EF-hand domain containing 1;AB209571;M92642	3	GLEAN_22774;GLEAN_22775;GLEAN_22688	3	ENSBTAG00000010050 ENSBTAT00000038016;ENSBTAG00000010366 ENSBTAT00000013687 ENSBTAT00000056381;ENSBTAG00000010378 ENSBTAT00000013699
94	chr2:129269182-129364891	chr2	129269182	129364891	loss	95710	BFGL-NGS-117131	BFGL-NGS-116217	3	2	Multiple	2	NM_001024507 SESN2 sestrin 2;NM_175816 ATPIF1 ATPase inhibitory factor 1	5	NM_001006 RPS3A ribosomal protein S3A;NM_016311 ATPIF1 ATPase inhibitory factor 1;NM_031459 SESN2 sestrin 2;BC009677;BC033159	5	GLEAN_16234;GLEAN_16237;GLEAN_16236;GLEAN_16235;GLEAN_12270	3	ENSBTAG00000002363 ENSBTAT00000042886;ENSBTAG00000006342 ENSBTAT00000008319;ENSBTAG00000018385 ENSBTAT00000024465
95	chr2:130570719-130628150	chr2	130570719	130628150	loss	57432	ARS-BFGL-BAC-32408	BFGL-NGS-118505	3	7	0.013435	1	NM_001075912 SFN stratifin	8	NM_003404 YWHAB tyrosine 3-monooxygenase/tryptophan 5-monooxygenase activation protein, beta polypeptide;NM_003405 YWHAH tyrosine 3-monooxygenase/tryptophan 5-monooxygenase activation protein, eta polypeptide;NM_006142 SFN stratifin;NM_006826 YWHAQ tyrosine 3-monooxygenase/tryptophan 5-monooxygenase activation protein, theta polypeptide;NM_012479 YWHAG tyrosine 3-monooxygenase/tryptophan 5-monoox…	2	GLEAN_06916;GLEAN_06915	1	ENSBTAG00000009223 ENSBTAT00000012154
96	chr2:137634388-138018047	chr2	137634388	138018047	gain	383660	BFGL-NGS-110390	ARS-BFGL-NGS-66860	14	1	Unique	3	NM_001080269 PQLC2 PQ loop repeat containing 2;NM_001101949 AKR7A2 aldo-keto reductase family 7, member A2 (aflatoxin aldehyde reductase);NM_176648 CAPZB capping protein (actin filament) muscle Z-line, beta	17	NM_000871 HTR6 5-hydroxytryptamine (serotonin) receptor 6;NM_001005609 EDA ectodysplasin A;NM_001032363 C1orf151 chromosome 1 open reading frame 151;NM_001399 EDA ectodysplasin A;NM_003689 AKR7A2 aldo-keto reductase family 7, member A2 (aflatoxin aldehyde reductase);NM_012067 AKR7A3 aldo-keto reductase family 7, member A3 (aflatoxin aldehyde reductase);NM_017765 PQLC2 PQ loop repeat containing 2;…	10	GLEAN_01845;GLEAN_01831;GLEAN_01830;GLEAN_01829;GLEAN_01846;GLEAN_01847;GLEAN_01828;GLEAN_01848;GLEAN_01849;GLEAN_01827	7	ENSBTAG00000004554 ENSBTAT00000005983;ENSBTAG00000005140 ENSBTAT00000006779;ENSBTAG00000007996 ENSBTAT00000010513;ENSBTAG00000007998 ENSBTAT00000010516;ENSBTAG00000012289 ENSBTAT00000016300;ENSBTAG00000013650 ENSBTAT00000018143;ENSBTAG00000026758 ENSBTAT00000038217
97	chr2:138859369-139004087	chr2	138859369	139004087	loss	144719	ARS-BFGL-NGS-14190	ARS-BFGL-NGS-17681	5	1	Unique	0		1	NM_032880 IGSF21 immunoglobin superfamily, member 21	1	GLEAN_01822	1	ENSBTAG00000019172 ENSBTAT00000025516
98	chr2:139133717-139665915	chr2	139133717	139665915	both	532199	BFGL-NGS-115989	ARS-BFGL-NGS-27654	18	19	0.036468	1	NM_001046297 ARHGEF10L Rho guanine nucleotide exchange factor (GEF) 10-like	7	NM_001011722 ARHGEF10L Rho guanine nucleotide exchange factor (GEF) 10-like;NM_002946 RPA2 replication protein A2, 32kDa;NM_018125 ARHGEF10L Rho guanine nucleotide exchange factor (GEF) 10-like;NM_030812 ACTL8 actin-like 8;AK001383;CR612693;DQ139833	2	GLEAN_01821;GLEAN_01820	3	ENSBTAG00000000684 ENSBTAT00000000909 ENSBTAT00000038675;ENSBTAG00000006438 ENSBTAT00000008439;ENSBTAG00000030320 ENSBTAT00000034379
99	chr3:743-783652	chr3	743	783652	gain	782910	BTB-01996597	Hapmap42163-BTA-27347	12	11	0.021113	1	NM_001075663 TBX19 T-box 19	12	NM_005149 TBX19 T-box 19;NM_005558 LAD1 ladinin 1;NM_014915 ANKRD26 ankyrin repeat domain 26;NM_032310 C9orf89 chromosome 9 open reading frame 89;NM_207459 TEX19 testis expressed 19;AF090940;AK097143;AK098235;AK127847;AK127911;BC036758;BX647307	10	GLEAN_17142;GLEAN_17141;GLEAN_17140;GLEAN_04228;GLEAN_17139;GLEAN_17138;GLEAN_17143;GLEAN_17144;GLEAN_17137;GLEAN_17136	10	ENSBTAG00000000584 ENSBTAT00000056645 ENSBTAT00000000766 ENSBTAT00000052571;ENSBTAG00000002952 ENSBTAT00000030931;ENSBTAG00000003249 ENSBTAT00000008123 ENSBTAT00000053312 ENSBTAT00000055402;ENSBTAG00000005930 ENSBTAT00000007786;ENSBTAG00000008620 ENSBTAT00000011370;ENSBTAG00000024590 ENSBTAT00000029934 ENSBTAT00000034257 ENSBTAT00000049130;ENSBTAG00000024663 ENSBTAT00000034341;ENSBTAG00000039432 …
100	chr3:2381696-2475960	chr3	2381696	2475960	loss	94265	ARS-BFGL-NGS-15921	ARS-BFGL-NGS-654	3	1	Unique	1	NM_001038193 MAEL maelstrom homolog (Drosophila)	4	NM_032858 MAEL maelstrom homolog (Drosophila);AK098235;BC034310;BC036758	1	GLEAN_02179	1	ENSBTAG00000016550 ENSBTAT00000022014 ENSBTAT00000034103
101	chr3:5442010-5539104	chr3	5442010	5539104	loss	97095	Hapmap39882-BTA-106655	ARS-BFGL-NGS-7652	3	1	Unique	0		4	AK097143;AK098235;AK127847;BC036758	0		0
102	chr3:5733836-6024177	chr3	5733836	6024177	loss	290342	ARS-BFGL-NGS-50158	BTB-01234863	5	1	Unique	0		7	AF090940;AK097143;AK097920;AK124194;AK125948;AK127847;BC036758	0		0
103	chr3:12903718-13253595	chr3	12903718	13253595	gain	349878	ARS-BFGL-NGS-25865	INRA-237	4	5	0.009596	0		9	NM_001009913;NM_001763 CD1A CD1a molecule;NM_001765 CD1C CD1c molecule;NM_001766 CD1D CD1d molecule;AF090940;AK097143;AK124194;AK127847;BC031645	4	GLEAN_08264;GLEAN_05260;GLEAN_08263;GLEAN_26230	5	ENSBTAG00000009640 ENSBTAT00000012703;ENSBTAG00000010628 ENSBTAT00000014048 ENSBTAT00000038387 ENSBTAT00000034797;ENSBTAG00000024959 ENSBTAT00000009738;ENSBTAG00000024960 ENSBTAT00000033955;ENSBTAG00000039993 ENSBTAT00000056013
104	chr3:14393518-14589463	chr3	14393518	14589463	gain	195946	BFGL-NGS-111504	ARS-BFGL-NGS-3037	6	5	0.009596	0		7	AF090940;AK097143;AK098235;AK124194;AK125948;AK127847;BC036758	1	GLEAN_18463	0
105	chr3:23900198-23987162	chr3	23900198	23987162	loss	86965	BFGL-NGS-117867	BTB-00123279	4	1	Unique	0		2	NM_004326 BCL9 B-cell CLL/lymphoma 9;AK127847	1	GLEAN_11905	1	ENSBTAG00000002422 ENSBTAT00000003141
106	chr3:24038997-24238044	chr3	24038997	24238044	loss	199048	ARS-BFGL-NGS-16066	INRA-257	3	1	Unique	1	NM_001037820 CHD1L chromodomain helicase DNA binding protein 1-like	7	AF090940;AK097143;AK098235;AK124194;AK127847;AK127911;BC036758	2	GLEAN_11905;GLEAN_11904	3	ENSBTAG00000004373 ENSBTAT00000005734 ENSBTAT00000051979;ENSBTAG00000020831 ENSBTAT00000027762;ENSBTAG00000032435 ENSBTAT00000005742
107	chr3:24484313-24739952	chr3	24484313	24739952	gain	255640	BTA-93841-no-rs	Hapmap26676-BTA-141146	9	27	0.051823	1	NM_001101902 PDE4DIP phosphodiesterase 4D interacting protein	19	NM_001002811 PDE4DIP phosphodiesterase 4D interacting protein;NM_015383 NBPF14 neuroblastoma breakpoint family, member 14;NM_032264 NBPF3 neuroblastoma breakpoint family, member 3;NM_152488;NM_173638 NBPF15 neuroblastoma breakpoint family, member 15;AB007923;AK095602;AL832024;AL834330;AY894565;AY894566;AY894572;BC024011;BC043522;BC050328;BC086308;BX647660;BX648497;CR749273	3	GLEAN_11902;GLEAN_11901;GLEAN_11908	4	ENSBTAG00000001564 ENSBTAT00000033742 ENSBTAT00000033741;ENSBTAG00000017316 ENSBTAT00000023034;ENSBTAG00000021104 ENSBTAT00000030871;ENSBTAG00000037607 ENSBTAT00000052249
108	chr3:41821890-41868771	chr3	41821890	41868771	loss	46882	Hapmap58660-rs29011628	BTA-93899-no-rs	3	3	0.005758	0		7	NM_005765 ATP6AP2 ATPase, H+ transporting, lysosomal accessory protein 2;AF090940;AK097143;AK098235;AK124194;AK127847;BC036758	0		1	ENSBTAG00000015180 ENSBTAT00000020198 ENSBTAT00000044601
109	chr3:42084450-42180969	chr3	42084450	42180969	gain	96520	BTB-01737920	BTB-01155279	3	2	Multiple	0		0		0		0
110	chr3:42218097-42265299	chr3	42218097	42265299	both	47203	BTB-01155190	BTB-01155098	3	5	0.009596	0		0		0		0
111	chr3:42717282-42985746	chr3	42717282	42985746	loss	268465	Hapmap52326-rs29020672	BTB-01436290	9	1	Unique	1	NM_001077117 RNPC3 RNA-binding region (RNP1, RRM) containing 3	5	AF090940;AK098235;AK124194;AK127847;BC036758	1	GLEAN_02191	1	ENSBTAG00000019091 ENSBTAT00000025416
112	chr3:43200031-44190402	chr3	43200031	44190402	loss	990372	BTB-01405443	Hapmap33718-BTA-152247	19	5	0.009596	2	NM_001098094 OLFM3 olfactomedin 3;NM_001166509 COL11A1 collagen, type XI, alpha 1	22	NM_000093 COL5A1 collagen, type V, alpha 1;NM_000971 RPL7 ribosomal protein L7;NM_001402 EEF1A1 eukaryotic translation elongation factor 1 alpha 1;NM_001854 COL11A1 collagen, type XI, alpha 1;NM_001958 EEF1A2 eukaryotic translation elongation factor 1 alpha 2;NM_080629 COL11A1 collagen, type XI, alpha 1;NM_080630 COL11A1 collagen, type XI, alpha 1;NM_080680 COL11A2 collagen, type XI, alpha 2;AB20…	4	GLEAN_02192;GLEAN_02189;GLEAN_17590;GLEAN_17591	2	ENSBTAG00000000845 ENSBTAT00000054068 ENSBTAT00000001125;ENSBTAG00000021217 ENSBTAT00000028276 ENSBTAT00000028274 ENSBTAT00000034458
113	chr3:49778568-49933149	chr3	49778568	49933149	loss	154582	BTB-01463390	Hapmap27022-BTA-159739	6	4	0.007677	1	NM_001110081 PTBP2 polypyrimidine tract binding protein 2	11	NM_002819 PTBP1 polypyrimidine tract binding protein 1;NM_005156 ROD1 ROD1 regulator of differentiation 1 (S. pombe);NM_021190 PTBP2 polypyrimidine tract binding protein 2;NM_031990 PTBP1 polypyrimidine tract binding protein 1;NM_031991 PTBP1 polypyrimidine tract binding protein 1;AB051233;AF090940;AK001685;AK127847;BC016582;BC044585	1	GLEAN_08563	1	ENSBTAG00000008809 ENSBTAT00000011602
114	chr3:51305265-51443092	chr3	51305265	51443092	loss	137828	Hapmap32815-BTA-141391	BTB-00127606	5	3	0.005758	0		1	AK124194	0		0
115	chr3:57559243-58233307	chr3	57559243	58233307	both	674065	INRA-240	INRA-241	14	86	0.165067	2	NM_001075995 GBP6 guanylate binding protein family, member 6;NM_001102261 GBP4 guanylate binding protein 4	16	NM_002053 GBP1 guanylate binding protein 1, interferon-inducible, 67kDa;NM_004120 GBP2 guanylate binding protein 2, interferon-inducible;NM_018284 GBP3 guanylate binding protein 3;NM_052941 GBP4 guanylate binding protein 4;NM_052942 GBP5 guanylate binding protein 5;NM_207398 GBP7 guanylate binding protein 7;AF090940;AK097143;AK098235;AK124194;AK124631;AK127847;AK130051;BC036758;BC063819;CR936755	15	GLEAN_08558;GLEAN_08548;GLEAN_08559;GLEAN_08560;GLEAN_00111;GLEAN_08561;GLEAN_08547;GLEAN_08546;GLEAN_08562;GLEAN_00112;GLEAN_00113;GLEAN_00110;GLEAN_00114;GLEAN_00115;GLEAN_00116	11	ENSBTAG00000002416 ENSBTAT00000019081;ENSBTAG00000014529 ENSBTAT00000006940;ENSBTAG00000017670 ENSBTAT00000023500;ENSBTAG00000024272 ENSBTAT00000033527;ENSBTAG00000031186 ENSBTAT00000050704 ENSBTAT00000052034 ENSBTAT00000024148;ENSBTAG00000036210 ENSBTAT00000052960;ENSBTAG00000037634 ENSBTAT00000056121;ENSBTAG00000038500 ENSBTAT00000052710;ENSBTAG00000038625 ENSBTAT00000054825;ENSBTAG00000038938 …
116	chr3:64219875-64297079	chr3	64219875	64297079	loss	77205	BTB-01323076	BTB-01322824	4	1	Unique	0		8	NM_024686 TTLL7 tubulin tyrosine ligase-like family, member 7;AK026686;AK126792;AK128604;AY170843;BC028350;BC032829;BC048970	1	GLEAN_15121	1	ENSBTAG00000003322 ENSBTAT00000004304
117	chr3:66074357-66194505	chr3	66074357	66194505	loss	120149	BTB-02017777	BTB-01210458	4	1	Unique	0		4	AK098235;AK127847;AK127911;BC036758	0		0
118	chr3:68276498-68369473	chr3	68276498	68369473	loss	92976	BTA-68158-no-rs	BTB-00131667	4	1	Unique	0		0		0		0
119	chr3:68897722-69118846	chr3	68897722	69118846	loss	221125	Hapmap52640-rs29027369	BTA-118190-no-rs	5	1	Unique	0		4	AF090940;AK098235;AK124194;BC036758	0		0
120	chr3:82102949-82232441	chr3	82102949	82232441	both	129493	BTB-01509140	BTB-01789933	5	5	0.009596	0		4	AF090940;AK097143;AK098235;AK127847	0		0
121	chr3:99323038-99442972	chr3	99323038	99442972	loss	119935	ARS-BFGL-NGS-55541	BTB-00144361	4	2	Multiple	0		4	NM_033067 DMRTB1 DMRT-like family B with proline-rich C-terminal, 1;NM_147193 GLIS1 GLIS family zinc finger 1;NM_152629 GLIS3 GLIS family zinc finger 3;BC033899	2	GLEAN_20573;GLEAN_20569	2	ENSBTAG00000009062 ENSBTAT00000011942;ENSBTAG00000017986 ENSBTAT00000023928
122	chr3:100075814-100191284	chr3	100075814	100191284	both	115471	BTB-01604189	ARS-BFGL-NGS-14376	5	10	0.019193	2	NM_001033990 SCP2 sterol carrier protein 2;NM_001038536 ECHDC2 enoyl Coenzyme A hydratase domain containing 2	7	NM_001004339 ZYG11A zyg-11 homolog A (C. elegans);NM_001007098 SCP2 sterol carrier protein 2;NM_002979 SCP2 sterol carrier protein 2;NM_018281 ECHDC2 enoyl Coenzyme A hydratase domain containing 2;AB208789;BC036758;BC044574	4	GLEAN_15764;GLEAN_15766;GLEAN_15767;GLEAN_15763	3	ENSBTAG00000002910 ENSBTAT00000003779;ENSBTAG00000003746 ENSBTAT00000004879;ENSBTAG00000026032 ENSBTAT00000036914 ENSBTAT00000052828
123	chr3:122623225-122811999	chr3	122623225	122811999	loss	188775	Hapmap39506-BTA-69666	ARS-BFGL-NGS-42740	3	1	Unique	0		3	NM_001037131 AGAP1 ArfGAP with GTPase domain, ankyrin repeat and PH domain 1;NM_031946 AGAP3 ArfGAP with GTPase domain, ankyrin repeat and PH domain 3;AK128322	1	GLEAN_25348	1	ENSBTAG00000039332 ENSBTAT00000033190
124	chr3:123708545-123748949	chr3	123708545	123748949	loss	40405	BTB-00719198	ARS-BFGL-NGS-15642	3	1	Unique	0		0		0		0
125	chr3:126097657-126380127	chr3	126097657	126380127	gain	282471	Hapmap52849-rs29021928	INRA-192	9	1	Unique	2	NM_001034238 PPP1R7 protein phosphatase 1, regulatory (inhibitor) subunit 7;NM_001102355 AGXT alanine-glyoxylate aminotransferase	25	NM_000030 AGXT alanine-glyoxylate aminotransferase;NM_001001891 ANO7 anoctamin 7;NM_002712 PPP1R7 protein phosphatase 1, regulatory (inhibitor) subunit 7;NM_005336 HDLBP high density lipoprotein binding protein;NM_015148 PASK PAS domain containing serine/threonine kinase;NM_015392 NPDC1 neural proliferation, differentiation and control, 1;NM_024861 C2orf54 chromosome 2 open reading frame 54;NM_18…	10	GLEAN_11839;GLEAN_11848;GLEAN_11840;GLEAN_11841;GLEAN_11842;GLEAN_11847;GLEAN_11846;GLEAN_11843;GLEAN_11844;GLEAN_11845	9	ENSBTAG00000000784 ENSBTAT00000001040;ENSBTAG00000000785 ENSBTAT00000001044;ENSBTAG00000000789 ENSBTAT00000001045;ENSBTAG00000004315 ENSBTAT00000005656;ENSBTAG00000005168 ENSBTAT00000042973 ENSBTAT00000006833;ENSBTAG00000005797 ENSBTAT00000007622;ENSBTAG00000012374 ENSBTAT00000016419;ENSBTAG00000014132 ENSBTAT00000018790;ENSBTAG00000030203 ENSBTAT00000042630 ENSBTAT00000042629
126	chr3:127123475-127304446	chr3	127123475	127304446	both	180972	BTB-00297406	ARS-BFGL-NGS-105794	7	4	0.007677	3	NM_001076866 CCDC37 coiled-coil domain containing 37;NM_001082425 KLF15 Kruppel-like factor 15;NM_001103087 ALDH1L1 aldehyde dehydrogenase 1 family, member L1	14	NM_001008485 SLC41A3 solute carrier family 41, member 3;NM_001008486 SLC41A3 solute carrier family 41, member 3;NM_001034173 ALDH1L2 aldehyde dehydrogenase 1 family, member L2;NM_012190 ALDH1L1 aldehyde dehydrogenase 1 family, member L1;NM_014079 KLF15 Kruppel-like factor 15;NM_017836 SLC41A3 solute carrier family 41, member 3;NM_182628 CCDC37 coiled-coil domain containing 37;AK021925;AK091671;BC…	4	GLEAN_07454;GLEAN_07453;GLEAN_07469;GLEAN_07470	4	ENSBTAG00000005617 ENSBTAT00000043678;ENSBTAG00000008313 ENSBTAT00000010948 ENSBTAT00000043695 ENSBTAT00000052681;ENSBTAG00000014470 ENSBTAT00000043693 ENSBTAT00000019240;ENSBTAG00000019402 ENSBTAT00000025850
127	chr4:6067893-6441010	chr4	6067893	6441010	gain	373118	ARS-BFGL-NGS-17038	ARS-BFGL-NGS-66869	6	2	Multiple	0		1	NM_198570 VWC2 von Willebrand factor C domain containing 2	1	GLEAN_01482	0
128	chr4:9544381-9640761	chr4	9544381	9640761	loss	96381	BTA-96426-no-rs	BTB-00165658	3	1	Unique	0		5	NM_005751 AKAP9 A kinase (PRKA) anchor protein (yotiao) 9;NM_147166;NM_147171;NM_147185 AKAP9 A kinase (PRKA) anchor protein (yotiao) 9;BC015533	1	GLEAN_25439	1	ENSBTAG00000007442 ENSBTAT00000009791
129	chr4:10640831-10801271	chr4	10640831	10801271	both	160441	ARS-BFGL-NGS-64636	ARS-BFGL-NGS-36252	5	2	Multiple	1	NM_001101974 HEPACAM2 HEPACAM family member 2	10	NM_017654 SAMD9 sterile alpha motif domain containing 9;NM_152703 SAMD9L sterile alpha motif domain containing 9-like;NM_198151 HEPACAM2 HEPACAM family member 2;AB095926;AF090940;AF445355;AK097143;AK098235;AK127847;BC036758	2	GLEAN_24244;GLEAN_24243	3	ENSBTAG00000012456 ENSBTAT00000016529;ENSBTAG00000012894 ENSBTAT00000017136;ENSBTAG00000038256 ENSBTAT00000056315
130	chr4:18365091-18466019	chr4	18365091	18466019	loss	100929	BTB-01176772	BTA-68467-no-rs	3	2	Multiple	0		5	AF090940;AK097143;AK098235;AK127847;BC036758	0		0
131	chr4:20227219-20432461	chr4	20227219	20432461	loss	205243	BTB-01108314	ARS-BFGL-NGS-108298	3	2	Multiple	0		2	AK222734;BC036758	1	GLEAN_17207	1	ENSBTAG00000007680 ENSBTAT00000010106
132	chr4:20892617-21022961	chr4	20892617	21022961	gain	130345	BTA-38554-no-rs	BTA-93539-no-rs	4	7	0.013435	0		2	AF090940;AK124194	0		0
133	chr4:22015576-22095458	chr4	22015576	22095458	gain	79883	BFGL-NGS-117041	BTA-99534-no-rs	3	1	Unique	0		0		0		0
134	chr4:23703769-23975480	chr4	23703769	23975480	loss	271712	BTB-01581687	Hapmap50909-BTA-17901	7	1	Unique	0		2	NM_004080 DGKB diacylglycerol kinase, beta 90kDa;AK124194	1	GLEAN_06769	1	ENSBTAG00000021905 ENSBTAT00000029206
135	chr4:25321539-25381361	chr4	25321539	25381361	loss	59823	BTA-72695-no-rs	BTB-00169573	3	2	Multiple	0		2	AF090940;AK124194	0		0
136	chr4:25546708-25743842	chr4	25546708	25743842	loss	197135	BTB-01768855	BTB-01912042	6	1	Unique	0		2	AF090940;AK124194	0		0
137	chr4:31261759-31394017	chr4	31261759	31394017	loss	132259	Hapmap44276-BTA-69937	Hapmap54229-rs29017613	3	1	Unique	0		15	NM_001013699 H3F3C H3 histone, family 3C;NM_002107 H3F3A H3 histone, family 3A;NM_003493 HIST3H3 histone cluster 3, H3;NM_003529 HIST1H3A histone cluster 1, H3a;NM_003530 HIST1H3D histone cluster 1, H3d;NM_003531 HIST1H3C histone cluster 1, H3c;NM_003532 HIST1H3E histone cluster 1, H3e;NM_003533 HIST1H3I histone cluster 1, H3i;NM_003534 HIST1H3G histone cluster 1, H3g;NM_003535 HIST1H3J histone c…	1	GLEAN_18297	0
138	chr4:38486603-38553348	chr4	38486603	38553348	loss	66746	Hapmap33483-BTA-142021	BTB-00175546	3	1	Unique	0		2	NM_012431 SEMA3E sema domain, immunoglobulin domain (Ig), short basic domain, secreted, (semaphorin) 3E;NM_020163 SEMA3G sema domain, immunoglobulin domain (Ig), short basic domain, secreted, (semaphorin) 3G	1	GLEAN_16330	1	ENSBTAG00000014920 ENSBTAT00000019866
139	chr4:40597911-40869775	chr4	40597911	40869775	gain	271865	BTA-21017-no-rs	Hapmap50762-BTA-70080	8	2	Multiple	0		40	NM_001024599 HIST2H2BF histone cluster 2, H2bf;NM_003518 HIST1H2BG histone cluster 1, H2bg;NM_003519 HIST1H2BL histone cluster 1, H2bl;NM_003520 HIST1H2BN histone cluster 1, H2bn;NM_003521 HIST1H2BM histone cluster 1, H2bm;NM_003522 HIST1H2BF histone cluster 1, H2bf;NM_003523 HIST1H2BE histone cluster 1, H2be;NM_003524 HIST1H2BH histone cluster 1, H2bh;NM_003525 HIST1H2BI histone cluster 1, H2bi;…	2	GLEAN_01022;GLEAN_01023	1	ENSBTAG00000033359 ENSBTAT00000047446 ENSBTAT00000054129
140	chr4:43321794-43458502	chr4	43321794	43458502	both	136709	BTB-00178816	BTB-00178966	6	3	0.005758	0		6	AF090940;AK097143;AK098235;AK124194;AK127847;BC036758	0		0
141	chr4:44193866-44388090	chr4	44193866	44388090	gain	194225	ARS-BFGL-NGS-97154	BFGL-NGS-116726	3	1	Unique	0		3	NM_012301 MAGI2 membrane associated guanylate kinase, WW and PDZ domain containing 2;AB014605;AF090940	1	GLEAN_15883	0
142	chr4:50394779-50564772	chr4	50394779	50564772	both	169994	Hapmap46158-BTA-70371	BTB-00181018	5	2	Multiple	1	NM_001103339 COG5 component of oligomeric golgi complex 5	5	NM_005295 GPR22 G protein-coupled receptor 22;NM_006348 COG5 component of oligomeric golgi complex 5;NM_181733 COG5 component of oligomeric golgi complex 5;AK124194;BC068540	2	GLEAN_12807;GLEAN_12791	1	ENSBTAG00000005526 ENSBTAT00000007268
143	chr4:56969263-57121588	chr4	56969263	57121588	loss	152326	BTB-01298953	BTB-00186521	5	1	Unique	0		1	AF090940	0		0
144	chr4:68833565-69130299	chr4	68833565	69130299	gain	296735	BTA-13086-rs29018051	Hapmap57289-ss46526668	9	2	Multiple	2	NM_001101246 LOC615685 UPF0452 protein C7orf41 homolog;NM_001110803 SCRN1 secernin 1	9	NM_014766 SCRN1 secernin 1;NM_015899 PLEKHA9 pleckstrin homology domain containing, family A (phosphoinositide binding specific) member 9;NM_017946 FKBP14 FK506 binding protein 14, 22 kDa;NM_032639 PLEKHA8 pleckstrin homology domain containing, family A (phosphoinositide binding specific) member 8;NM_152793 C7orf41 chromosome 7 open reading frame 41;AK096533;AL834391;BC053990;BC062423	4	GLEAN_18068;GLEAN_18067;GLEAN_18072;GLEAN_18073	4	ENSBTAG00000000521 ENSBTAT00000000679;ENSBTAG00000007870 ENSBTAT00000033684 ENSBTAT00000010354;ENSBTAG00000016223 ENSBTAT00000021588;ENSBTAG00000039231 ENSBTAT00000054029
145	chr4:71499521-71617486	chr4	71499521	71617486	gain	117966	Hapmap38430-BTA-71131	ARS-BFGL-NGS-97660	5	2	Multiple	3	NM_001105017 HOXA10 homeobox A10;NM_001105617 HOXA9 homeobox A9;NR_030829 MIR196B microRNA mir-196b	8	NM_000522 HOXA13 homeobox A13;NM_001989 EVX1 even-skipped homeobox 1;NM_005523 HOXA11 homeobox A11;NM_018951 HOXA10 homeobox A10;NM_152739 HOXA9 homeobox A9;NM_153715 HOXA10 homeobox A10;AK024027;BC007600	6	GLEAN_24466;GLEAN_24465;GLEAN_24476;GLEAN_24477;GLEAN_24478;GLEAN_24479	5	ENSBTAG00000011476 ENSBTAT00000055090;ENSBTAG00000014735 ENSBTAT00000046051;ENSBTAG00000014738 ENSBTAT00000051998 ENSBTAT00000019611 ENSBTAT00000047407;ENSBTAG00000020919 ENSBTAT00000027866;ENSBTAG00000040082 ENSBTAT00000056468
146	chr4:75693605-75751872	chr4	75693605	75751872	loss	58268	BTB-00196932	Hapmap44399-BTA-71366	3	6	0.011516	0		1	AF090940	0		0
147	chr4:83445170-83797597	chr4	83445170	83797597	loss	352428	BTA-71558-no-rs	BTA-71571-no-rs	9	1	Unique	1	NM_001105036 LOC100125578 hypothetical protein LOC100125578	11	NM_024728 C7orf10 chromosome 7 open reading frame 10;AF090940;AK097143;AK098235;AK124194;AK124497;AK127847;BC036758;BC098117;BC098310;BC098318	1	GLEAN_15251	1	ENSBTAG00000032121 ENSBTAT00000045567
148	chr4:85750870-85923634	chr4	85750870	85923634	both	172765	BTB-02092948	ARS-BFGL-NGS-5222	6	14	0.026871	0		11	NM_001013738;AK097143;AK098235;AK124194;AK125948;AK126238;AK127847;AK127911;BC027954;BC035592;BC036758	8	GLEAN_04515;GLEAN_04516;GLEAN_04517;GLEAN_04518;GLEAN_04519;GLEAN_04520;GLEAN_04521;GLEAN_04522	5	ENSBTAG00000000144 ENSBTAT00000052995 ENSBTAT00000052624 ENSBTAT00000000165;ENSBTAG00000002859 ENSBTAT00000056695 ENSBTAT00000003707 ENSBTAT00000043837;ENSBTAG00000010300 ENSBTAT00000013603;ENSBTAG00000038624 ENSBTAT00000052208;ENSBTAG00000039480 ENSBTAT00000052909
149	chr4:86213244-86712105	chr4	86213244	86712105	loss	498862	BTB-01857387	BTB-01143040	13	1	Unique	0		3	AF090940;AK097143;AK124194	0		0
150	chr4:87082107-87293611	chr4	87082107	87293611	loss	211505	BTA-16834-no-rs	BTB-01278734	6	1	Unique	0		5	AF090940;AK097143;AK098235;AK127847;BC036758	0		0
151	chr4:87907646-88191209	chr4	87907646	88191209	gain	283564	UA-IFASA-181	Hapmap39905-BTA-27381	8	8	0.015355	0		1	AK127911	0		0
152	chr4:89087907-89201904	chr4	89087907	89201904	gain	113998	BTB-01032530	ARS-BFGL-NGS-33395	4	1	Unique	0		3	AK098235;AK127847;BC036758	0		0
153	chr4:92193078-92263952	chr4	92193078	92263952	loss	70875	BTB-01759027	BTA-122943-no-rs	3	2	Multiple	0		4	NM_015450 POT1 POT1 protection of telomeres 1 homolog (S. pombe);AY823521;AY823522;AY823524	1	GLEAN_00372	1	ENSBTAG00000013180 ENSBTAT00000017541
154	chr4:92534110-92781084	chr4	92534110	92781084	both	246975	Hapmap25897-BTA-158225	BTB-01901306	8	3	0.005758	0		7	AF090940;AK097143;AK098235;AK124194;AK127847;AK127911;BC036758	0		0
155	chr4:94870406-94975831	chr4	94870406	94975831	loss	105426	BTB-00202180	BTB-01295144	3	1	Unique	0		1	NM_176814 ZNF800 zinc finger protein 800	1	GLEAN_16785	1	ENSBTAG00000020004 ENSBTAT00000026641
156	chr4:97492385-97532889	chr4	97492385	97532889	gain	40505	UA-IFASA-7564	ARS-BFGL-NGS-53072	3	2	Multiple	4	NM_001035359 MARK4 MAP/microtubule affinity-regulating kinase 4;NM_001082448 COPG2 coatomer protein complex, subunit gamma 2;NM_001083368 MEST mesoderm specific transcript homolog (mouse);NR_031203 MIR335 microRNA mir-335	4	NM_002402 MEST mesoderm specific transcript homolog (mouse);NM_016128 COPG coatomer protein complex, subunit gamma;NM_177524 MEST mesoderm specific transcript homolog (mouse);BC090049	2	GLEAN_12395;GLEAN_12359	2	ENSBTAG00000017223 ENSBTAT00000044831;ENSBTAG00000017245 ENSBTAT00000022911
157	chr4:98375185-98463138	chr4	98375185	98463138	gain	87954	BTB-01298816	ARS-BFGL-NGS-11916	3	2	Multiple	1	NM_001097999 MKLN1 muskelin 1, intracellular mediator containing kelch motifs	3	NM_013255 MKLN1 muskelin 1, intracellular mediator containing kelch motifs;AK002024;AK055816	2	GLEAN_07607;GLEAN_07609	2	ENSBTAG00000010437 ENSBTAT00000013788 ENSBTAT00000054577;ENSBTAG00000010452 ENSBTAT00000013799
158	chr4:109607343-109690847	chr4	109607343	109690847	gain	83505	ARS-BFGL-NGS-54107	BTB-02023900	3	9	0.017274	0		0		12	GLEAN_24101;GLEAN_24102;GLEAN_24103;GLEAN_24104;GLEAN_24105;GLEAN_24106;GLEAN_24107;GLEAN_24108;GLEAN_24109;GLEAN_24110;GLEAN_24111;GLEAN_24112	1	ENSBTAG00000031216 ENSBTAT00000038869
159	chr4:111515378-111659295	chr4	111515378	111659295	loss	143918	BTA-72108-no-rs	BTA-72199-no-rs	4	6	0.011516	0		1	BC016940	4	GLEAN_17356;GLEAN_17357;GLEAN_17358;GLEAN_17359	3	ENSBTAG00000006309 ENSBTAT00000008280;ENSBTAG00000031124 ENSBTAT00000053154 ENSBTAT00000044052;ENSBTAG00000031126 ENSBTAT00000033460
160	chr4:112133333-112214063	chr4	112133333	112214063	loss	80731	ARS-BFGL-NGS-73118	BFGL-NGS-119262	3	1	Unique	1	NM_001080370 TPK1 thiamin pyrophosphokinase 1	1	NM_022445 TPK1 thiamin pyrophosphokinase 1	1	GLEAN_17341	1	ENSBTAG00000017676 ENSBTAT00000023510 ENSBTAT00000044036
161	chr4:115605286-115650551	chr4	115605286	115650551	loss	45266	BTB-01163185	ARS-BFGL-NGS-33889	3	1	Unique	0		0		1	GLEAN_22381	0
162	chr4:117147050-117631720	chr4	117147050	117631720	gain	484671	ARS-BFGL-NGS-74214	ARS-BFGL-NGS-1225	14	86	0.165067	8	NM_001034771 GIMAP7 GTPase, IMAP family member 7;NM_001046060 GIMAP4 GTPase, IMAP family member 4;NM_001046308 GIMAP7 GTPase, IMAP family member 7;NM_001079769 GIMAP5 GTPase, IMAP family member 5;NM_001080257 GIMAP7 GTPase, IMAP family member 7;NM_001080260 MGC154956 similar to GTPase, IMAP family member 5;NM_001083677 GIMAP1 GTPase, IMAP family member 1;NM_001105034 GIMAP7 GTPase, IMAP family me…	14	NM_001007224;NM_015660 GIMAP2 GTPase, IMAP family member 2;NM_018326 GIMAP4 GTPase, IMAP family member 4;NM_018384 GIMAP5 GTPase, IMAP family member 5;NM_024711 GIMAP6 GTPase, IMAP family member 6;NM_130759 GIMAP1 GTPase, IMAP family member 1;NM_153236 GIMAP7 GTPase, IMAP family member 7;NM_175571 GIMAP8 GTPase, IMAP family member 8;AF090940;AK055568;AK097143;AK098235;AK127847;BC036758	11	GLEAN_14931;GLEAN_14932;GLEAN_14916;GLEAN_14915;GLEAN_10873;GLEAN_10872;GLEAN_10871;GLEAN_10870;GLEAN_10874;GLEAN_10875;GLEAN_10876	11	ENSBTAG00000001198 ENSBTAT00000001588;ENSBTAG00000004894 ENSBTAT00000031205;ENSBTAG00000005608 ENSBTAT00000007364;ENSBTAG00000008550 ENSBTAT00000043789;ENSBTAG00000009850 ENSBTAT00000039003;ENSBTAG00000014402 ENSBTAT00000019150;ENSBTAG00000030940 ENSBTAT00000014926;ENSBTAG00000037510 ENSBTAT00000055206;ENSBTAG00000039588 ENSBTAT00000057366;ENSBTAG00000039928 ENSBTAT00000034773 ENSBTAT00000002894;…
163	chr4:122050101-122097244	chr4	122050101	122097244	gain	47144	Hapmap35657-SCAFFOLD15929_9264	ARS-BFGL-NGS-105018	3	1	Unique	0		2	AK097497;AK128224	0		0
164	chr5:3563151-3858443	chr5	3563151	3858443	loss	295293	Hapmap44365-BTA-28169	BTB-00909797	10	7	0.013435	0		2	AK124194;AK127847	0		0
165	chr5:4046316-4129013	chr5	4046316	4129013	gain	82698	ARS-BFGL-NGS-27281	Hapmap48402-BTA-60008	3	1	Unique	0		0		0		0
166	chr5:4627084-4987905	chr5	4627084	4987905	gain	360822	Hapmap39974-BTA-119920	BTB-01486702	12	2	Multiple	0		4	NM_139136 KCNC2 potassium voltage-gated channel, Shaw-related subfamily, member 2;NM_139137 KCNC2 potassium voltage-gated channel, Shaw-related subfamily, member 2;AF090940;AY243473	1	GLEAN_05818	0
167	chr5:6713153-6803754	chr5	6713153	6803754	gain	90602	Hapmap59616-ss46526976	ARS-BFGL-NGS-8671	3	2	Multiple	1	NM_001038183 CSRP2 cysteine and glycine-rich protein 2	4	NM_001321 CSRP2 cysteine and glycine-rich protein 2;NM_003476 CSRP3 cysteine and glycine-rich protein 3 (cardiac LIM protein);NM_004078 CSRP1 cysteine and glycine-rich protein 1;AK131508	1	GLEAN_07072	1	ENSBTAG00000013406 ENSBTAT00000017835
168	chr5:9411764-9467780	chr5	9411764	9467780	loss	56017	BTB-00218987	BTB-00219084	3	2	Multiple	1	NM_174192 SYT1 synaptotagmin I	2	NM_005639 SYT1 synaptotagmin I;BC100815	1	GLEAN_03107	1	ENSBTAG00000034693 ENSBTAT00000008338 ENSBTAT00000057058
169	chr5:9713680-10277314	chr5	9713680	10277314	both	563635	BTB-00235875	ARS-BFGL-NGS-30033	11	15	0.028790	6	NM_001046183 PEX5 peroxisomal biogenesis factor 5;NM_001075425 CLSTN3 calsyntenin 3;NM_001101192 CRABP1 cellular retinoic acid binding protein 1;NM_001143742 LOC751809 WC1 isolate DV9;NM_174192 SYT1 synaptotagmin I;NM_176651 CD163L1 CD163 molecule-like 1	20	NM_000319 PEX5 peroxisomal biogenesis factor 5;NM_006710 COPS8 COP9 constitutive photomorphogenic homolog subunit 8 (Arabidopsis);NM_014718 CLSTN3 calsyntenin 3;NM_016399 TRIAP1 TP53 regulated inhibitor of apoptosis 1;NM_016546 C1RL complement component 1, r subcomponent-like;NM_031491 RBP5 retinol binding protein 5, cellular;NM_181836 TMED7 transmembrane emp24 protein transport domain containing…	13	GLEAN_13181;GLEAN_13180;GLEAN_13184;GLEAN_13179;GLEAN_13178;GLEAN_13177;GLEAN_13176;GLEAN_13175;GLEAN_13174;GLEAN_13173;GLEAN_13185;GLEAN_13186;GLEAN_13187	12	ENSBTAG00000008127 ENSBTAT00000010685;ENSBTAG00000008129 ENSBTAT00000010687 ENSBTAT00000010689;ENSBTAG00000010490 ENSBTAT00000052144 ENSBTAT00000013864;ENSBTAG00000013522 ENSBTAT00000017981;ENSBTAG00000016204 ENSBTAT00000021566;ENSBTAG00000024771 ENSBTAT00000000667;ENSBTAG00000026531 ENSBTAT00000028127;ENSBTAG00000034685 ENSBTAT00000026094;ENSBTAG00000038574 ENSBTAT00000000663 ENSBTAT00000021056 …
170	chr5:14666552-14725677	chr5	14666552	14725677	loss	59126	BTA-75576-no-rs	DIAS-102	3	1	Unique	0		3	NM_152588 TMTC2 transmembrane and tetratricopeptide repeat containing 2;AX795394;BC093854	1	GLEAN_26725	0
171	chr5:16957758-17141183	chr5	16957758	17141183	loss	183426	BTA-87039-no-rs	Hapmap44154-BTA-87046	6	2	Multiple	0		2	NM_032165 LRRIQ1 leucine-rich repeats and IQ motif containing 1;AK127847	1	GLEAN_10279	2	ENSBTAG00000027900 ENSBTAT00000040242;ENSBTAG00000033781 ENSBTAT00000040237
172	chr5:23812682-23942378	chr5	23812682	23942378	gain	129697	ARS-BFGL-NGS-7668	DIAS-17	3	1	Unique	0		0		0		0
173	chr5:33437589-33493535	chr5	33437589	33493535	loss	55947	Hapmap38536-BTA-85959	BTA-73280-no-rs	3	2	Multiple	0		1	AF090940	0		0
174	chr5:44075126-44232398	chr5	44075126	44232398	gain	157273	Hapmap44326-BTA-97746	ARS-BFGL-NGS-19252	6	4	0.007677	0		3	NM_198578 LRRK2 leucine-rich repeat kinase 2;AK124194;AK127729	1	GLEAN_19128	1	ENSBTAG00000016260 ENSBTAT00000021631
175	chr5:45904554-45966700	chr5	45904554	45966700	loss	62147	BTA-119080-no-rs	BTB-01255957	3	4	0.007677	1	NM_001098085 CPNE8 copine VIII	4	NM_020939 CPNE5 copine V;NM_153634 CPNE8 copine VIII;AK124194;BC046366	1	GLEAN_24919	1	ENSBTAG00000020914 ENSBTAT00000027861
176	chr5:46996517-47059557	chr5	46996517	47059557	loss	63041	BTB-00227037	Hapmap51299-BTA-73473	3	2	Multiple	1	NM_001102323 MGC139000 hypothetical protein LOC781109	1	NM_182530	1	GLEAN_19903	1	ENSBTAG00000014829 ENSBTAT00000019581
177	chr5:60409033-60570822	chr5	60409033	60570822	both	161790	ARS-BFGL-NGS-100975	Hapmap44616-BTA-73618	3	5	0.009596	4	NM_001038091 MARS methionyl-tRNA synthetase;NM_001078034 R3HDM2 R3H domain containing 2;NM_001078163 DDIT3 DNA-damage-inducible transcript 3;NM_001099000 GLI1 GLI family zinc finger 1	11	NM_004083 DDIT3 DNA-damage-inducible transcript 3;NM_004990 MARS methionyl-tRNA synthetase;NM_005269 GLI1 GLI family zinc finger 1;NM_005538 INHBC inhibin, beta C;NM_031479 INHBE inhibin, beta E;NM_032496 ARHGAP9 Rho GTPase activating protein 9;NM_052897 MBD6 methyl-CpG binding domain protein 6;AB030239;AB051853;AK092763;BC006107	7	GLEAN_05670;GLEAN_05692;GLEAN_05669;GLEAN_05693;GLEAN_05668;GLEAN_05667;GLEAN_05666	8	ENSBTAG00000006599 ENSBTAT00000008663;ENSBTAG00000006631 ENSBTAT00000008704;ENSBTAG00000010616 ENSBTAT00000014034;ENSBTAG00000018361 ENSBTAT00000024431;ENSBTAG00000018403 ENSBTAT00000024486;ENSBTAG00000018405 ENSBTAT00000024487;ENSBTAG00000019084 ENSBTAT00000025401;ENSBTAG00000031544 ENSBTAT00000044712
178	chr5:63031140-63605941	chr5	63031140	63605941	both	574802	BTA-87618-no-rs	BTB-02067717	10	114	0.218809	0		8	NM_054105 OR6C2 olfactory receptor, family 6, subfamily C, member 2;AF090940;AK097143;AK098235;AK124194;AK127847;AK127911;BC036758	14	GLEAN_13588;GLEAN_13587;GLEAN_13586;GLEAN_13581;GLEAN_13599;GLEAN_13585;GLEAN_13584;GLEAN_13600;GLEAN_13583;GLEAN_13582;GLEAN_13598;GLEAN_13580;GLEAN_13579;GLEAN_13578	9	ENSBTAG00000006313 ENSBTAT00000054486 ENSBTAT00000008284;ENSBTAG00000009999 ENSBTAT00000013188 ENSBTAT00000056832;ENSBTAG00000015219 ENSBTAT00000055762 ENSBTAT00000020249;ENSBTAG00000022939 ENSBTAT00000001484;ENSBTAG00000023244 ENSBTAT00000052857 ENSBTAT00000055212 ENSBTAT00000021542;ENSBTAG00000024607 ENSBTAT00000001478 ENSBTAT00000055514 ENSBTAT00000055363;ENSBTAG00000024691 ENSBTAT00000015822;…
179	chr5:64141257-64253582	chr5	64141257	64253582	gain	112326	ARS-BFGL-NGS-44413	BTB-01636697	4	3	0.005758	0		5	AF090940;AK097143;AK098235;AK127847;BC036758	4	GLEAN_13605;GLEAN_13606;GLEAN_13607;GLEAN_13608	4	ENSBTAG00000031333 ENSBTAT00000044400;ENSBTAG00000037829 ENSBTAT00000051906 ENSBTAT00000054694 ENSBTAT00000044007;ENSBTAG00000038567 ENSBTAT00000052078;ENSBTAG00000039124 ENSBTAT00000055792
180	chr5:68912199-69020840	chr5	68912199	69020840	loss	108642	Hapmap51479-BTA-66720	BTA-66714-no-rs	3	2	Multiple	0		5	NM_015054 UHRF1BP1L UHRF1 binding protein 1-like;NM_139246 TSTD2 thiosulfate sulfurtransferase (rhodanese)-like domain containing 2;AB014601;AF258575;BC035604	2	GLEAN_22800;GLEAN_22799	1	ENSBTAG00000006040 ENSBTAT00000007936
181	chr5:81874749-82665617	chr5	81874749	82665617	loss	790869	Hapmap24162-BTA-160429	BTB-00231979	21	4	0.007677	1	NM_001076189 ALG10 asparagine-linked glycosylation 10, alpha-1,2-glucosyltransferase homolog (S. pombe)	13	NM_001013620 ALG10B asparagine-linked glycosylation 10, alpha-1,2-glucosyltransferase homolog B (yeast);NM_198992 SYT10 synaptotagmin X;NM_205848 SYT6 synaptotagmin VI;AF090940;AK097143;AK098235;AK124194;AK125948;AK127847;AK127911;BC036758;BC090948;BC101025	2	GLEAN_10629;GLEAN_01030	2	ENSBTAG00000000606 ENSBTAT00000000798;ENSBTAG00000030632 ENSBTAT00000043297
182	chr5:83776222-84068558	chr5	83776222	84068558	both	292337	Hapmap52101-rs29018073	ARS-BFGL-NGS-99969	5	2	Multiple	2	NM_001075858 AMN1 antagonist of mitotic exit network 1 homolog (S. cerevisiae);NM_001101072 LOC510651 hypothetical LOC510651	5	NM_007280 OIP5 Opa interacting protein 5;NM_018169 C12orf35 chromosome 12 open reading frame 35;AK001514;AK124194;BC012264	2	GLEAN_11386;GLEAN_11393	2	ENSBTAG00000004999 ENSBTAT00000052937 ENSBTAT00000006581;ENSBTAG00000014156 ENSBTAT00000018812
183	chr5:93046854-93153750	chr5	93046854	93153750	loss	106897	BTA-98442-no-rs	ARS-BFGL-NGS-73390	4	1	Unique	1	NM_001083471 SOX5 SRY (sex determining region Y)-box 5	5	NM_006940 SOX5 SRY (sex determining region Y)-box 5;NM_152989 SOX5 SRY (sex determining region Y)-box 5;NM_178010 SOX5 SRY (sex determining region Y)-box 5;AB081588;AK124194	1	GLEAN_08852	1	ENSBTAG00000022360 ENSBTAT00000030260
184	chr5:96448995-96517829	chr5	96448995	96517829	gain	68835	Hapmap42271-BTA-61859	ARS-BFGL-NGS-58101	3	2	Multiple	0		0		0		0
185	chr5:106451095-106646138	chr5	106451095	106646138	loss	195044	ARS-BFGL-NGS-108996	BTB-02009804	3	1	Unique	0		11	NM_002259 KLRC1 killer cell lectin-like receptor subfamily C, member 1;NM_002260 KLRC2 killer cell lectin-like receptor subfamily C, member 2;NM_002261 KLRC3 killer cell lectin-like receptor subfamily C, member 3;NM_007328 KLRC1 killer cell lectin-like receptor subfamily C, member 1;NM_007333 KLRC3 killer cell lectin-like receptor subfamily C, member 3;AF078550;AK098235;AK124194;AK127847;BC036758…	3	GLEAN_12323;GLEAN_12322;GLEAN_12321	1	ENSBTAG00000014154 ENSBTAT00000031648 ENSBTAT00000018811 ENSBTAT00000006472
186	chr5:109235853-110191418	chr5	109235853	110191418	both	955566	Hapmap3063-BTA-15439	Hapmap40294-BTA-89295	12	116	0.222648	0		8	NM_174941 CD163L1 CD163 molecule-like 1;AF090940;AK097143;AK098235;AK124194;AK127847;AK127911;BC036758	19	GLEAN_00453;GLEAN_00454;GLEAN_00459;GLEAN_00455;GLEAN_00456;GLEAN_00457;GLEAN_00458;GLEAN_12184;GLEAN_12185;GLEAN_12186;GLEAN_12187;GLEAN_12189;GLEAN_12190;GLEAN_12191;GLEAN_12192;GLEAN_12193;GLEAN_09900;GLEAN_09901;GLEAN_12182	19	ENSBTAG00000024318 ENSBTAT00000051899;ENSBTAG00000030371 ENSBTAT00000057569 ENSBTAT00000054438 ENSBTAT00000034486;ENSBTAG00000030372 ENSBTAT00000042881;ENSBTAG00000030373 ENSBTAT00000016516;ENSBTAG00000030375 ENSBTAT00000021058;ENSBTAG00000030378 ENSBTAT00000021057;ENSBTAG00000030388 ENSBTAT00000042897;ENSBTAG00000037627 ENSBTAT00000042901;ENSBTAG00000037655 ENSBTAT00000052910 ENSBTAT00000052627 …
187	chr5:115808996-115919741	chr5	115808996	115919741	loss	110746	ARS-BFGL-NGS-85264	ARS-BFGL-NGS-85311	4	1	Unique	1	NM_001024538 CECR5 cat eye syndrome chromosome region, candidate 5 isoform 2 precursor	5	NM_014339 IL17RA interleukin 17 receptor A;NM_017424 CECR1 cat eye syndrome chromosome region, candidate 1;NM_017829 CECR5 cat eye syndrome chromosome region, candidate 5;NM_033070 CECR5 cat eye syndrome chromosome region, candidate 5;NM_177405 CECR1 cat eye syndrome chromosome region, candidate 1	4	GLEAN_13799;GLEAN_13787;GLEAN_13786;GLEAN_13785	3	ENSBTAG00000011067 ENSBTAT00000014695;ENSBTAG00000016995 ENSBTAT00000022601 ENSBTAT00000042747;ENSBTAG00000017313 ENSBTAT00000023021
188	chr5:119128022-119223666	chr5	119128022	119223666	loss	95645	ARS-BFGL-NGS-10616	ARS-BFGL-NGS-102035	4	1	Unique	2	NM_001045948 SLC25A17 solute carrier family 25 (mitochondrial carrier; peroxisomal membrane protein, 34kDa), member 17;NM_001103292 MCHR1 melanin-concentrating hormone receptor 1	7	NM_001030 RPS27 ribosomal protein S27;NM_005297 MCHR1 melanin-concentrating hormone receptor 1;NM_006358 SLC25A17 solute carrier family 25 (mitochondrial carrier; peroxisomal membrane protein, 34kDa), member 17;NM_015920 RPS27L ribosomal protein S27-like;AY747629;BC001736;BC047648	3	GLEAN_16386;GLEAN_16395;GLEAN_16385	2	ENSBTAG00000004048 ENSBTAT00000037657;ENSBTAG00000006200 ENSBTAT00000008143
189	chr5:120238291-120362864	chr5	120238291	120362864	loss	124574	BFGL-NGS-119376	ARS-BFGL-NGS-31332	3	2	Multiple	2	NM_001080364 MGC127055 hypothetical protein LOC785824;NM_174529 CYP2D6 cytochrome P450, family 2, subfamily D, polypeptide 6	6	NM_000106 CYP2D6 cytochrome P450, family 2, subfamily D, polypeptide 6;NM_001025161 CYP2D6 cytochrome P450, family 2, subfamily D, polypeptide 6;NM_005650 TCF20 transcription factor 20 (AR1);NM_181492 TCF20 transcription factor 20 (AR1);AK021933;U80742	4	GLEAN_21489;GLEAN_21522;GLEAN_21488;GLEAN_21487	4	ENSBTAG00000000662 ENSBTAT00000000872;ENSBTAG00000026501 ENSBTAT00000000869;ENSBTAG00000026502 ENSBTAT00000037679;ENSBTAG00000037632 ENSBTAT00000052775
190	chr5:121502580-121557022	chr5	121502580	121557022	gain	54443	ARS-BFGL-NGS-38686	ARS-BFGL-NGS-100195	3	1	Unique	1	NM_001102299 PARVB parvin, beta	4	NM_001003828 PARVB parvin, beta;NM_013327 PARVB parvin, beta;NM_018222 PARVA parvin, alpha;BC046103	1	GLEAN_16538	1	ENSBTAG00000021978 ENSBTAT00000029307
191	chr5:122148990-122208842	chr5	122148990	122208842	loss	59853	ARS-BFGL-NGS-11640	ARS-BFGL-NGS-64268	3	2	Multiple	0		7	NM_001017526 ARHGAP8 Rho GTPase activating protein 8;NM_138415 PHF21B PHD finger protein 21B;NM_181334 PRR5-ARHGAP8 PRR5-ARHGAP8 readthrough;NM_181335 ARHGAP8 Rho GTPase activating protein 8;AF544240;AL355192;CR456448	2	GLEAN_05357;GLEAN_05353	2	ENSBTAG00000006973 ENSBTAT00000042589;ENSBTAG00000008858 ENSBTAT00000037630 ENSBTAT00000011665 ENSBTAT00000021936
192	chr5:123156376-123840785	chr5	123156376	123840785	both	684410	BFGL-NGS-116103	ARS-BFGL-NGS-1089	22	5	0.009596	8	NM_001034036 PPARA peroxisome proliferator-activated receptor alpha;NM_001076093 LOC537366 similar to Polycystic kidney disease and receptor for egg jelly related protein precursor (PKD and REJ homolog);NM_001101890 GTSE1 G-2 and S-phase expressed 1;NM_001102263 GRAMD4 GRAM domain containing 4;NM_001105259 TTC38 tetratricopeptide repeat domain 38;NM_001163188 TRMU tRNA 5-methylaminomethyl-2-thiou…	26	NM_001001930;NM_001008568;NM_006071 PKDREJ polycystic kidney disease (polycystin) and REJ homolog (sperm receptor for egg jelly homolog, sea urchin);NM_014246 CELSR1 cadherin, EGF LAG seven-pass G-type receptor 1 (flamingo homolog, Drosophila);NM_015124 GRAMD4 GRAM domain containing 4;NM_016426 GTSE1 G-2 and S-phase expressed 1;NM_018006 TRMU tRNA 5-methylaminomethyl-2-thiouridylate methyltransfe…	14	GLEAN_18488;GLEAN_18494;GLEAN_18495;GLEAN_18487;GLEAN_18486;GLEAN_18485;GLEAN_18484;GLEAN_18496;GLEAN_18497;GLEAN_18498;GLEAN_18499;GLEAN_18500;GLEAN_18483;GLEAN_18501	8	ENSBTAG00000003017 ENSBTAT00000003924 ENSBTAT00000056392 ENSBTAT00000042586;ENSBTAG00000005595 ENSBTAT00000007346;ENSBTAG00000007102 ENSBTAT00000009339 ENSBTAT00000054392;ENSBTAG00000008036 ENSBTAT00000010571;ENSBTAG00000008063 ENSBTAT00000010606;ENSBTAG00000008065 ENSBTAT00000010609;ENSBTAG00000008066 ENSBTAT00000010610;ENSBTAG00000021803 ENSBTAT00000029061
193	chr5:125036256-125147296	chr5	125036256	125147296	loss	111041	Hapmap42757-BTA-99810	ARS-BFGL-NGS-13216	5	1	Unique	0		0		0		0
194	chr6:43581-883890	chr6	43581	883890	both	840310	BTB-01518631	BTB-01796690	24	23	0.044145	0		28	NM_002032 FTH1 ferritin, heavy polypeptide 1;NM_002105 H2AFX H2A histone family, member X;NM_003509 HIST1H2AI histone cluster 1, H2ai;NM_003510 HIST1H2AK histone cluster 1, H2ak;NM_003511 HIST1H2AL histone cluster 1, H2al;NM_003512 HIST1H2AC histone cluster 1, H2ac;NM_003513 HIST1H2AB histone cluster 1, H2ab;NM_003514 HIST1H2AM histone cluster 1, H2am;NM_003516 HIST2H2AA3 histone cluster 2, H2aa3…	3	GLEAN_01607;GLEAN_01606;GLEAN_01605	2	ENSBTAG00000035206 ENSBTAT00000055455;ENSBTAG00000038601 ENSBTAT00000045062
195	chr6:1374013-1452846	chr6	1374013	1452846	loss	78834	BTB-01461517	BTB-01744782	3	2	Multiple	0		3	AK097143;AK098235;AK127847	0		0
196	chr6:3215714-3372536	chr6	3215714	3372536	loss	156823	Hapmap53408-rs29014449	BTB-00241116	3	1	Unique	0		2	NM_018190 BBS7 Bardet-Biedl syndrome 7;NM_176824 BBS7 Bardet-Biedl syndrome 7	1	GLEAN_04802	1	ENSBTAG00000004945 ENSBTAT00000006505
197	chr6:6757367-6845580	chr6	6757367	6845580	both	88214	BTB-01596025	Hapmap29564-BTA-143742	4	2	Multiple	1	NM_001025332 FABP2 fatty acid binding protein 2, intestinal	8	NM_000134 FABP2 fatty acid binding protein 2, intestinal;NM_001001701 C4orf3 chromosome 4 open reading frame 3;NM_001083 PDE5A phosphodiesterase 5A, cGMP-specific;NM_033430 PDE5A phosphodiesterase 5A, cGMP-specific;NM_033437 PDE5A phosphodiesterase 5A, cGMP-specific;AK097143;AK098235;BC036758	3	GLEAN_22494;GLEAN_22495;GLEAN_22496	3	ENSBTAG00000010350 ENSBTAT00000013666 ENSBTAT00000049054;ENSBTAG00000010900 ENSBTAT00000014482 ENSBTAT00000055216;ENSBTAG00000017045 ENSBTAT00000022662
198	chr6:8235476-8351663	chr6	8235476	8351663	loss	116188	Hapmap50460-BTA-75791	BTA-75766-no-rs	3	1	Unique	0		0		0		0
199	chr6:8658350-9046434	chr6	8658350	9046434	loss	388085	BTB-02087354	BTB-01704614	10	4	0.007677	0		39	NM_001024599 HIST2H2BF histone cluster 2, H2bf;NM_003518 HIST1H2BG histone cluster 1, H2bg;NM_003519 HIST1H2BL histone cluster 1, H2bl;NM_003520 HIST1H2BN histone cluster 1, H2bn;NM_003521 HIST1H2BM histone cluster 1, H2bm;NM_003522 HIST1H2BF histone cluster 1, H2bf;NM_003523 HIST1H2BE histone cluster 1, H2be;NM_003524 HIST1H2BH histone cluster 1, H2bh;NM_003525 HIST1H2BI histone cluster 1, H2bi;…	1	GLEAN_23762	1	ENSBTAG00000034849 ENSBTAT00000049320
200	chr6:9230391-9337873	chr6	9230391	9337873	loss	107483	BTB-01068781	BTA-104961-no-rs	4	1	Unique	0		1	AK127847	0		0
201	chr6:9612713-10206655	chr6	9612713	10206655	both	593943	Hapmap33379-BTA-153882	BTB-02016906	10	10	0.019193	0		4	NM_004905 PRDX6 peroxiredoxin 6;AK098235;AK127847;BC036758	0		1	ENSBTAG00000000119 ENSBTAT00000000129
202	chr6:10495988-11000273	chr6	10495988	11000273	both	504286	BTA-22613-no-rs	Hapmap58659-rs29011609	15	5	0.009596	0		9	AF090940;AK097143;AK098235;AK124194;AK125948;AK127847;AK130051;AK130778;BC036758	0		1	ENSBTAG00000009280 ENSBTAT00000012224
203	chr6:11405908-11648469	chr6	11405908	11648469	loss	242562	ARS-BFGL-NGS-38131	Hapmap40034-BTA-93974	7	1	Unique	0		6	NM_001543 NDST1 N-deacetylase/N-sulfotransferase (heparan glucosaminyl) 1;NM_003635 NDST2 N-deacetylase/N-sulfotransferase (heparan glucosaminyl) 2;NM_004784 NDST3 N-deacetylase/N-sulfotransferase (heparan glucosaminyl) 3;NM_022569 NDST4 N-deacetylase/N-sulfotransferase (heparan glucosaminyl) 4;AF090940;BC012888	2	GLEAN_08939;GLEAN_08941	1	ENSBTAG00000003131 ENSBTAT00000049596
204	chr6:12191817-12295124	chr6	12191817	12295124	loss	103308	BTB-01685239	Hapmap23501-BTA-155913	4	1	Unique	0		0		0		0
205	chr6:12358731-12472476	chr6	12358731	12472476	gain	113746	BTA-112689-no-rs	BTA-88018-no-rs	4	3	0.005758	0		4	AF090940;AK124194;AK125948;BC036758	0		0
206	chr6:17769611-17853627	chr6	17769611	17853627	loss	84017	BTB-00247622	BTA-77526-no-rs	5	1	Unique	0		3	NM_032518 COL25A1 collagen, type XXV, alpha 1;NM_198721 COL25A1 collagen, type XXV, alpha 1;BC036669	1	GLEAN_06467	1	ENSBTAG00000017282 ENSBTAT00000022980
207	chr6:31694807-31807491	chr6	31694807	31807491	loss	112685	ARS-BFGL-NGS-11498	Hapmap49740-BTA-75691	4	1	Unique	0		2	NM_001011513 PDLIM5 PDZ and LIM domain 5;NM_006457 PDLIM5 PDZ and LIM domain 5	1	GLEAN_22820	0
208	chr6:35462920-35690337	chr6	35462920	35690337	loss	227418	Hapmap60855-rs29024248	Hapmap43447-BTA-105138	3	2	Multiple	1	NM_001076437 LOC616908 hypothetical protein LOC616908	3	NM_207491 FAM190A family with sequence similarity 190, member A;AF090940;AK124194	1	GLEAN_21666	0
209	chr6:38233089-38326148	chr6	38233089	38326148	loss	93060	Hapmap23507-BTC-041133	Hapmap33628-BTC-041023	4	2	Multiple	0		5	NM_153686 LCORL ligand dependent nuclear receptor corepressor-like;AK097143;AK098235;AK127847;BC036758	1	GLEAN_05779	1	ENSBTAG00000021584 ENSBTAT00000039635
210	chr6:41242588-41323841	chr6	41242588	41323841	loss	81254	BTB-00252870	Hapmap24317-BTC-037593	4	1	Unique	1	NR_031146 MIR218-1 microRNA mir-218-1	3	NM_003061 SLIT1 slit homolog 1 (Drosophila);NM_003062 SLIT3 slit homolog 3 (Drosophila);NM_004787 SLIT2 slit homolog 2 (Drosophila)	1	GLEAN_16483	1	ENSBTAG00000005108 ENSBTAT00000006736
211	chr6:42786668-42923659	chr6	42786668	42923659	loss	136992	BTA-95818-no-rs	BTB-01468543	5	10	0.019193	0		1	NM_007104 RPL10A ribosomal protein L10a	0		0
212	chr6:47058970-47210710	chr6	47058970	47210710	gain	151741	BTA-76119-no-rs	Hapmap33922-BES7_Contig380_533	3	2	Multiple	1	NM_001077001 RBPJ recombination signal binding protein for immunoglobulin kappa J region	5	NM_005349 RBPJ recombination signal binding protein for immunoglobulin kappa J region;NM_015874 RBPJ recombination signal binding protein for immunoglobulin kappa J region;NM_203283 RBPJ recombination signal binding protein for immunoglobulin kappa J region;NM_203284 RBPJ recombination signal binding protein for immunoglobulin kappa J region;AK126357	1	GLEAN_12606	1	ENSBTAG00000003602 ENSBTAT00000004696
213	chr6:47771417-48044634	chr6	47771417	48044634	gain	273218	BTA-04576-rs29014935	ARS-BFGL-NGS-101567	7	1	Unique	0		3	NM_020860 STIM2 stromal interaction molecule 2;NM_207490;AK222734	1	GLEAN_21052	1	ENSBTAG00000019353 ENSBTAT00000047170
214	chr6:48367512-48639805	chr6	48367512	48639805	loss	272294	Hapmap44495-BTA-91063	ARS-BFGL-NGS-41037	7	4	0.007677	0		3	AK098235;AK124194;AK127911	0		0
215	chr6:48928335-49042264	chr6	48928335	49042264	loss	113930	BTB-01688071	BTB-01527594	4	1	Unique	0		0		0		0
216	chr6:52438316-52640931	chr6	52438316	52640931	loss	202616	Hapmap23184-BTC-039909	ARS-BFGL-NGS-35824	8	3	0.005758	0		0		0		0
217	chr6:53329684-53747773	chr6	53329684	53747773	loss	418090	Hapmap31996-BTC-066011	BTB-00257742	10	9	0.017274	0		5	AF090940;AK098235;AK124194;AK127847;BC036758	0		0
218	chr6:56960794-57233856	chr6	56960794	57233856	loss	273063	BTB-00258367	BTB-01453811	9	2	Multiple	0		3	AK097143;AK098235;AK127847	0		0
219	chr6:57548761-57612503	chr6	57548761	57612503	loss	63743	Hapmap25928-BTA-18390	BFGL-NGS-114099	3	2	Multiple	0		1	NM_015230 ARAP2 ArfGAP with RhoGAP domain, ankyrin repeat and PH domain 2	1	GLEAN_22320	1	ENSBTAG00000039922 ENSBTAT00000047153
220	chr6:63706460-63850642	chr6	63706460	63850642	loss	144183	ARS-BFGL-NGS-35835	ARS-BFGL-NGS-109055	3	3	0.005758	1	NM_174838 ATP8A1 ATPase, aminophospholipid transporter (APLT), Class I, type 8A, member 1	3	NM_006095 ATP8A1 ATPase, aminophospholipid transporter (APLT), class I, type 8A, member 1;AB013452;BC109318	4	GLEAN_16584;GLEAN_16582;GLEAN_16583;GLEAN_10575	2	ENSBTAG00000011156 ENSBTAT00000048751 ENSBTAT00000046772 ENSBTAT00000014818;ENSBTAG00000034411 ENSBTAT00000048749
221	chr6:71356946-71526956	chr6	71356946	71526956	loss	170011	Hapmap44512-BTA-107928	BTA-76705-no-rs	5	2	Multiple	1	NM_001078005 SCFD2 sec1 family domain containing 2	7	NM_152540 SCFD2 sec1 family domain containing 2;AK096833;AK097143;AK098235;AK124194;AK127847;BC036758	1	GLEAN_08841	1	ENSBTAG00000020648 ENSBTAT00000027519
222	chr6:72784128-73035436	chr6	72784128	73035436	gain	251309	Hapmap31616-BTC-042811	Hapmap29128-BTC-042274	7	1	Unique	1	NM_001166484 KIT v-kit Hardy-Zuckerman 4 feline sarcoma viral oncogene homolog	1	BC071593	1	GLEAN_12892	1	ENSBTAG00000002699 ENSBTAT00000003498
223	chr6:78554840-78780301	chr6	78554840	78780301	loss	225462	BTA-28969-no-rs	BTA-114800-no-rs	6	4	0.007677	0		2	AF090940;AK124194	0		0
224	chr6:81354371-81808192	chr6	81354371	81808192	both	453822	ARS-BFGL-NGS-108577	BTB-01578666	10	9	0.017274	0		3	AF090940;AK124194;AK127911	0		0
225	chr6:82017155-82278023	chr6	82017155	82278023	loss	260869	BTB-01801188	Hapmap22939-BTA-149533	5	1	Unique	0		0		0		0
226	chr6:82579209-82641003	chr6	82579209	82641003	loss	61795	BTB-00264815	Hapmap51938-BTA-21491	3	1	Unique	0		2	AF090940;AK127847	0		0
227	chr6:83023197-83106835	chr6	83023197	83106835	loss	83639	BTA-20903-no-rs	Hapmap27224-BTA-161106	3	2	Multiple	1	NM_001080324 TECRL trans-2,3-enoyl-CoA reductase-like	2	NM_001010874 TECRL trans-2,3-enoyl-CoA reductase-like;BC072463	2	GLEAN_16080;GLEAN_16084	1	ENSBTAG00000024826 ENSBTAT00000034572
228	chr6:84894568-85083241	chr6	84894568	85083241	loss	188674	BTA-76960-no-rs	Hapmap43417-BTA-96760	7	2	Multiple	0		1	AF090940	0		0
229	chr6:88831001-88983536	chr6	88831001	88983536	gain	152536	ARS-BFGL-NGS-83385	Hapmap33210-BTA-144234	3	1	Unique	1	NM_175773 IGJ immunoglobulin J chain	5	NM_020368 UTP3 UTP3, small subunit (SSU) processome component, homolog (S. cerevisiae);NM_144646 IGJ immunoglobulin J polypeptide, linker protein for immunoglobulin alpha and mu polypeptides;AF090940;AK098544;BC106074	4	GLEAN_01744;GLEAN_01745;GLEAN_23099;GLEAN_23100	2	ENSBTAG00000009310 ENSBTAT00000012263;ENSBTAG00000018531 ENSBTAT00000024666
230	chr6:90737718-90803037	chr6	90737718	90803037	loss	65320	BTB-01946648	BTA-77205-no-rs	3	2	Multiple	0		0		0		0
231	chr6:93417007-93463203	chr6	93417007	93463203	gain	46197	BTB-01496144	BTB-01496160	3	3	0.005758	0		0		0		0
232	chr6:97693438-99298384	chr6	97693438	99298384	gain	1604947	BTB-00272142	BTB-00272812	29	2	Multiple	3	NM_001076389 C6H4orf22 chromosome 4 open reading frame 22 ortholog;NM_001076826 ANTXR2 anthrax toxin receptor 2;NM_001144099 PRKG2 protein kinase, cGMP-dependent, type II	18	NM_001201 BMP3 bone morphogenetic protein 3;NM_006258 PRKG1 protein kinase, cGMP-dependent, type I;NM_006259 PRKG2 protein kinase, cGMP-dependent, type II;NM_058172 ANTXR2 anthrax toxin receptor 2;AB209913;AF090940;AF116601;AK055636;AK097143;AK098235;AK124194;AK125948;AK127847;AK130051;BC036758;BC107876;D45864;Y07512	4	GLEAN_16067;GLEAN_07399;GLEAN_09318;GLEAN_09317	4	ENSBTAG00000002978 ENSBTAT00000003877;ENSBTAG00000014324 ENSBTAT00000019050 ENSBTAT00000056504;ENSBTAG00000017642 ENSBTAT00000023468;ENSBTAG00000040383 ENSBTAT00000057373
233	chr6:103381990-103467953	chr6	103381990	103467953	gain	85964	Hapmap39434-BTA-77640	BTA-26167-no-rs	3	1	Unique	0		1	AK124194	1	GLEAN_14805	0
234	chr6:104117721-104161908	chr6	104117721	104161908	loss	44188	Hapmap23305-BTC-071388	Hapmap47766-BTA-87827	3	1	Unique	0		0		0		0
235	chr6:104503905-104567927	chr6	104503905	104567927	loss	64023	Hapmap26858-BTC-044514	BFGL-NGS-117296	3	2	Multiple	0		16	BC002842;BC009612;BC009783;BC014312;BC066244;BC069193;BC073925;BC082232;BC096116;BC096120;BC096728;BC101653;BC101748;BC106720;BC106916;BC110793	2	GLEAN_05273;GLEAN_05275	0
236	chr6:118232279-119068909	chr6	118232279	119068909	both	836631	ARS-BFGL-NGS-43597	BFGL-NGS-110156	20	6	0.011516	9	NM_001034415 MAEA macrophage erythroblast attacher;NM_001045880 SLBP histone stem loop binding protein;NM_001046157 SPON2 spondin 2, extracellular matrix protein;NM_001075614 LETM1 leucine zipper-EF-hand containing transmembrane protein 1;NM_001076395 MEMO1 mediator of cell motility 1;NM_001076864 TMEM129 transmembrane protein 129;NM_001100305 TACC3 transforming, acidic coiled-coil containing pro…	61	NM_000141 FGFR2 fibroblast growth factor receptor 2;NM_000142 FGFR3 fibroblast growth factor receptor 3;NM_000146 FTL ferritin, light polypeptide;NM_000386 BLMH bleomycin hydrolase;NM_001001666 ANO7 anoctamin 7;NM_001012614 CTBP1 C-terminal binding protein 1;NM_001013622 FAM53A family with sequence similarity 53, member A;NM_001017405 MAEA macrophage erythroblast attacher;NM_001328 CTBP1 C-termin…	17	GLEAN_11978;GLEAN_11977;GLEAN_11976;GLEAN_11975;GLEAN_11986;GLEAN_11987;GLEAN_14486;GLEAN_11974;GLEAN_11973;GLEAN_11972;GLEAN_11988;GLEAN_11989;GLEAN_11971;GLEAN_11990;GLEAN_11991;GLEAN_11970;GLEAN_11992	14	ENSBTAG00000001328 ENSBTAT00000001753;ENSBTAG00000002244 ENSBTAT00000002898;ENSBTAG00000002247 ENSBTAT00000002902;ENSBTAG00000004261 ENSBTAT00000005582;ENSBTAG00000007164 ENSBTAT00000009427;ENSBTAG00000007986 ENSBTAT00000010497;ENSBTAG00000008480 ENSBTAT00000011166;ENSBTAG00000011042 ENSBTAT00000014663;ENSBTAG00000011044 ENSBTAT00000054961 ENSBTAT00000014668;ENSBTAG00000012575 ENSBTAT00000053038 …
237	chr6:119163113-119241601	chr6	119163113	119241601	gain	78489	ARS-BFGL-NGS-41054	ARS-BFGL-NGS-39838	4	1	Unique	0		2	NM_181808 POLN polymerase (DNA directed) nu;AK131239	1	GLEAN_11969	1	ENSBTAG00000017296 ENSBTAT00000023023
238	chr6:119339223-119771391	chr6	119339223	119771391	loss	432169	ARS-BFGL-NGS-56487	BTA-09585-no-rs	14	1	Unique	2	NM_001046589 RNF4 ring finger protein 4;NM_001076256 MXD4 MAX dimerization protein 4	8	NM_002938 RNF4 ring finger protein 4;NM_003704 FAM193A family with sequence similarity 193, member A;NM_006454 MXD4 MAX dimerization protein 4;NM_020972 ZFYVE28 zinc finger, FYVE domain containing 28;AB000460;AB000461;BC041866;BC053664	6	GLEAN_11967;GLEAN_11966;GLEAN_11995;GLEAN_11996;GLEAN_11965;GLEAN_11997	5	ENSBTAG00000006683 ENSBTAT00000034512;ENSBTAG00000009744 ENSBTAT00000012847;ENSBTAG00000015209 ENSBTAT00000020233;ENSBTAG00000027453 ENSBTAT00000039422 ENSBTAT00000054436;ENSBTAG00000031342 ENSBTAT00000056950
239	chr6:120303386-120450993	chr6	120303386	120450993	both	147608	ARS-BFGL-NGS-10182	ARS-BFGL-NGS-17086	5	3	0.005758	1	NM_001080225 LRPAP1 low density lipoprotein receptor-related protein associated protein 1	11	NM_001528 HGFAC HGF activator;NM_002337 LRPAP1 low density lipoprotein receptor-related protein associated protein 1;NM_021920 SCT secretin;NM_173660 DOK7 docking protein 7;NM_198229 RGS12 regulator of G-protein signaling 12;NM_207389;AK075037;AK096456;AK098352;BC011812;BC038467	2	GLEAN_12661;GLEAN_12658	3	ENSBTAG00000000073 ENSBTAT00000000081;ENSBTAG00000009742 ENSBTAT00000044179;ENSBTAG00000017335 ENSBTAT00000023055
240	chr7:1343221-1493916	chr7	1343221	1493916	both	150696	ARS-BFGL-NGS-44014	ARS-BFGL-NGS-62046	6	10	0.019193	4	NM_001101999 TBC1D9B TBC1 domain family, member 9B (with GRAM domain);NM_001103261 MGAT4B mannosyl (alpha-1,3-)-glycoprotein beta-1,4-N-acetylglucosaminyltransferase, isozyme B;NM_001167943 C7H5orf45 chromosome 5 open reading frame 45 homolog;NM_176641 SQSTM1 sequestosome 1	18	NM_000993 RPL31 ribosomal protein L31;NM_001017987 C5orf45 chromosome 5 open reading frame 45;NM_003900 SQSTM1 sequestosome 1;NM_014275 MGAT4B mannosyl (alpha-1,3-)-glycoprotein beta-1,4-N-acetylglucosaminyltransferase, isozyme B;NM_015043 TBC1D9B TBC1 domain family, member 9B (with GRAM domain);NM_015130 TBC1D9 TBC1 domain family, member 9 (with GRAM domain);NM_016175 C5orf45 chromosome 5 open r…	4	GLEAN_22881;GLEAN_22882;GLEAN_22885;GLEAN_22883	4	ENSBTAG00000009738 ENSBTAT00000049734;ENSBTAG00000015591 ENSBTAT00000020709 ENSBTAT00000049718;ENSBTAG00000015602 ENSBTAT00000020727;ENSBTAG00000015611 ENSBTAT00000029796
241	chr7:7784351-8110307	chr7	7784351	8110307	both	325957	Hapmap33677-BTA-159272	ARS-BFGL-NGS-20506	9	23	0.044145	0		15	NM_001005190 OR7A10 olfactory receptor, family 7, subfamily A, member 10;NM_001008711 RBPMS RNA binding protein with multiple splicing;NM_001008712 RBPMS RNA binding protein with multiple splicing;NM_006867 RBPMS RNA binding protein with multiple splicing;NM_017506 OR7A5 olfactory receptor, family 7, subfamily A, member 5;NM_175883 OR7D2 olfactory receptor, family 7, subfamily D, member 2;AF09094…	6	GLEAN_07224;GLEAN_07225;GLEAN_07226;GLEAN_07227;GLEAN_07228;GLEAN_07214	5	ENSBTAG00000038533 ENSBTAT00000056549 ENSBTAT00000054384 ENSBTAT00000056749;ENSBTAG00000038902 ENSBTAT00000054661 ENSBTAT00000054152 ENSBTAT00000057506;ENSBTAG00000039174 ENSBTAT00000057047 ENSBTAT00000054512;ENSBTAG00000039358 ENSBTAT00000004391 ENSBTAT00000056706;ENSBTAG00000040396 ENSBTAT00000052428 ENSBTAT00000053785 ENSBTAT00000055716
242	chr7:14635618-14721613	chr7	14635618	14721613	gain	85996	ARS-BFGL-NGS-4774	ARS-BFGL-NGS-35463	3	1	Unique	0		1	NM_000208 INSR insulin receptor	2	GLEAN_03029;GLEAN_03030	2	ENSBTAG00000032125 ENSBTAT00000045575 ENSBTAT00000045574;ENSBTAG00000037840 ENSBTAT00000054346
243	chr7:22339658-22400852	chr7	22339658	22400852	loss	61195	BTA-78589-no-rs	Hapmap51318-BTA-78584	3	4	0.007677	0		1	AK127847	0		0
244	chr7:32121704-32195122	chr7	32121704	32195122	loss	73419	BTB-01115116	BTB-01947935	4	1	Unique	0		12	NM_001402 EEF1A1 eukaryotic translation elongation factor 1 alpha 1;NM_001958 EEF1A2 eukaryotic translation elongation factor 1 alpha 2;AF267861;AF322220;AK098235;AK127847;AK129671;BC019669;BC070131;BC070500;BC071619;CR623309	2	GLEAN_21901;GLEAN_21900	0
245	chr7:40664184-41353074	chr7	40664184	41353074	both	688891	BTB-00307908	BTB-02092796	19	35	0.067178	0		6	NM_001001963 OR2L8 olfactory receptor, family 2, subfamily L, member 8;NM_001004686 OR2L2 olfactory receptor, family 2, subfamily L, member 2;NM_001004687 OR2L3 olfactory receptor, family 2, subfamily L, member 3;NM_175911 OR2L13 olfactory receptor, family 2, subfamily L, member 13;AF090940;AK127847	21	GLEAN_15853;GLEAN_15814;GLEAN_15813;GLEAN_15854;GLEAN_15855;GLEAN_15856;GLEAN_15857;GLEAN_15858;GLEAN_15859;GLEAN_15812;GLEAN_15811;GLEAN_15860;GLEAN_15861;GLEAN_15862;GLEAN_15863;GLEAN_15864;GLEAN_15810;GLEAN_15865;GLEAN_15809;GLEAN_15866;GLEAN_15867	13	ENSBTAG00000007557 ENSBTAT00000009943;ENSBTAG00000009497 ENSBTAT00000012496;ENSBTAG00000013691 ENSBTAT00000030772 ENSBTAT00000053260;ENSBTAG00000019925 ENSBTAT00000026542 ENSBTAT00000052595 ENSBTAT00000054320;ENSBTAG00000022690 ENSBTAT00000030767;ENSBTAG00000030722 ENSBTAT00000043435;ENSBTAG00000030725 ENSBTAT00000043437;ENSBTAG00000030726 ENSBTAT00000052141 ENSBTAT00000043438 ENSBTAT00000057302;…
246	chr7:42506811-42816140	chr7	42506811	42816140	loss	309330	ARS-BFGL-NGS-11022	BFGL-NGS-109750	9	1	Unique	9	NM_001034278 CIRBP cold inducible RNA binding protein;NM_001034588 WDR18 WD repeat domain 18;NM_001035420 CNN2 calponin 2;NM_001038093 POLR2E polymerase (RNA) II (DNA directed) polypeptide E, 25kDa;NM_001075622 MUM1 melanoma associated antigen (mutated) 1;NM_001077911 SBNO2 strawberry notch homolog 2 (Drosophila);NM_001105000 EFNA2 ephrin-A2;NM_174770 GPX4 glutathione peroxidase 4 (phospholipid h…	27	NM_000455 STK11 serine/threonine kinase 11;NM_001033026 C19orf6 chromosome 19 open reading frame 6;NM_001280 CIRBP cold inducible RNA binding protein;NM_001405 EFNA2 ephrin-A2;NM_001687 ATP5D ATP synthase, H+ transporting, mitochondrial F1 complex, delta subunit;NM_002085 GPX4 glutathione peroxidase 4 (phospholipid hydroperoxidase);NM_002695 POLR2E polymerase (RNA) II (DNA directed) polypeptide E…	18	GLEAN_19995;GLEAN_19996;GLEAN_19997;GLEAN_19993;GLEAN_19998;GLEAN_19999;GLEAN_20000;GLEAN_19992;GLEAN_20001;GLEAN_19991;GLEAN_20002;GLEAN_19990;GLEAN_20003;GLEAN_20004;GLEAN_20005;GLEAN_20006;GLEAN_20007;GLEAN_20008	17	ENSBTAG00000000550 ENSBTAT00000000721;ENSBTAG00000002434 ENSBTAT00000003156;ENSBTAG00000007480 ENSBTAT00000004477 ENSBTAT00000056867;ENSBTAG00000008607 ENSBTAT00000011354;ENSBTAG00000011351 ENSBTAT00000015085;ENSBTAG00000011639 ENSBTAT00000015459;ENSBTAG00000012172 ENSBTAT00000016142;ENSBTAG00000020764 ENSBTAT00000027670 ENSBTAT00000027671;ENSBTAG00000020766 ENSBTAT00000020083;ENSBTAG00000020772 …
247	chr7:47858364-47930714	chr7	47858364	47930714	gain	72351	ARS-BFGL-NGS-57250	BFGL-NGS-116486	3	1	Unique	1	NM_001075500 SPOCK1 sparc/osteonectin, cwcv and kazal-like domains proteoglycan (testican) 1	4	NM_004598 SPOCK1 sparc/osteonectin, cwcv and kazal-like domains proteoglycan (testican) 1;NM_016950 SPOCK3 sparc/osteonectin, cwcv and kazal-like domains proteoglycan (testican) 3;AB209701;BC013983	1	GLEAN_14947	1	ENSBTAG00000003502 ENSBTAT00000004556
248	chr7:53858216-53907028	chr7	53858216	53907028	loss	48813	Hapmap52400-rs29025316	BFGL-NGS-119198	3	1	Unique	0		0		1	GLEAN_01325	1	ENSBTAG00000027151 ENSBTAT00000038915
249	chr7:62197017-62245328	chr7	62197017	62245328	loss	48312	DIAS-106	DIAS-107	3	1	Unique	0		8	NM_078483 SLC36A1 solute carrier family 36 (proton/amino acid symporter), member 1;NM_181774 SLC36A3 solute carrier family 36 (proton/amino acid symporter), member 3;NM_181776 SLC36A2 solute carrier family 36 (proton/amino acid symporter), member 2;AK057340;AK131483;BC101092;BC101100;BC101101	3	GLEAN_09742;GLEAN_09741;GLEAN_09740	2	ENSBTAG00000006624 ENSBTAT00000008692;ENSBTAG00000020809 ENSBTAT00000027731
250	chr7:62273994-62486891	chr7	62273994	62486891	gain	212898	ARS-BFGL-NGS-81508	Hapmap48570-BTA-104179	3	2	Multiple	0		6	NM_001447 FAT2 FAT tumor suppressor homolog 2 (Drosophila);NM_078483 SLC36A1 solute carrier family 36 (proton/amino acid symporter), member 1;NM_181776 SLC36A2 solute carrier family 36 (proton/amino acid symporter), member 2;AK057340;BC101100;BC101101	3	GLEAN_23860;GLEAN_23859;GLEAN_23861	2	ENSBTAG00000016094 ENSBTAT00000021426;ENSBTAG00000037711 ENSBTAT00000053893
251	chr7:70517489-70636975	chr7	70517489	70636975	loss	119487	Hapmap26235-BTA-79759	BTB-00319090	5	1	Unique	1	NM_001102168 RNF145 ring finger protein 145	3	NM_144726 RNF145 ring finger protein 145;BC042684;BX537635	1	GLEAN_14195	1	ENSBTAG00000025099 ENSBTAT00000056189 ENSBTAT00000035096
252	chr7:76167617-76437168	chr7	76167617	76437168	both	269552	Hapmap53801-rs29012591	Hapmap33614-BTA-79859	6	4	0.007677	0		0		0		0
253	chr7:76490016-77340597	chr7	76490016	77340597	both	850582	BTA-98898-no-rs	BTA-98858-no-rs	17	44	0.084452	0		4	NM_182506 MAGEB10 melanoma antigen family B, 10;AF090940;AK124194;AK125948	3	GLEAN_21532;GLEAN_21531;GLEAN_21530	0
254	chr7:85242291-85311447	chr7	85242291	85311447	loss	69157	ARS-BFGL-NGS-92532	ARS-BFGL-NGS-17425	3	2	Multiple	0		3	NM_005711 EDIL3 EGF-like repeats and discoidin I-like domains 3;BC053656;BX648583	1	GLEAN_02391	0
255	chr7:85904613-86060867	chr7	85904613	86060867	loss	156255	ARS-BFGL-NGS-70648	BTB-01388280	5	1	Unique	0		3	AF090940;AK124194;AK125948	1	GLEAN_15544	0
256	chr7:86376789-87203186	chr7	86376789	87203186	both	826398	Hapmap44668-BTA-119022	BTB-00325285	23	8	0.015355	0		9	NM_014056 HIGD1A HIG1 hypoxia inducible domain family, member 1A;AF090940;AK097143;AK098235;AK124194;AK125948;AK127847;AK130051;BC036758	0		0
257	chr7:96959792-97148954	chr7	96959792	97148954	loss	189163	Hapmap36470-SCAFFOLD25306_18005	BFGL-NGS-119112	5	2	Multiple	0		5	AK097143;AK098235;AK127847;BC021229;BC036758	1	GLEAN_21952	0
258	chr7:103071120-103135628	chr7	103071120	103135628	gain	64509	BTA-80440-no-rs	ARS-BFGL-NGS-94392	3	1	Unique	0		12	NM_001402 EEF1A1 eukaryotic translation elongation factor 1 alpha 1;NM_001958 EEF1A2 eukaryotic translation elongation factor 1 alpha 2;NM_173488 SLCO6A1 solute carrier organic anion transporter family, member 6A1;AF322220;AK130051;AK131445;BC019669;BC034976;BC070131;BC070500;BC071619;CR623309	1	GLEAN_16848	1	ENSBTAG00000016359 ENSBTAT00000021761
259	chr7:104003205-104139089	chr7	104003205	104139089	gain	135885	BTB-00329283	ARS-BFGL-NGS-5197	5	1	Unique	0		10	NM_001402 EEF1A1 eukaryotic translation elongation factor 1 alpha 1;NM_001958 EEF1A2 eukaryotic translation elongation factor 1 alpha 2;AF090940;AF267861;AF322220;AK129671;BC019669;BC070500;BC071619;CR623309	2	GLEAN_20301;GLEAN_20314	2	ENSBTAG00000000360 ENSBTAT00000000467;ENSBTAG00000030202 ENSBTAT00000042626
260	chr7:111069469-111352040	chr7	111069469	111352040	loss	282572	ARS-BFGL-NGS-84234	Hapmap58496-rs29017214	11	1	Unique	0		0		0		0
261	chr8:4139375-4555303	chr8	4139375	4555303	loss	415929	BTA-86030-no-rs	BTA-92628-no-rs	9	1	Unique	0		7	AF090940;AK097143;AK098235;AK124194;AK127847;AK127911;BC036758	1	GLEAN_25277	0
262	chr8:13181581-13303341	chr8	13181581	13303341	loss	121761	ARS-BFGL-NGS-69683	Hapmap42694-BTA-82927	4	2	Multiple	0		4	AK097143;AK098235;AK124194;AK127847	0		0
263	chr8:13562781-13842047	chr8	13562781	13842047	loss	279267	Hapmap36058-SCAFFOLD313402_3070	BTA-82931-no-rs	5	1	Unique	0		2	AF090940;AK124194	0		0
264	chr8:14891603-15041047	chr8	14891603	15041047	loss	149445	BTA-16324-no-rs	BTB-00336089	4	5	0.009596	0		1	AF090940	0		0
265	chr8:19459909-19519579	chr8	19459909	19519579	gain	59671	ARS-BFGL-NGS-36682	BTB-01099280	3	1	Unique	0		1	AK127847	0		0
266	chr8:23551032-23657920	chr8	23551032	23657920	gain	106889	Hapmap50207-BTA-108741	BTB-01944005	4	9	0.017274	3	NM_001015511 IFNT interferon tau;NM_001168275 IFNT interferon tau-3;NM_001168279 IFNT interferon-tau 3g	1	NM_176891 IFNE interferon, epsilon	5	GLEAN_09979;GLEAN_10009;GLEAN_10006;GLEAN_10008;GLEAN_10007	4	ENSBTAG00000034282 ENSBTAT00000055051;ENSBTAG00000034285 ENSBTAT00000048580;ENSBTAG00000034289 ENSBTAT00000048583;ENSBTAG00000039069 ENSBTAT00000057240
267	chr8:24330763-24397208	chr8	24330763	24397208	gain	66446	BTB-01833512	ARS-BFGL-NGS-106633	3	3	0.005758	1	NM_174085 IFN1@ interferon, alpha, leukocyte	15	NM_000605 IFNA2 interferon, alpha 2;NM_002170 IFNA8 interferon, alpha 8;NM_002171 IFNA10 interferon, alpha 10;NM_002173 IFNA16 interferon, alpha 16;NM_002175 IFNA21 interferon, alpha 21;NM_002177 IFNW1 interferon, omega 1;NM_006900 IFNA13 interferon, alpha 13;NM_021057 IFNA7 interferon, alpha 7;NM_021068 IFNA4 interferon, alpha 4;NM_021268 IFNA17 interferon, alpha 17;NM_024013 IFNA1 interferon, a…	8	GLEAN_24297;GLEAN_24298;GLEAN_24299;GLEAN_24300;GLEAN_24301;GLEAN_24302;GLEAN_24303;GLEAN_24304	6	ENSBTAG00000033729 ENSBTAT00000047908;ENSBTAG00000037487 ENSBTAT00000056112;ENSBTAG00000038458 ENSBTAT00000055817;ENSBTAG00000038741 ENSBTAT00000047904;ENSBTAG00000039963 ENSBTAT00000053863;ENSBTAG00000040407 ENSBTAT00000034453
268	chr8:27001090-27103092	chr8	27001090	27103092	loss	102003	BFGL-NGS-110838	Hapmap22995-BTA-120691	3	1	Unique	0		4	NM_052866 ADAMTSL1 ADAMTS-like 1;NM_139238;NM_139264;AF251058	1	GLEAN_24975	0
269	chr8:27391620-27816984	chr8	27391620	27816984	loss	425365	Hapmap49881-BTA-120681	BTB-01108991	11	2	Multiple	0		16	NM_001034077 HIST2H4B histone cluster 2, H4b;NM_003495 HIST1H4I histone cluster 1, H4i;NM_003538 HIST1H4A histone cluster 1, H4a;NM_003539 HIST1H4D histone cluster 1, H4d;NM_003540 HIST1H4F histone cluster 1, H4f;NM_003541 HIST1H4K histone cluster 1, H4k;NM_003542 HIST1H4C histone cluster 1, H4c;NM_003543 HIST1H4H histone cluster 1, H4h;NM_003544 HIST1H4B histone cluster 1, H4b;NM_003545 HIST1H4E…	1	GLEAN_24975	0
270	chr8:34020944-34694187	chr8	34020944	34694187	both	673244	Hapmap55761-rs29014147	ARS-BFGL-NGS-5314	14	8	0.015355	0		6	AF090940;AK091672;AK097143;AK098235;AK127847;BC036758	1	GLEAN_17691	0
271	chr8:36650818-36779293	chr8	36650818	36779293	loss	128476	Hapmap33684-BTA-27870	Hapmap53908-rs29021644	6	1	Unique	0		0		1	GLEAN_16399	0
272	chr8:39075904-39184274	chr8	39075904	39184274	gain	108371	BTB-00340836	BTB-00675470	4	8	0.015355	1	NM_001077007 MGC127919 hypothetical protein MGC127919	2	NM_033428 C9orf123 chromosome 9 open reading frame 123;BC009510	1	GLEAN_07836	1	ENSBTAG00000015963 ENSBTAT00000021226
273	chr8:45414798-45693223	chr8	45414798	45693223	loss	278426	BTA-118168-no-rs	Hapmap40627-BTA-100509	4	3	0.005758	0		7	NM_006557 DMRT2 doublesex and mab-3 related transcription factor 2;NM_181872 DMRT2 doublesex and mab-3 related transcription factor 2;AF284223;AK124194;AK222734;BC036758;BX647565	1	GLEAN_14561	1	ENSBTAG00000008062 ENSBTAT00000010604
274	chr8:58683837-58779630	chr8	58683837	58779630	loss	95794	BTA-120434-no-rs	Hapmap42859-BTA-17125	3	2	Multiple	0		2	AF090940;AK094743	2	GLEAN_15371;GLEAN_15370	0
275	chr8:61139487-61207443	chr8	61139487	61207443	loss	67957	BTB-00350639	Hapmap42118-BTA-16761	3	2	Multiple	0		0		0		0
276	chr8:62727602-63021880	chr8	62727602	63021880	gain	294279	Hapmap39976-BTA-121843	BTA-94058-no-rs	4	1	Unique	0		4	AF090940;AF370382;AY358408;BC104869	9	GLEAN_12938;GLEAN_12937;GLEAN_12936;GLEAN_12935;GLEAN_12934;GLEAN_11327;GLEAN_11326;GLEAN_14887;GLEAN_14899	7	ENSBTAG00000026123 ENSBTAT00000037026;ENSBTAG00000032667 ENSBTAT00000046377;ENSBTAG00000032668 ENSBTAT00000029062 ENSBTAT00000054361 ENSBTAT00000052230;ENSBTAG00000032669 ENSBTAT00000046378;ENSBTAG00000032670 ENSBTAT00000039087;ENSBTAG00000037873 ENSBTAT00000052878 ENSBTAT00000054218;ENSBTAG00000039790 ENSBTAT00000055021 ENSBTAT00000057404 ENSBTAT00000052374
277	chr8:68112627-68174408	chr8	68112627	68174408	gain	61782	BTA-62442-no-rs	BTB-01657439	3	1	Unique	1	NM_001077983 INVS inversin	4	NM_014425 INVS inversin;NM_017746 TEX10 testis expressed 10;NM_183245 INVS inversin;AF039217	2	GLEAN_26791;GLEAN_26764	1	ENSBTAG00000009806 ENSBTAT00000012932
278	chr8:68525502-68680839	chr8	68525502	68680839	gain	155338	BTB-01952185	BFGL-NGS-110360	6	13	0.024952	0		2	AF090940;AK130051	1	GLEAN_22567	1	ENSBTAG00000035707 ENSBTAT00000050193
279	chr8:73267223-73976064	chr8	73267223	73976064	both	708842	BTB-01468721	BFGL-NGS-119743	10	10	0.019193	4	NM_001099053 LOXL2 lysyl oxidase-like 2;NM_001099119 CHMP7 CHMP family, member 7;NM_001102327 MGC139169 similar to tumor necrosis factor receptor superfamily, member 10d;NM_001103104 RHOBTB2 Rho-related BTB domain containing 2	10	NM_002318 LOXL2 lysyl oxidase-like 2;NM_003840 TNFRSF10D tumor necrosis factor receptor superfamily, member 10d, decoy with truncated death domain;NM_003842 TNFRSF10B tumor necrosis factor receptor superfamily, member 10b;NM_006844 ILVBL ilvB (bacterial acetolactate synthase)-like;NM_014836 RHOBTB1 Rho-related BTB domain containing 1;NM_015178 RHOBTB2 Rho-related BTB domain containing 2;NM_152272…	14	GLEAN_12652;GLEAN_12650;GLEAN_12649;GLEAN_12653;GLEAN_12648;GLEAN_12654;GLEAN_12655;GLEAN_15925;GLEAN_15936;GLEAN_15935;GLEAN_15934;GLEAN_15926;GLEAN_15927;GLEAN_15933	8	ENSBTAG00000006214 ENSBTAT00000008159;ENSBTAG00000013528 ENSBTAT00000017987;ENSBTAG00000023079 ENSBTAT00000031388;ENSBTAG00000025830 ENSBTAT00000036539 ENSBTAT00000036540;ENSBTAG00000031902 ENSBTAT00000045246;ENSBTAG00000033405 ENSBTAT00000047517 ENSBTAT00000038002;ENSBTAG00000033406 ENSBTAT00000047529 ENSBTAT00000047530;ENSBTAG00000035958 ENSBTAT00000050448
280	chr8:88677969-88842974	chr8	88677969	88842974	both	165006	ARS-BFGL-NGS-63666	ARS-BFGL-NGS-104204	5	9	0.017274	1	NM_001038082 NINJ1 ninjurin 1	5	NM_004148 NINJ1 ninjurin 1;NM_006648 WNK2 WNK lysine deficient protein kinase 2;AJ242724;AK000694;AK130248	2	GLEAN_11378;GLEAN_11382	3	ENSBTAG00000008301 ENSBTAT00000010935;ENSBTAG00000008696 ENSBTAT00000030958;ENSBTAG00000011204 ENSBTAT00000014880
281	chr8:91326289-91594769	chr8	91326289	91594769	gain	268481	Hapmap49329-BTA-82142	BTB-00365092	5	1	Unique	1	NM_001037465 SYK spleen tyrosine kinase	10	NM_003177 SYK spleen tyrosine kinase;NM_017594 DIRAS2 DIRAS family, GTP-binding RAS-like 2;NM_145173 DIRAS1 DIRAS family, GTP-binding RAS-like 1;AK097143;AK098235;AK124194;AK127847;BC011399;BC036758;X73568	4	GLEAN_23375;GLEAN_17515;GLEAN_17516;GLEAN_08294	2	ENSBTAG00000004767 ENSBTAT00000052923 ENSBTAT00000006260;ENSBTAG00000014523 ENSBTAT00000019304
282	chr8:93841920-93945194	chr8	93841920	93945194	gain	103275	ARS-BFGL-NGS-102412	Hapmap33490-BTA-146089	4	1	Unique	1	NM_001101186 S1PR3 sphingosine-1-phosphate receptor 3	5	NM_005226 S1PR3 sphingosine-1-phosphate receptor 3;NM_016848 SHC3 SHC (Src homology 2 domain containing) transforming protein 3;AK127854;AK129921;BC033925	2	GLEAN_21670;GLEAN_21669	2	ENSBTAG00000011374 ENSBTAT00000015111;ENSBTAG00000011375 ENSBTAT00000015112
283	chr8:94670030-94712098	chr8	94670030	94712098	gain	42069	ARS-BFGL-NGS-41178	BTA-23643-no-rs	3	1	Unique	0		0		0		0
284	chr8:96931174-97028748	chr8	96931174	97028748	loss	97575	BTB-01363589	BTB-01537249	3	2	Multiple	0		2	AF090940;AK124194	0		0
285	chr8:97267682-97475630	chr8	97267682	97475630	loss	207949	BTB-00367725	BTB-00368101	7	1	Unique	1	NM_174303 CYLC2 cylicin, basic protein of sperm head cytoskeleton 2	5	NM_001340 CYLC2 cylicin, basic protein of sperm head cytoskeleton 2;AF090940;AK124194;AK127847;BC036758	1	GLEAN_07448	1	ENSBTAG00000015608 ENSBTAT00000020732
286	chr8:99823699-99961134	chr8	99823699	99961134	loss	137436	Hapmap47520-BTA-117879	Hapmap51091-BTA-92938	4	2	Multiple	0		3	NM_080546 SLC44A1 solute carrier family 44, member 1;AJ272365;BC008095	1	GLEAN_05426	1	ENSBTAG00000007163 ENSBTAT00000009435
287	chr8:104804277-104885680	chr8	104804277	104885680	both	81404	BTB-00370321	Hapmap58644-rs29010529	3	3	0.005758	2	NM_001078160 TXNDC8 thioredoxin domain containing 8 (spermatozoa);NM_173968 TXN thioredoxin	4	NM_001003936 TXNDC8 thioredoxin domain containing 8 (spermatozoa);NM_003329 TXN thioredoxin;AK124194;BX647247	3	GLEAN_18411;GLEAN_18410;GLEAN_18409	2	ENSBTAG00000002953 ENSBTAT00000044356;ENSBTAG00000010535 ENSBTAT00000013931
288	chr8:104929794-104993059	chr8	104929794	104993059	loss	63266	BTB-00371041	ARS-BFGL-NGS-74165	3	2	Multiple	0		5	AJ619977;AK075235;AK098235;AK124194;BC036758	1	GLEAN_18408	1	ENSBTAG00000020243 ENSBTAT00000001939
289	chr9:1203864-1463199	chr9	1203864	1463199	loss	259336	BTB-01752812	BTB-01837292	6	1	Unique	0		4	AK098235;AK124194;AK127847;BC036758	1	GLEAN_10268	0
290	chr9:2798929-3339189	chr9	2798929	3339189	loss	540261	ARS-BFGL-NGS-12335	BTA-83392-no-rs	7	1	Unique	0		6	NM_003017 SFRS3 splicing factor, arginine/serine-rich 3;AF090940;AK097143;AK098235;AK127847;BC036758	0		0
291	chr9:3546077-3628463	chr9	3546077	3628463	loss	82387	ARS-BFGL-NGS-20003	Hapmap48549-BTA-99373	3	2	Multiple	0		0		0		0
292	chr9:3681332-3758052	chr9	3681332	3758052	loss	76721	ARS-BFGL-NGS-42521	Hapmap42378-BTA-97334	3	1	Unique	0		0		0		0
293	chr9:4949585-5214444	chr9	4949585	5214444	loss	264860	Hapmap31176-BTA-158553	BTB-01428058	6	3	0.005758	0		7	AF090940;AK097143;AK098235;AK124194;AK125948;AK127847;BC036758	0		0
294	chr9:12286794-12430446	chr9	12286794	12430446	loss	143653	ARS-BFGL-NGS-26493	ARS-BFGL-NGS-42000	3	1	Unique	1	NM_001077869 OOEP oocyte expressed protein homolog (dog)	4	NM_001017361 C6orf221 chromosome 6 open reading frame 221;NM_018665 DDX43 DEAD (Asp-Glu-Ala-Asp) box polypeptide 43;NM_182699 DDX53 DEAD (Asp-Glu-Ala-Asp) box polypeptide 53;AK130778	4	GLEAN_04355;GLEAN_04346;GLEAN_04354;GLEAN_04347	3	ENSBTAG00000019600 ENSBTAT00000026114;ENSBTAG00000021814 ENSBTAT00000029077;ENSBTAG00000034925 ENSBTAT00000049400
295	chr9:14893068-15046354	chr9	14893068	15046354	gain	153287	Hapmap27634-BTA-158717	Hapmap54560-rs29009707	7	9	0.017274	0		4	NM_000985 RPL17 ribosomal protein L17;NM_015571 SENP6 SUMO1/sentrin specific peptidase 6;AF307849;BC028583	3	GLEAN_15098;GLEAN_15103;GLEAN_15104	0
296	chr9:15096593-15232993	chr9	15096593	15232993	loss	136401	BTA-84936-no-rs	Hapmap44930-BTA-109958	5	3	0.005758	0		4	NM_015571 SENP6 SUMO1/sentrin specific peptidase 6;NM_032621 BEX2 brain expressed X-linked 2;AF307849;BC028583	2	GLEAN_15098;GLEAN_15104	1	ENSBTAG00000005869 ENSBTAT00000007718
297	chr9:16215898-16512390	chr9	16215898	16512390	gain	296493	ARS-BFGL-NGS-70421	BTB-01556111	8	1	Unique	0		1	AK124194	0		0
298	chr9:18477636-18550265	chr9	18477636	18550265	loss	72630	Hapmap46542-BTA-94412	BTA-94407-no-rs	3	1	Unique	0		1	NM_017934 PHIP pleckstrin homology domain interacting protein	1	GLEAN_08007	1	ENSBTAG00000024688 ENSBTAT00000034372
299	chr9:24569246-24700522	chr9	24569246	24700522	both	131277	BTB-01362150	Hapmap42168-BTA-28710	5	3	0.005758	0		8	NM_001010905 C6orf58 chromosome 6 open reading frame 58;NM_001012279 C6orf174 chromosome 6 open reading frame 174;NM_002295 RPSA ribosomal protein SA;NM_014702 KIAA0408 KIAA0408;AF090940;BC018396;CR599703;X15005	2	GLEAN_20777;GLEAN_20776	3	ENSBTAG00000003919 ENSBTAT00000005116;ENSBTAG00000003921 ENSBTAT00000005118;ENSBTAG00000017166 ENSBTAT00000022806
300	chr9:25805685-25863098	chr9	25805685	25863098	loss	57414	BTA-83093-no-rs	BTB-02020793	3	2	Multiple	0		5	AK097143;AK098235;AK127847;AK127911;BC036758	1	GLEAN_08182	0
301	chr9:54176473-54247544	chr9	54176473	54247544	loss	71072	Hapmap23928-BTA-102869	ARS-BFGL-NGS-104966	3	2	Multiple	0		0		0		0
302	chr9:55877624-56055016	chr9	55877624	56055016	gain	177393	Hapmap41423-BTA-109716	Hapmap44208-BTA-119972	5	3	0.005758	0		6	AF090940;AK097143;AK098235;AK124194;AK127847;BC036758	0		0
303	chr9:57618813-57796887	chr9	57618813	57796887	loss	178075	BTB-02010143	BTB-01716755	6	2	Multiple	0		0		0		0
304	chr9:59637570-59823512	chr9	59637570	59823512	gain	185943	BTA-92472-no-rs	BTB-01573139	7	1	Unique	0		0		0		0
305	chr9:61426424-61529985	chr9	61426424	61529985	loss	103562	BTB-00395419	Hapmap51401-BTA-117495	4	1	Unique	0		0		0		0
306	chr9:80970124-81277653	chr9	80970124	81277653	loss	307530	Hapmap40091-BTA-91850	Hapmap43371-BTA-84377	5	1	Unique	0		3	AK098235;AK127847;BC036758	0		0
307	chr9:87633214-87790636	chr9	87633214	87790636	gain	157423	BTA-84561-no-rs	BTB-01637411	5	1	Unique	2	NM_001103233 ULBP3 UL16 binding protein 3;NM_001111069 LOC100126815 MHC class I-like family A1	8	NM_139244 STXBP5 syntaxin binding protein 5 (tomosyn);AB023223;AB073398;AF289611;AK090549;AK128121;AK128705;BC065002	5	GLEAN_09823;GLEAN_04816;GLEAN_23159;GLEAN_04817;GLEAN_04818	4	ENSBTAG00000001836 ENSBTAT00000002400;ENSBTAG00000021107 ENSBTAT00000028117;ENSBTAG00000023970 ENSBTAT00000011321;ENSBTAG00000038112 ENSBTAT00000055373
308	chr9:89952780-90070187	chr9	89952780	90070187	gain	117408	BTA-08180-no-rs	BTA-01364-no-rs	5	6	0.011516	1	NM_001038509 MGC133692 hypothetical LOC506714	9	NM_004690 LATS1 LATS, large tumor suppressor, homolog 1 (Drosophila);NM_005381 NCL nucleolin;NM_007044 KATNA1 katanin p60 (ATPase-containing) subunit A 1;NM_032116 KATNAL1 katanin p60 subunit A-like 1;NM_138785 C6orf72 chromosome 6 open reading frame 72;AK091742;AK122805;BC006494;BC015665	5	GLEAN_21195;GLEAN_21199;GLEAN_21194;GLEAN_21193;GLEAN_21192	4	ENSBTAG00000000880 ENSBTAT00000001170;ENSBTAG00000015076 ENSBTAT00000020062;ENSBTAG00000016980 ENSBTAT00000022582;ENSBTAG00000032024 ENSBTAT00000001172
309	chr9:90226974-90459834	chr9	90226974	90459834	both	232861	ARS-BFGL-NGS-16116	BFGL-NGS-110042	6	10	0.019193	1	NM_205785 RAET1G retinoic acid early transcript 1G	3	NM_025218 ULBP1 UL16 binding protein 1;NM_178340;AY172579	5	GLEAN_21189;GLEAN_21188;GLEAN_21187;GLEAN_08498;GLEAN_08495	8	ENSBTAG00000000976 ENSBTAT00000001291;ENSBTAG00000018439 ENSBTAT00000024535 ENSBTAT00000057476;ENSBTAG00000019860 ENSBTAT00000026462;ENSBTAG00000035357 ENSBTAT00000049870;ENSBTAG00000038891 ENSBTAT00000053728;ENSBTAG00000039290 ENSBTAT00000052940;ENSBTAG00000039329 ENSBTAT00000057496;ENSBTAG00000039444 ENSBTAT00000057402
310	chr9:94364803-94446464	chr9	94364803	94446464	loss	81662	Hapmap59634-rs29013969	BTB-01586455	4	3	0.005758	0		2	AF090940;AK124194	0		0
311	chr9:94703203-94766825	chr9	94703203	94766825	loss	63623	Hapmap43080-BTA-84772	ARS-BFGL-NGS-5159	3	1	Unique	0		4	NM_014927 CNKSR2 connector enhancer of kinase suppressor of Ras 2;NM_173515 CNKSR3 CNKSR family member 3;AB020709;AY328894	1	GLEAN_02347	1	ENSBTAG00000012674 ENSBTAT00000016838
312	chr9:95783554-95863973	chr9	95783554	95863973	loss	80420	ARS-BFGL-NGS-52931	BFGL-NGS-112933	3	2	Multiple	0		3	AK098235;AK127847;BC036758	0		0
313	chr9:101300976-101364396	chr9	101300976	101364396	loss	63421	ARS-BFGL-NGS-83787	Hapmap43375-BTA-85005	3	2	Multiple	0		0		0		0
314	chr9:104333966-104462688	chr9	104333966	104462688	gain	128723	Hapmap48173-BTA-107833	Hapmap38266-BTA-97562	4	1	Unique	0		0		0		0
315	chr9:105067571-105172904	chr9	105067571	105172904	loss	105334	ARS-BFGL-NGS-26554	BFGL-NGS-117605	3	1	Unique	2	NM_001034551 SFT2D1 SFT2 domain containing 1;NM_001077042 BRP44L brain protein 44-like	11	NM_001006665 RPS6KA1 ribosomal protein S6 kinase, 90kDa, polypeptide 1;NM_001013736 FAM47C family with sequence similarity 47, member C;NM_002953 RPS6KA1 ribosomal protein S6 kinase, 90kDa, polypeptide 1;NM_004586 RPS6KA3 ribosomal protein S6 kinase, 90kDa, polypeptide 3;NM_014496 RPS6KA6 ribosomal protein S6 kinase, 90kDa, polypeptide 6;NM_021135 RPS6KA2 ribosomal protein S6 kinase, 90kDa, polyp…	3	GLEAN_11578;GLEAN_11577;GLEAN_11576	3	ENSBTAG00000002993 ENSBTAT00000003895;ENSBTAG00000021741 ENSBTAT00000028980;ENSBTAG00000027879 ENSBTAT00000040201 ENSBTAT00000056290
316	chr9:106108336-106157975	chr9	106108336	106157975	gain	49640	Hapmap33058-BTA-158159	ARS-BFGL-NGS-41284	3	1	Unique	0		1	NM_206996 SPAG17 sperm associated antigen 17	0		0
317	chr10:14028462-14186894	chr10	14028462	14186894	loss	158433	BTB-00410198	Hapmap51496-BTA-79294	6	1	Unique	0		5	NM_001031715 IQCH IQ motif containing H;NM_022784 IQCH IQ motif containing H;BC031041;BC039292;BC048964	1	GLEAN_03285	1	ENSBTAG00000013638 ENSBTAT00000018126
318	chr10:22672607-22831437	chr10	22672607	22831437	loss	158831	ARS-BFGL-NGS-100895	BFGL-NGS-112477	4	11	0.021113	0		18	AF090940;AK127847;AK222734;BC002842;BC009612;BC009783;BC066244;BC069193;BC073925;BC082232;BC096116;BC096120;BC096728;BC101653;BC101748;BC106720;BC106916;BC110793	5	GLEAN_19724;GLEAN_19705;GLEAN_19725;GLEAN_16630;GLEAN_16631	3	ENSBTAG00000000431 ENSBTAT00000000553 ENSBTAT00000052114 ENSBTAT00000046304;ENSBTAG00000000432 ENSBTAT00000046313 ENSBTAT00000054754 ENSBTAT00000000555;ENSBTAG00000032620 ENSBTAT00000046310 ENSBTAT00000046308
319	chr10:22991034-24808294	chr10	22991034	24808294	both	1817261	BTB-02001051	BTB-01806171	28	115	0.220729	1	NM_001098474 LOC785621 hypothetical protein LOC785621	9	NM_002065 GLUL glutamate-ammonia ligase (glutamine synthetase);AF090940;AK097143;AK098235;AK124194;AK127847;AK127911;AL161952;BC036758	131	GLEAN_16626;GLEAN_16625;GLEAN_16624;GLEAN_16623;GLEAN_16622;GLEAN_16621;GLEAN_16620;GLEAN_19096;GLEAN_16618;GLEAN_16617;GLEAN_16616;GLEAN_16615;GLEAN_16614;GLEAN_16619;GLEAN_19095;GLEAN_19092;GLEAN_19094;GLEAN_19093;GLEAN_10025;GLEAN_06134;GLEAN_06133;GLEAN_06132;GLEAN_06135;GLEAN_06131;GLEAN_06130;GLEAN_17648;GLEAN_17647;GLEAN_17646;GLEAN_17645;GLEAN_17644;GLEAN_17643;GLEAN_17642;GLEAN_17641;GLE…	45	ENSBTAG00000000432 ENSBTAT00000046313 ENSBTAT00000054754 ENSBTAT00000000555;ENSBTAG00000002131 ENSBTAT00000002757;ENSBTAG00000005941 ENSBTAT00000007799;ENSBTAG00000005944 ENSBTAT00000007802;ENSBTAG00000019523 ENSBTAT00000040321;ENSBTAG00000022229 ENSBTAT00000030008;ENSBTAG00000023738 ENSBTAT00000032510;ENSBTAG00000024659 ENSBTAT00000007729;ENSBTAG00000027170 ENSBTAT00000038957;ENSBTAG00000033034 …
320	chr10:26890931-26981431	chr10	26890931	26981431	loss	90501	ARS-BFGL-NGS-94999	BTB-02040954	3	3	0.005758	0		7	NM_001004063 OR4K1 olfactory receptor, family 4, subfamily K, member 1;NM_001004195 OR4F4 olfactory receptor, family 4, subfamily F, member 4;NM_001004715 OR4K17 olfactory receptor, family 4, subfamily K, member 17;NM_001004717 OR4L1 olfactory receptor, family 4, subfamily L, member 1;NM_001005240 OR4F17 olfactory receptor, family 4, subfamily F, member 17;NM_001005501 OR4K2 olfactory receptor, f…	4	GLEAN_07064;GLEAN_07063;GLEAN_07060;GLEAN_07061	4	ENSBTAG00000037445 ENSBTAT00000056530 ENSBTAT00000055234 ENSBTAT00000056146;ENSBTAG00000037740 ENSBTAT00000051937 ENSBTAT00000056184 ENSBTAT00000055670;ENSBTAG00000039977 ENSBTAT00000056522 ENSBTAT00000054688;ENSBTAG00000040080 ENSBTAT00000056585
321	chr10:32453851-32544761	chr10	32453851	32544761	gain	90911	Hapmap50425-BTA-63280	Hapmap44110-BTA-63281	3	2	Multiple	0		13	NM_002398 MEIS1 Meis homeobox 1;NM_002399 MEIS2 Meis homeobox 2;NM_020160 MEIS3 Meis homeobox 3;NM_170674 MEIS2 Meis homeobox 2;NM_170675 MEIS2 Meis homeobox 2;NM_170677 MEIS2 Meis homeobox 2;NM_172315 MEIS2 Meis homeobox 2;AF090940;AF179899;AK124194;BC036511;CR596359;CR613863	1	GLEAN_02361	0
322	chr10:34965552-35069086	chr10	34965552	35069086	loss	103535	ARS-BFGL-NGS-43296	Hapmap54460-rs29016462	4	1	Unique	0		0		0		0
323	chr10:38157709-38292369	chr10	38157709	38292369	gain	134661	BTA-66227-no-rs	ARS-BFGL-NGS-102016	4	1	Unique	0		1	NM_174916 UBR1 ubiquitin protein ligase E3 component n-recognin 1	1	GLEAN_21997	1	ENSBTAG00000021087 ENSBTAT00000028086
324	chr10:39780856-39953528	chr10	39780856	39953528	loss	172673	BTA-66276-no-rs	BTB-00418936	5	1	Unique	0		6	AK097143;AK098235;AK124194;AK127847;AY369208;BC036758	1	GLEAN_24950	1	ENSBTAG00000005697 ENSBTAT00000036071
325	chr10:41373532-41478087	chr10	41373532	41478087	both	104556	BTB-01400850	BTB-01482386	3	5	0.009596	0		0		0		0
326	chr10:44022138-44093124	chr10	44022138	44093124	loss	70987	Hapmap28049-BTA-148967	Hapmap55224-rs29012840	5	1	Unique	2	NM_001075385 TMX1 thioredoxin-related transmembrane protein 1;NM_001076537 TRIM9 tripartite motif-containing 9	9	NM_001004342 TRIM67 tripartite motif-containing 67;NM_015163 TRIM9 tripartite motif-containing 9;NM_030755 TMX1 thioredoxin-related transmembrane protein 1;AK055388;AK097143;AK127847;AK130051;AY253917;BC036758	2	GLEAN_19186;GLEAN_10591	2	ENSBTAG00000010103 ENSBTAT00000045179 ENSBTAT00000013346;ENSBTAG00000011225 ENSBTAT00000014908
327	chr10:51875050-51963015	chr10	51875050	51963015	loss	87966	BTB-00992193	BTB-00426535	4	2	Multiple	1	NM_001046275 LOC524749 hypothetical protein LOC524749	4	NM_001013843 SLTM SAFB-like, transcription modulator;NM_024755 SLTM SAFB-like, transcription modulator;AK131242;BC046119	2	GLEAN_19088;GLEAN_19084	2	ENSBTAG00000011319 ENSBTAT00000015043;ENSBTAG00000012391 ENSBTAT00000016444
328	chr10:54714669-54760455	chr10	54714669	54760455	loss	45787	BTA-87361-no-rs	BTB-01137887	3	2	Multiple	1	NM_001046338 MNS1 meiosis-specific nuclear structural 1	1	NM_018365 MNS1 meiosis-specific nuclear structural 1	1	GLEAN_00055	1	ENSBTAG00000000271 ENSBTAT00000000337 ENSBTAT00000056841
329	chr10:60949189-61165187	chr10	60949189	61165187	loss	215999	ARS-BFGL-NGS-87984	BTA-66849-no-rs	7	3	0.005758	0		13	NM_001007470 TRPM3 transient receptor potential cation channel, subfamily M, member 3;NM_017672 TRPM7 transient receptor potential cation channel, subfamily M, member 7;NM_020952 TRPM3 transient receptor potential cation channel, subfamily M, member 3;NM_024971 TRPM3 transient receptor potential cation channel, subfamily M, member 3;NM_032802 SPPL2A signal peptide peptidase-like 2A;NM_206944 TRPM…	2	GLEAN_20963;GLEAN_20964	2	ENSBTAG00000011831 ENSBTAT00000015701;ENSBTAG00000031165 ENSBTAT00000044081
330	chr10:71340536-71442939	chr10	71340536	71442939	loss	102404	ARS-BFGL-NGS-105887	BTB-00433829	4	1	Unique	0		0		1	GLEAN_02684	0
331	chr10:72560546-72618675	chr10	72560546	72618675	loss	58130	Hapmap44482-BTA-74309	BTB-00434592	3	1	Unique	1	NM_001034235 PSMA3 proteasome (prosome, macropain) subunit, alpha type, 3	5	NM_002788 PSMA3 proteasome (prosome, macropain) subunit, alpha type, 3;NM_002892 ARID4A AT rich interactive domain 4A (RBP1-like);NM_023000 ARID4A AT rich interactive domain 4A (RBP1-like);NM_023001 ARID4A AT rich interactive domain 4A (RBP1-like);NM_152132 PSMA3 proteasome (prosome, macropain) subunit, alpha type, 3	3	GLEAN_02688;GLEAN_02674;GLEAN_02689	2	ENSBTAG00000002808 ENSBTAT00000003636;ENSBTAG00000018898 ENSBTAT00000025155
332	chr10:73839536-73935992	chr10	73839536	73935992	loss	96457	BTB-01693217	Hapmap27480-BTA-75244	3	3	0.005758	3	NM_001038221 C10H14orf38 chromosome 14 open reading frame 38 ortholog;NM_001075966 RTN1 reticulon 1;NM_001080247 JKAMP JNK1/MAPK8-associated membrane protein	10	NM_016475 JKAMP JNK1/MAPK8-associated membrane protein;NM_021136 RTN1 reticulon 1;NM_206852 RTN1 reticulon 1;AF161445;AK056145;BC005198;BC010359;BC090862;BC111694;BX161501	3	GLEAN_01552;GLEAN_01555;GLEAN_01554	3	ENSBTAG00000003371 ENSBTAT00000004373;ENSBTAG00000011448 ENSBTAT00000015213 ENSBTAT00000053361;ENSBTAG00000011451 ENSBTAT00000015218 ENSBTAT00000015217
333	chr10:78817442-78918396	chr10	78817442	78918396	loss	100955	Hapmap44484-BTA-75324	ARS-BFGL-NGS-38839	3	1	Unique	2	NM_001164023 ZBTB25 zinc finger and BTB domain containing 25;NM_174344 HSPA2 heat shock 70kDa protein 2	16	NM_002155 HSPA6 heat shock 70kDa protein 6 (HSP70B');NM_005345 HSPA1A heat shock 70kDa protein 1A;NM_005346 HSPA1B heat shock 70kDa protein 1B;NM_005527 HSPA1L heat shock 70kDa protein 1-like;NM_006597 HSPA8 heat shock 70kDa protein 8;NM_006977 ZBTB25 zinc finger and BTB domain containing 25;NM_014950 ZBTB1 zinc finger and BTB domain containing 1;NM_021979 HSPA2 heat shock 70kDa protein 2;NM_1532…	4	GLEAN_04705;GLEAN_04712;GLEAN_04713;GLEAN_04714	3	ENSBTAG00000007809 ENSBTAT00000010271;ENSBTAG00000009643 ENSBTAT00000012706;ENSBTAG00000040551 ENSBTAT00000051891
334	chr10:80696497-80795997	chr10	80696497	80795997	gain	99501	ARS-BFGL-NGS-55923	BTA-76281-no-rs	3	2	Multiple	1	NM_001075604 C10H14ORF53 chromosome 14 open reading frame 53 ortholog	1	NM_001004331	1	GLEAN_12774	1	ENSBTAG00000014234 ENSBTAT00000043345 ENSBTAT00000018919
335	chr10:83642486-83707371	chr10	83642486	83707371	gain	64886	BTB-00438561	ARS-BFGL-NGS-18421	3	1	Unique	0		1	NM_014734 KIAA0247 KIAA0247	2	GLEAN_08722;GLEAN_08711	1	ENSBTAG00000003857 ENSBTAT00000005032
336	chr10:87481635-87724129	chr10	87481635	87724129	loss	242495	BTB-02091381	ARS-BFGL-BAC-11028	6	1	Unique	4	NM_001046427 DNAL1 dynein, axonemal, light chain 1;NM_001075249 PTGR2 prostaglandin reductase 2;NM_001098941 ACOT4 acyl-CoA thioesterase 4;NM_001104991 PNMA1 paraneoplastic antigen MA1	15	NM_000980 RPL18A ribosomal protein L18a;NM_001037161 ACOT1 acyl-CoA thioesterase 1;NM_001037162 ACOT6 acyl-CoA thioesterase 6;NM_006029 PNMA1 paraneoplastic antigen MA1;NM_006821 ACOT2 acyl-CoA thioesterase 2;NM_022151 MOAP1 modulator of apoptosis 1;NM_031427 DNAL1 dynein, axonemal, light chain 1;NM_152331 ACOT4 acyl-CoA thioesterase 4;NM_152444 PTGR2 prostaglandin reductase 2;NM_194278 C14orf43 …	11	GLEAN_18147;GLEAN_18144;GLEAN_18145;GLEAN_18148;GLEAN_18149;GLEAN_18150;GLEAN_18129;GLEAN_18151;GLEAN_18128;GLEAN_18127;GLEAN_18152	7	ENSBTAG00000003747 ENSBTAT00000004878 ENSBTAT00000052991;ENSBTAG00000009271 ENSBTAT00000012212;ENSBTAG00000009272 ENSBTAT00000012216;ENSBTAG00000009783 ENSBTAT00000012903;ENSBTAG00000009788 ENSBTAT00000012909;ENSBTAG00000010270 ENSBTAT00000013568;ENSBTAG00000015930 ENSBTAT00000021183
337	chr10:91503333-91639299	chr10	91503333	91639299	gain	135967	BTB-00442692	ARS-BFGL-NGS-14139	6	7	0.013435	2	NM_001076895 ADCK1 aarF domain containing kinase 1;NM_001077834 SNW1 SNW domain containing 1	5	NM_012245 SNW1 SNW domain containing 1;NM_020421 ADCK1 aarF domain containing kinase 1;NM_174943 C14orf178 chromosome 14 open reading frame 178;AK027082;AK096919	2	GLEAN_09423;GLEAN_09426	2	ENSBTAG00000008136 ENSBTAT00000010697 ENSBTAT00000035544;ENSBTAG00000012106 ENSBTAT00000016066
338	chr10:96556741-96615878	chr10	96556741	96615878	loss	59138	ARS-BFGL-NGS-21459	ARS-BFGL-NGS-5768	3	2	Multiple	0		0		0		0
339	chr10:96659357-96741162	chr10	96659357	96741162	loss	81806	BTB-01311442	ARS-BFGL-NGS-102179	3	2	Multiple	0		2	AK124194;AK125948	1	GLEAN_14380	1	ENSBTAG00000018039 ENSBTAT00000024014
340	chr11:20576-162330	chr11	20576	162330	gain	141755	BTA-17117-no-rs	BTB-01593958	3	2	Multiple	0		1	AK127776	2	GLEAN_13983;GLEAN_13991	2	ENSBTAG00000020646 ENSBTAT00000027514;ENSBTAG00000038257 ENSBTAT00000055463
341	chr11:444147-588638	chr11	444147	588638	loss	144492	Hapmap26105-BTA-126070	ARS-BFGL-BAC-14260	4	2	Multiple	0		3	NM_001019 RPS15A ribosomal protein S15a;NM_006343 MERTK c-mer proto-oncogene tyrosine kinase;NM_022662 ANAPC1 anaphase promoting complex subunit 1	2	GLEAN_13988;GLEAN_13985	2	ENSBTAG00000005828 ENSBTAT00000007664;ENSBTAG00000027991 ENSBTAT00000040371
342	chr11:4201594-4318706	chr11	4201594	4318706	loss	117113	ARS-BFGL-NGS-18450	ARS-BFGL-NGS-105764	4	5	0.009596	0		0		1	GLEAN_13524	1	ENSBTAG00000006658 ENSBTAT00000008746 ENSBTAT00000048620
343	chr11:20611027-20701937	chr11	20611027	20701937	loss	90911	ARS-BFGL-NGS-102490	BTB-00467628	3	2	Multiple	0		0		0		0
344	chr11:40028208-40126730	chr11	40028208	40126730	loss	98523	Hapmap51861-BTA-86131	Hapmap24189-BTA-123161	3	1	Unique	1	NM_001081717 EFEMP1 EGF-containing fibulin-like extracellular matrix protein 1	4	NM_004105 EFEMP1 EGF-containing fibulin-like extracellular matrix protein 1;AK098235;AK127847;BC098561	1	GLEAN_16187	1	ENSBTAG00000017448 ENSBTAT00000023206
345	chr11:41312831-41486028	chr11	41312831	41486028	both	173198	Hapmap32339-BTA-149195	Hapmap27268-BTA-91439	6	3	0.005758	0		0		0		0
346	chr11:48958155-49094687	chr11	48958155	49094687	loss	136533	BTA-100645-no-rs	Hapmap59563-rs29017556	4	1	Unique	0		27	AJ010442;AY172961;BC022362;BC030813;BC030814;BC032451;BC034141;BC034142;BC056256;BC062704;BC062732;BC063599;BC066343;BC067092;BC067226;BC070334;BC070336;BC073763;BC073764;BC073779;BC073791;BC073792;BC073793;BC073937;BC093097;BC095489;Y14736	4	GLEAN_00944;GLEAN_00945;GLEAN_00946;GLEAN_00947	1	ENSBTAG00000003408 ENSBTAT00000045349 ENSBTAT00000031540
347	chr11:49263223-49317563	chr11	49263223	49317563	loss	54341	BTA-97080-no-rs	ARS-BFGL-NGS-7012	3	1	Unique	1	NM_001098086 EIF2AK3 eukaryotic translation initiation factor 2-alpha kinase 3	3	NM_004836 EIF2AK3 eukaryotic translation initiation factor 2-alpha kinase 3;AF090940;AF193339	1	GLEAN_00948	1	ENSBTAG00000000184 ENSBTAT00000000210
348	chr11:59350663-59498037	chr11	59350663	59498037	loss	147375	Hapmap60711-rs29014674	BTB-01328920	3	1	Unique	0		0		0		0
349	chr11:61298720-61706880	chr11	61298720	61706880	loss	408161	BTB-01756713	BTB-01475120	6	2	Multiple	0		9	AF090940;AK097143;AK098235;AK124194;AK125948;AK127847;AK127911;AK222734;BC036758	0		0
350	chr11:71998049-72419793	chr11	71998049	72419793	loss	421745	BTA-28852-no-rs	ARS-BFGL-NGS-28978	12	1	Unique	0		3	NM_004304 ALK anaplastic lymphoma receptor tyrosine kinase;AF090940;AK124194	2	GLEAN_07240;GLEAN_07236	0
351	chr11:86540548-86608059	chr11	86540548	86608059	gain	67512	Hapmap52546-rs29026760	Hapmap34777-BES11_Contig379_951	3	1	Unique	0		0		0		0
352	chr11:90588405-90730972	chr11	90588405	90730972	gain	142568	BFGL-NGS-116951	BFGL-NGS-114352	5	1	Unique	1	NM_001078127 YWHAQ tyrosine 3-monooxygenase/tryptophan 5-monooxygenase activation protein, theta polypeptide	10	NM_003183 ADAM17 ADAM metallopeptidase domain 17;NM_003404 YWHAB tyrosine 3-monooxygenase/tryptophan 5-monooxygenase activation protein, beta polypeptide;NM_003405 YWHAH tyrosine 3-monooxygenase/tryptophan 5-monooxygenase activation protein, eta polypeptide;NM_006142 SFN stratifin;NM_006826 YWHAQ tyrosine 3-monooxygenase/tryptophan 5-monooxygenase activation protein, theta polypeptide;NM_012479 Y…	2	GLEAN_19739;GLEAN_19740	2	ENSBTAG00000001141 ENSBTAT00000001519;ENSBTAG00000002108 ENSBTAT00000032851
353	chr11:94925578-95382284	chr11	94925578	95382284	gain	456707	BTA-109943-no-rs	Hapmap35103-BES3_Contig455_1055	11	8	0.015355	1	NM_001077974 MGC151949 similar to glycoprotein galactosyltransferase alpha 1, 3	5	AK097143;AK098235;AK124194;AK127847;BC036758	3	GLEAN_02274;GLEAN_02272;GLEAN_02271	2	ENSBTAG00000039186 ENSBTAT00000057486;ENSBTAG00000039201 ENSBTAT00000053274
354	chr11:96616167-96707760	chr11	96616167	96707760	gain	91594	BTB-02006984	ARS-BFGL-NGS-1846	4	5	0.009596	0		2	AF090940;AK123016	6	GLEAN_24656;GLEAN_24657;GLEAN_21082;GLEAN_21083;GLEAN_21090;GLEAN_21084	4	ENSBTAG00000000726 ENSBTAT00000000968;ENSBTAG00000017447 ENSBTAT00000031543;ENSBTAG00000037542 ENSBTAT00000052043;ENSBTAG00000038726 ENSBTAT00000052515 ENSBTAT00000056861 ENSBTAT00000056076
355	chr11:107594125-108119253	chr11	107594125	108119253	both	525129	ARS-BFGL-NGS-40995	BFGL-NGS-116393	15	4	0.007677	6	NM_001046140 SDCCAG3 serologically defined colon cancer antigen 3;NM_001076964 PMPCA peptidase (mitochondrial processing) alpha;NM_001077111 CARD9 caspase recruitment domain family, member 9;NM_001077926 ABO ABO blood group (transferase A, alpha 1-3-N-acetylgalactosaminyltransferase; transferase B, alpha 1-3-galactosyltransferase);NM_001078038 EGFL7 EGF-like-domain, multiple 7;NM_001080264 AGPAT2…	44	NM_001012727 AGPAT2 1-acylglycerol-3-phosphate O-acyltransferase 2 (lysophosphatidic acid acyltransferase, beta);NM_001013721;NM_001024921 RPL9 ribosomal protein L9;NM_003086 SNAPC4 small nuclear RNA activating complex, polypeptide 4, 190kDa;NM_006412 AGPAT2 1-acylglycerol-3-phosphate O-acyltransferase 2 (lysophosphatidic acid acyltransferase, beta);NM_006643 SDCCAG3 serologically defined colon c…	17	GLEAN_23259;GLEAN_14466;GLEAN_14481;GLEAN_14480;GLEAN_14479;GLEAN_14478;GLEAN_14467;GLEAN_14477;GLEAN_14476;GLEAN_14475;GLEAN_14468;GLEAN_14474;GLEAN_14469;GLEAN_14473;GLEAN_14472;GLEAN_14471;GLEAN_14470	16	ENSBTAG00000000054 ENSBTAT00000000060 ENSBTAT00000042731;ENSBTAG00000001352 ENSBTAT00000055628 ENSBTAT00000056053 ENSBTAT00000001779;ENSBTAG00000001353 ENSBTAT00000001782;ENSBTAG00000001354 ENSBTAT00000001784;ENSBTAG00000006572 ENSBTAT00000008634;ENSBTAG00000011124 ENSBTAT00000055580 ENSBTAT00000052804 ENSBTAT00000031355;ENSBTAG00000011129 ENSBTAT00000042859;ENSBTAG00000012525 ENSBTAT00000042758;…
356	chr11:108506371-108579842	chr11	108506371	108579842	loss	73472	BFGL-NGS-111682	ARS-BFGL-NGS-14919	4	2	Multiple	0		6	NM_003371 VAV2 vav 2 guanine nucleotide exchange factor;NM_007101 SARDH sarcosine dehydrogenase;AF095736;AF095737;AF118886;S76992	2	GLEAN_03814;GLEAN_03813	2	ENSBTAG00000004510 ENSBTAT00000005925;ENSBTAG00000004511 ENSBTAT00000005931 ENSBTAT00000005932
357	chr11:109101259-109346319	chr11	109101259	109346319	both	245061	Hapmap42853-BTA-15475	ARS-BFGL-NGS-285	4	3	0.005758	3	NM_001100300 C11H9ORF142 chromosome 9 open reading frame 142 ortholog;NM_001100301 CLIC3 chloride intracellular channel 3;NM_174791 PTGDS prostaglandin D2 synthase 21kDa (brain)	20	NM_000954 PTGDS prostaglandin D2 synthase 21kDa (brain);NM_002957 RXRA retinoid X receptor, alpha;NM_004669 CLIC3 chloride intracellular channel 3;NM_006917 RXRG retinoid X receptor, gamma;NM_021976 RXRB retinoid X receptor, beta;NM_178536 LCN12 lipocalin 12;NM_183241 C9orf142 chromosome 9 open reading frame 142;NM_207510 LCNL1 lipocalin-like 1;AB209244;AK021798;AK022118;AK091771;AK095154;AK12347…	6	GLEAN_11833;GLEAN_11584;GLEAN_11609;GLEAN_11608;GLEAN_11607;GLEAN_11606	6	ENSBTAG00000015074 ENSBTAT00000020065;ENSBTAG00000015081 ENSBTAT00000020069 ENSBTAT00000054490;ENSBTAG00000015085 ENSBTAT00000020075;ENSBTAG00000017851 ENSBTAT00000023729;ENSBTAG00000030296 ENSBTAT00000042776;ENSBTAG00000039531 ENSBTAT00000032576
358	chr11:109373092-109607717	chr11	109373092	109607717	both	234626	BFGL-NGS-114359	ARS-BFGL-NGS-25833	7	11	0.021113	8	NM_001034462 TMEM141 transmembrane protein 141;NM_001035307 EDF1 endothelial differentiation-related factor 1;NM_001035502 KIAA1984 KIAA1984;NM_001037491 C11H9ORF116 chromosome 9 open reading frame 116 ortholog;NM_001076516 PHPT1 phosphohistidine phosphatase 1;NM_001076817 PARF Rab-like GTP-binding protein 1A;NM_001098877 MRPS2 mitochondrial ribosomal protein S2;NM_001143873 MAMDC4 MAM domain con…	32	NM_002297 LCN1 lipocalin 1 (tear prealbumin);NM_003792 EDF1 endothelial differentiation-related factor 1;NM_014811 KIAA0649 KIAA0649;NM_016034 MRPS2 mitochondrial ribosomal protein S2;NM_024718 C9orf86 chromosome 9 open reading frame 86;NM_032874;NM_032928 TMEM141 transmembrane protein 141;NM_153200 EDF1 endothelial differentiation-related factor 1;NM_178469 LCN8 lipocalin 8;NM_198946 LCN6 lipoca…	16	GLEAN_11586;GLEAN_11603;GLEAN_11602;GLEAN_11601;GLEAN_11600;GLEAN_11599;GLEAN_11598;GLEAN_11597;GLEAN_11596;GLEAN_11587;GLEAN_11588;GLEAN_11589;GLEAN_11590;GLEAN_11595;GLEAN_11591;GLEAN_11594	18	ENSBTAG00000000933 ENSBTAT00000042795 ENSBTAT00000001235;ENSBTAG00000001206 ENSBTAT00000001596;ENSBTAG00000005688 ENSBTAT00000007473;ENSBTAG00000009599 ENSBTAT00000012632;ENSBTAG00000010497 ENSBTAT00000013869;ENSBTAG00000013889 ENSBTAT00000018443;ENSBTAG00000016144 ENSBTAT00000021488;ENSBTAG00000016148 ENSBTAT00000021490;ENSBTAG00000017005 ENSBTAT00000022613;ENSBTAG00000018335 ENSBTAT00000032602;…
359	chr12:2629644-2734960	chr12	2629644	2734960	loss	105317	BTB-01713684	BFGL-NGS-111874	5	2	Multiple	0		5	AF090940;AK097143;AK098235;AK127847;BC036758	0		0
360	chr12:3581207-3779257	chr12	3581207	3779257	loss	198051	ARS-BFGL-NGS-65811	ARS-BFGL-NGS-10688	4	6	0.011516	0		2	NM_014459;BC028165	1	GLEAN_06334	1	ENSBTAG00000010420 ENSBTAT00000013751
361	chr12:5665748-5856028	chr12	5665748	5856028	loss	190281	ARS-BFGL-BAC-775	BTA-96244-no-rs	5	1	Unique	0		0		0		0
362	chr12:7596510-7739106	chr12	7596510	7739106	gain	142597	Hapmap38662-BTA-22753	BTB-00486292	5	1	Unique	0		2	AK098235;BC036758	1	GLEAN_24946	0
363	chr12:8140873-8199278	chr12	8140873	8199278	gain	58406	ARS-BFGL-BAC-7358	ARS-BFGL-NGS-51579	3	1	Unique	0		0		0		0
364	chr12:19469000-20145604	chr12	19469000	20145604	loss	676605	ARS-BFGL-NGS-21160	ARS-BFGL-NGS-107895	9	4	0.007677	1	NM_001166566 RNASEH2B ribonuclease H2, subunit B	14	NM_004129;NM_022717 SNRNP35 small nuclear ribonucleoprotein 35kDa (U11/U12);NM_024570 RNASEH2B ribonuclease H2, subunit B;NM_153754;NM_198989 DLEU7 deleted in lymphocytic leukemia, 7;AF090940;AK097143;AK098235;AK124194;AK125948;AK127847;AY357595;BC036758;BC111955	4	GLEAN_14381;GLEAN_14379;GLEAN_14378;GLEAN_08083	3	ENSBTAG00000007457 ENSBTAT00000009810;ENSBTAG00000020149 ENSBTAT00000026838;ENSBTAG00000030399 ENSBTAT00000042915
365	chr12:25629699-26132031	chr12	25629699	26132031	loss	502333	Hapmap26763-BTA-161285	Hapmap24457-BTA-153392	9	2	Multiple	1	NM_001098110 MAB21L1 mab-21-like 1 (C. elegans)	11	NM_005584 MAB21L1 mab-21-like 1 (C. elegans);NM_006439 MAB21L2 mab-21-like 2 (C. elegans);NM_006726 LRBA LPS-responsive vesicle trafficking, beach and anchor containing;AF090940;AF467287;AK097143;AK098235;AK124194;AK127847;AK127911;BC036758	3	GLEAN_04367;GLEAN_04369;GLEAN_04366	3	ENSBTAG00000019268 ENSBTAT00000025656;ENSBTAG00000022991 ENSBTAT00000031233 ENSBTAT00000003628 ENSBTAT00000052654;ENSBTAG00000034069 ENSBTAT00000016355
366	chr12:31265332-31582307	chr12	31265332	31582307	loss	316976	ARS-BFGL-BAC-15023	Hapmap33402-BTA-18602	7	19	0.036468	2	NM_001034376 POMP proteasome maturation protein;NM_001103303 SLC46A3 solute carrier family 46, member 3	4	NM_002019 FLT1 fms-related tyrosine kinase 1 (vascular endothelial growth factor/vascular permeability factor receptor);NM_015932 POMP proteasome maturation protein;NM_181785 SLC46A3 solute carrier family 46, member 3;BC060850	3	GLEAN_22039;GLEAN_22038;GLEAN_22041	2	ENSBTAG00000008686 ENSBTAT00000011448;ENSBTAG00000014024 ENSBTAT00000018626
367	chr12:38564180-38822417	chr12	38564180	38822417	loss	258238	BTA-90709-no-rs	Hapmap49412-BTA-102739	6	1	Unique	0		6	AF090940;AK098235;AK124194;AK127847;AK130051;BC036758	1	GLEAN_14446	0
368	chr12:39952770-40118357	chr12	39952770	40118357	both	165588	ARS-BFGL-BAC-16276	ARS-BFGL-BAC-16277	4	2	Multiple	0		39	NM_001024599 HIST2H2BF histone cluster 2, H2bf;NM_003518 HIST1H2BG histone cluster 1, H2bg;NM_003519 HIST1H2BL histone cluster 1, H2bl;NM_003520 HIST1H2BN histone cluster 1, H2bn;NM_003521 HIST1H2BM histone cluster 1, H2bm;NM_003522 HIST1H2BF histone cluster 1, H2bf;NM_003523 HIST1H2BE histone cluster 1, H2be;NM_003524 HIST1H2BH histone cluster 1, H2bh;NM_003525 HIST1H2BI histone cluster 1, H2bi;…	2	GLEAN_20362;GLEAN_20364	1	ENSBTAG00000032984 ENSBTAT00000046828 ENSBTAT00000055748
369	chr12:44796637-44928813	chr12	44796637	44928813	loss	132177	BTA-21671-no-rs	Hapmap43513-BTA-21673	5	2	Multiple	0		1	AK124194	0		0
370	chr12:45149025-45202694	chr12	45149025	45202694	loss	53670	BTB-01438340	BTB-01438513	3	1	Unique	0		1	AF090940	0		0
371	chr12:45562272-45730829	chr12	45562272	45730829	both	168558	Hapmap44038-BTA-22707	BTA-22699-no-rs	6	9	0.017274	0		2	AK124194;AK125948	0		0
372	chr12:52666275-52857435	chr12	52666275	52857435	loss	191161	BTB-00493094	Hapmap50625-BTA-23801	7	1	Unique	0		2	NM_015057 MYCBP2 MYC binding protein 2;AF075587	1	GLEAN_04058	1	ENSBTAG00000018851 ENSBTAT00000025100
373	chr12:57219963-57946286	chr12	57219963	57946286	both	726324	BTB-02035517	Hapmap33957-BES4_Contig323_1373	21	10	0.019193	1	NR_031013 MIR1256 microRNA mir-1256	5	NM_003352 SUMO1 SMT3 suppressor of mif two 3 homolog 1 (S. cerevisiae);AF090940;AK124194;AK127847;BC065723	0		0
374	chr12:58312168-58417583	chr12	58312168	58417583	loss	105416	BFGL-NGS-113128	BTB-00266404	4	3	0.005758	0		5	AK097143;AK098235;AK124194;AK127847;BC036758	1	GLEAN_05733	0
375	chr12:59169680-59355654	chr12	59169680	59355654	loss	185975	BFGL-NGS-109722	Hapmap23461-BTA-147998	6	2	Multiple	0		3	AK097143;AK098235;AK127847	0		0
376	chr12:62425925-62790151	chr12	62425925	62790151	both	364227	Hapmap32843-BTA-151916	BTB-01713461	11	15	0.028790	0		10	NM_005381 NCL nucleolin;AF090940;AK091742;AK098235;AK122805;AK124194;AK127847;AK127911;BC006494;BC036758	0		0
377	chr12:63440478-63891205	chr12	63440478	63891205	loss	450728	Hapmap51577-BTA-27003	BTB-01733812	8	2	Multiple	0		0		0		0
378	chr12:65796602-66025095	chr12	65796602	66025095	loss	228494	ARS-BFGL-NGS-90411	BTA-85556-no-rs	7	2	Multiple	0		5	AK097143;AK098235;AK124194;AK127847;BC036758	0		0
379	chr12:66854999-66907342	chr12	66854999	66907342	gain	52344	Hapmap48110-BTA-88422	BTB-00501374	3	1	Unique	1	NM_001081730 GPC6 glypican 6	0		1	GLEAN_06349	1	ENSBTAG00000040347 ENSBTAT00000054389
380	chr12:69335922-69599639	chr12	69335922	69599639	both	263718	BTB-01992495	BTA-95991-no-rs	7	38	0.072936	0		8	NM_005845 ABCC4 ATP-binding cassette, sub-family C (CFTR/MRP), member 4;AF090940;AF541977;AK097143;AK098235;AK127847;BC036758;BC041560	4	GLEAN_12808;GLEAN_01350;GLEAN_01349;GLEAN_01351	1	ENSBTAG00000032573 ENSBTAT00000046075
381	chr12:69736018-70511189	chr12	69736018	70511189	both	775172	BFGL-NGS-111261	ARS-BFGL-NGS-77009	21	240	0.460652	0		11	NM_005845 ABCC4 ATP-binding cassette, sub-family C (CFTR/MRP), member 4;AF090940;AF541977;AJ307469;AK097143;AK098235;AK124194;AK125948;AK127847;BC036758;BC041560	5	GLEAN_01348;GLEAN_01347;GLEAN_02552;GLEAN_02551;GLEAN_02550	5	ENSBTAG00000025276 ENSBTAT00000033690 ENSBTAT00000048181 ENSBTAT00000046255;ENSBTAG00000032272 ENSBTAT00000050044;ENSBTAG00000038698 ENSBTAT00000045899;ENSBTAG00000040024 ENSBTAT00000052212;ENSBTAG00000040230 ENSBTAT00000046069
382	chr12:71063712-71135619	chr12	71063712	71135619	loss	71908	ARS-BFGL-NGS-57541	Hapmap49113-BTA-30008	4	1	Unique	0		0		0		0
383	chr12:71749438-71878089	chr12	71749438	71878089	loss	128652	ARS-BFGL-NGS-14529	ARS-BFGL-NGS-53179	3	2	Multiple	0		1	NM_080818 OXGR1 oxoglutarate (alpha-ketoglutarate) receptor 1	1	GLEAN_21682	1	ENSBTAG00000021345 ENSBTAT00000055558 ENSBTAT00000052808 ENSBTAT00000035454
384	chr12:75939440-76039896	chr12	75939440	76039896	loss	100457	BTA-100491-no-rs	Hapmap43198-BTA-19292	3	1	Unique	0		0		1	GLEAN_10408	1	ENSBTAG00000004579 ENSBTAT00000006012
385	chr12:84165838-84253097	chr12	84165838	84253097	loss	87260	ARS-BFGL-NGS-106663	ARS-BFGL-NGS-3885	4	4	0.007677	0		3	NM_003106 SOX2 SRY (sex determining region Y)-box 2;NM_005634 SOX3 SRY (sex determining region Y)-box 3;NM_005986 SOX1 SRY (sex determining region Y)-box 1	1	GLEAN_21234	1	ENSBTAG00000038272 ENSBTAT00000052847
386	chr12:84428478-84561131	chr12	84428478	84561131	both	132654	ARS-BFGL-NGS-36097	ARS-BFGL-NGS-23827	4	8	0.015355	0		4	NM_001010986 ATP11C ATPase, class VI, type 11C;NM_015205 ATP11A ATPase, class VI, type 11A;NM_032189 ATP11A ATPase, class VI, type 11A;NM_173694 ATP11C ATPase, class VI, type 11C	2	GLEAN_21236;GLEAN_26171	1	ENSBTAG00000000446 ENSBTAT00000045151
387	chr13:131119-1024646	chr13	131119	1024646	both	893528	ARS-BFGL-NGS-22160	Hapmap48963-BTA-96734	16	6	0.011516	2	NM_001099170 TMX4 thioredoxin-related transmembrane protein 4;NM_174817 PLCB1 phospholipase C, beta 1 (phosphoinositide-specific)	8	NM_001004059 OR4S2 olfactory receptor, family 4, subfamily S, member 2;NM_021156 TMX4 thioredoxin-related transmembrane protein 4;AF090940;AK097143;AK098235;AK124194;AK127847;BC036758	9	GLEAN_03531;GLEAN_03530;GLEAN_03529;GLEAN_03534;GLEAN_03528;GLEAN_03527;GLEAN_03526;GLEAN_03525;GLEAN_03535	9	ENSBTAG00000008177 ENSBTAT00000010751 ENSBTAT00000052309;ENSBTAG00000008338 ENSBTAT00000049812 ENSBTAT00000010978;ENSBTAG00000024139 ENSBTAT00000057286 ENSBTAT00000033315 ENSBTAT00000052204;ENSBTAG00000024141 ENSBTAT00000033317;ENSBTAG00000024891 ENSBTAT00000034665 ENSBTAT00000053467;ENSBTAG00000025720 ENSBTAT00000036333;ENSBTAG00000035323 ENSBTAT00000045624 ENSBTAT00000049814;ENSBTAG00000035333 …
388	chr13:1498184-1549765	chr13	1498184	1549765	loss	51582	Hapmap45253-BTA-15908	ARS-BFGL-NGS-59455	3	2	Multiple	1	NM_174817 PLCB1 phospholipase C, beta 1 (phosphoinositide-specific)	2	NM_015192 PLCB1 phospholipase C, beta 1 (phosphoinositide-specific);NM_182734 PLCB1 phospholipase C, beta 1 (phosphoinositide-specific)	1	GLEAN_03536	1	ENSBTAG00000008338 ENSBTAT00000049812 ENSBTAT00000010978
389	chr13:3529873-3611970	chr13	3529873	3611970	both	82098	BTB-01935769	BTA-117397-no-rs	3	4	0.007677	0		4	NM_018848 MKKS McKusick-Kaufman syndrome;AF090940;AK127847;BC028973	1	GLEAN_07094	1	ENSBTAG00000034987 ENSBTAT00000049460
390	chr13:8036012-8087649	chr13	8036012	8087649	loss	51638	Hapmap38890-BTA-32883	Hapmap24075-BTA-128035	3	1	Unique	1	NM_001105029 MACROD2 MACRO domain containing 2	1	AF090940	1	GLEAN_06397	0
391	chr13:10450578-10591791	chr13	10450578	10591791	gain	141214	ARS-BFGL-NGS-27780	ARS-BFGL-NGS-6320	5	2	Multiple	0		0		0		0
392	chr13:11026549-11334506	chr13	11026549	11334506	gain	307958	ARS-BFGL-NGS-2317	ARS-BFGL-BAC-785	6	2	Multiple	0		8	NM_001001417 TBC1D3B TBC1 domain family, member 3B;NM_001024654;NM_032258 TBC1D3F TBC1 domain family, member 3F;NM_178571 TBC1D26 TBC1 domain family, member 26;BC037281;BC042943;BC071680;BC075809	2	GLEAN_06891;GLEAN_06885	2	ENSBTAG00000012377 ENSBTAT00000016423;ENSBTAG00000019488 ENSBTAT00000025957
393	chr13:12959042-13046436	chr13	12959042	13046436	loss	87395	BTA-08210-rs29021773	Hapmap43530-BTA-25745	3	2	Multiple	0		0		0		0
394	chr13:15639529-15721921	chr13	15639529	15721921	loss	82393	UA-IFASA-8290	Hapmap41504-BTA-31952	3	8	0.015355	0		1	AK124194	0		0
395	chr13:16458536-17028764	chr13	16458536	17028764	gain	570229	ARS-BFGL-BAC-7407	Hapmap55207-ss46526284	13	20	0.038387	3	NM_001101850 YME1L1 YME1-like 1 (S. cerevisiae);NM_001113765 MASTL microtubule associated serine/threonine kinase-like;NM_001113767 ANKRD26 ankyrin repeat domain 26	26	NM_001002920 POTEA POTE ankyrin domain family, member A;NM_001004299;NM_001005365 POTEA POTE ankyrin domain family, member A;NM_001013728;NM_001029862;NM_014263 YME1L1 YME1-like 1 (S. cerevisiae);NM_016061 YPEL5 yippee-like 5 (Drosophila);NM_016587 CBX3 chromobox homolog 3 (HP1 gamma homolog, Drosophila);NM_020970;NM_032231 FAM96A family with sequence similarity 96, member A;NM_032844 MASTL micro…	10	GLEAN_06970;GLEAN_06977;GLEAN_06978;GLEAN_06979;GLEAN_06969;GLEAN_06968;GLEAN_06980;GLEAN_06967;GLEAN_06966;GLEAN_06981	9	ENSBTAG00000008288 ENSBTAT00000022622;ENSBTAG00000015691 ENSBTAT00000020837;ENSBTAG00000016445 ENSBTAT00000021868;ENSBTAG00000017012 ENSBTAT00000053112;ENSBTAG00000017271 ENSBTAT00000022950;ENSBTAG00000020833 ENSBTAT00000027759;ENSBTAG00000034145 ENSBTAT00000048418;ENSBTAG00000039528 ENSBTAT00000055421 ENSBTAT00000054290;ENSBTAG00000040183 ENSBTAT00000026737 ENSBTAT00000039476 ENSBTAT00000053342
396	chr13:36307098-36417444	chr13	36307098	36417444	loss	110347	BTA-17784-no-rs	Hapmap25918-BTA-163236	3	2	Multiple	1	NM_001100347 MPP7 membrane protein, palmitoylated 7 (MAGUK p55 subfamily member 7)	3	NM_033066 MPP4 membrane protein, palmitoylated 4 (MAGUK p55 subfamily member 4);NM_173496 MPP7 membrane protein, palmitoylated 7 (MAGUK p55 subfamily member 7);AB053302	1	GLEAN_21465	1	ENSBTAG00000017354 ENSBTAT00000036314
397	chr13:44681122-44755540	chr13	44681122	44755540	loss	74419	ARS-BFGL-NGS-101595	ARS-BFGL-NGS-41527	3	2	Multiple	1	NM_001035271 KLF6 Kruppel-like factor 6	2	NM_001008490;BC012919	2	GLEAN_21786;GLEAN_21784	1	ENSBTAG00000015188 ENSBTAT00000020207
398	chr13:50392542-50465143	chr13	50392542	50465143	gain	72602	ARS-BFGL-NGS-61030	Hapmap51967-BTA-118944	3	1	Unique	0		0		0		0
399	chr13:70402183-70503529	chr13	70402183	70503529	gain	101347	ARS-BFGL-NGS-63200	ARS-BFGL-NGS-78378	3	4	0.007677	1	NM_174425 PLCG1 phospholipase C, gamma 1	5	NM_002660 PLCG1 phospholipase C, gamma 1;NM_003286 TOP1 topoisomerase (DNA) I;NM_052963 TOP1MT topoisomerase (DNA) I, mitochondrial;NM_182811 PLCG1 phospholipase C, gamma 1;AK124194	2	GLEAN_13291;GLEAN_13292	2	ENSBTAG00000007960 ENSBTAT00000010466;ENSBTAG00000017584 ENSBTAT00000023383
400	chr13:71912790-71963853	chr13	71912790	71963853	loss	51064	Hapmap53091-rs29015689	ARS-BFGL-NGS-3159	3	1	Unique	0		1	BC036758	1	GLEAN_24957	0
401	chr13:75039650-75099696	chr13	75039650	75099696	gain	60047	ARS-BFGL-NGS-105280	ARS-BFGL-NGS-40101	3	2	Multiple	2	NM_001001554 PTI pancreatic trypsin inhibitor;NM_205786 LOC404103 spleen trypsin inhibitor	0		2	GLEAN_21059;GLEAN_21060	1	ENSBTAG00000026119 ENSBTAT00000018539
402	chr14:260342-483499	chr14	260342	483499	loss	223158	ARS-BFGL-NGS-34135	ARS-BFGL-BAC-26048	6	1	Unique	8	NM_001035504 VPS28 vacuolar protein sorting 28 homolog (S. cerevisiae);NM_001075188 NFKBIL2 nuclear factor of kappa light polypeptide gene enhancer in B-cells inhibitor-like 2;NM_001075901 GPR172B G protein-coupled receptor 172B;NM_001076809 HSF1 heat shock transcription factor 1;NM_001101110 ADCK5 aarF domain containing kinase 5;NM_174693 DGAT1 diacylglycerol O-acyltransferase homolog 1 (mouse);…	22	NM_001025592;NM_005526 HSF1 heat shock transcription factor 1;NM_012079 DGAT1 diacylglycerol O-acyltransferase homolog 1 (mouse);NM_012162 FBXL6 F-box and leucine-rich repeat protein 6;NM_013291 CPSF1 cleavage and polyadenylation specific factor 1, 160kDa;NM_013432 NFKBIL2 nuclear factor of kappa light polypeptide gene enhancer in B-cells inhibitor-like 2;NM_015201 BOP1 block of proliferation 1;N…	11	GLEAN_12070;GLEAN_12071;GLEAN_12072;GLEAN_12073;GLEAN_12051;GLEAN_12050;GLEAN_12074;GLEAN_12075;GLEAN_03308;GLEAN_03292;GLEAN_03307	13	ENSBTAG00000000856 ENSBTAT00000001141;ENSBTAG00000000857 ENSBTAT00000001142;ENSBTAG00000007749 ENSBTAT00000010191;ENSBTAG00000007752 ENSBTAT00000037358;ENSBTAG00000008355 ENSBTAT00000011004;ENSBTAG00000009811 ENSBTAT00000012938;ENSBTAG00000009816 ENSBTAT00000012942;ENSBTAG00000010276 ENSBTAT00000013584 ENSBTAT00000056581 ENSBTAT00000056903;ENSBTAG00000011064 ENSBTAT00000014692;ENSBTAG00000020751 …
403	chr14:1215180-1307997	chr14	1215180	1307997	gain	92818	ARS-BFGL-NGS-107222	ARS-BFGL-NGS-31471	4	2	Multiple	2	NM_001077025 GML glycosylphosphatidylinositol anchored molecule like protein;NM_174638 CYP11B1 cytochrome P450, subfamily XI B, polypeptide 1	8	NM_000497 CYP11B1 cytochrome P450, family 11, subfamily B, polypeptide 1;NM_000498 CYP11B2 cytochrome P450, family 11, subfamily B, polypeptide 2;NM_001026213 CYP11B1 cytochrome P450, family 11, subfamily B, polypeptide 1;NM_002066 GML glycosylphosphatidylinositol anchored molecule like protein;AF090940;AK094090;AK124194;BC096285	4	GLEAN_09074;GLEAN_09060;GLEAN_09073;GLEAN_09072	5	ENSBTAG00000004595 ENSBTAT00000006031;ENSBTAG00000026342 ENSBTAT00000037392;ENSBTAG00000037824 ENSBTAT00000052145;ENSBTAG00000038482 ENSBTAT00000052199;ENSBTAG00000039098 ENSBTAT00000055319
404	chr14:2239115-2681399	chr14	2239115	2681399	gain	442285	Hapmap33328-BTC-064942	ARS-BFGL-NGS-42263	17	4	0.007677	3	NM_001037474 TRAPPC9 trafficking protein particle complex 9;NM_001075478 CHRAC1 chromatin accessibility complex 1;NM_205794 EIF2C2 eukaryotic translation initiation factor 2C, 2	17	NM_005607 PTK2 PTK2 protein tyrosine kinase 2;NM_012154 EIF2C2 eukaryotic translation initiation factor 2C, 2;NM_012199 EIF2C1 eukaryotic translation initiation factor 2C, 1;NM_017444 CHRAC1 chromatin accessibility complex 1;NM_017629 EIF2C4 eukaryotic translation initiation factor 2C, 4;NM_024852 EIF2C3 eukaryotic translation initiation factor 2C, 3;NM_153831 PTK2 PTK2 protein tyrosine kinase 2;…	5	GLEAN_24929;GLEAN_24930;GLEAN_12151;GLEAN_12154;GLEAN_12152	5	ENSBTAG00000001579 ENSBTAT00000037371 ENSBTAT00000002068;ENSBTAG00000009578 ENSBTAT00000012601 ENSBTAT00000012605;ENSBTAG00000013955 ENSBTAT00000037373;ENSBTAG00000020226 ENSBTAT00000026936;ENSBTAG00000034416 ENSBTAT00000048752
405	chr14:7620649-7731016	chr14	7620649	7731016	loss	110368	Hapmap36763-SCAFFOLD240007_5847	BFGL-NGS-112271	4	2	Multiple	2	NM_001024533 SLA Src-like-adaptor;NM_173883 TG thyroglobulin	1	NM_003235 TG thyroglobulin	1	GLEAN_15297	2	ENSBTAG00000007823 ENSBTAT00000010295;ENSBTAG00000007828 ENSBTAT00000010298
406	chr14:8830000-8875203	chr14	8830000	8875203	loss	45204	Hapmap31972-BTC-057258	Hapmap26890-BTC-057492	3	2	Multiple	0		0		0		0
407	chr14:12958060-13377785	chr14	12958060	13377785	both	419726	BFGL-NGS-119174	ARS-BFGL-NGS-54437	14	190	0.364683	0		5	AK097143;AK098235;AK124194;AK127847;BC036758	14	GLEAN_26338;GLEAN_26339;GLEAN_26340;GLEAN_26341;GLEAN_26348;GLEAN_26347;GLEAN_26346;GLEAN_26345;GLEAN_26344;GLEAN_26343;GLEAN_26342;GLEAN_00083;GLEAN_00084;GLEAN_00085	3	ENSBTAG00000022235 ENSBTAT00000030015;ENSBTAG00000033592 ENSBTAT00000047731;ENSBTAG00000033952 ENSBTAT00000048165
408	chr14:15281270-15358482	chr14	15281270	15358482	loss	77213	BFGL-NGS-114730	UA-IFASA-9282	3	4	0.007677	0		7	NM_001039112 FER1L6 fer-1-like 6 (C. elegans);AK097143;AK098235;AK124194;AK127847;AK127911;BC036758	1	GLEAN_15007	1	ENSBTAG00000013537 ENSBTAT00000025707
409	chr14:18004867-18190755	chr14	18004867	18190755	gain	185889	BTB-01720493	BTB-01283269	5	1	Unique	0		8	AF090940;AK097143;AK098235;AK124194;AK125948;AK127847;AK127911;BC036758	1	GLEAN_15001	0
410	chr14:25514563-25604507	chr14	25514563	25604507	loss	89945	Hapmap26621-BTC-072953	ARS-BFGL-BAC-1290	4	2	Multiple	0		0		0		0
411	chr14:28938889-29056831	chr14	28938889	29056831	loss	117943	BTB-01936090	BTB-00563836	4	1	Unique	1	NR_031158 MIR124A-2 microRNA mir-124a-2	0		1	GLEAN_06044	0
412	chr14:33608812-33680199	chr14	33608812	33680199	loss	71388	Hapmap61004-rs29017348	BFGL-NGS-109998	3	1	Unique	0		10	NM_018837 SULF2 sulfatase 2;NM_030958 SLCO5A1 solute carrier organic anion transporter family, member 5A1;AK074873;AK124194;AK127847;AY101175;AY358461;BC016067;BC068565;BX571746	2	GLEAN_00105;GLEAN_00109	3	ENSBTAG00000004720 ENSBTAT00000037267;ENSBTAG00000032881 ENSBTAT00000046682;ENSBTAG00000037399 ENSBTAT00000056897
413	chr14:36720873-36800835	chr14	36720873	36800835	gain	79963	BTA-63813-no-rs	BTA-63812-no-rs	3	1	Unique	0		1	AK131408	1	GLEAN_01619	2	ENSBTAG00000020276 ENSBTAT00000046610;ENSBTAG00000033268 ENSBTAT00000047280 ENSBTAT00000027021
414	chr14:45109181-45221196	chr14	45109181	45221196	loss	112016	ARS-BFGL-NGS-33585	Hapmap51215-BTA-34925	3	2	Multiple	0		0		0		0
415	chr14:46902158-47271787	chr14	46902158	47271787	both	369630	Hapmap58389-rs29019587	UA-IFASA-8223	8	3	0.005758	0		5	AF090940;AK098235;AK124194;AK130051;BC036758	0		0
416	chr14:47471892-47614690	chr14	47471892	47614690	gain	142799	BTA-111311-no-rs	BTB-01212623	4	2	Multiple	0		1	AF090940	0		0
417	chr14:48395915-48702852	chr14	48395915	48702852	loss	306938	BTA-34930-no-rs	ARS-BFGL-BAC-1625	9	1	Unique	0		5	AF090940;AK097143;AK098235;AK127847;BC036758	1	GLEAN_24722	0
418	chr14:49361995-49577713	chr14	49361995	49577713	both	215719	Hapmap46234-BTA-60176	Hapmap44105-BTA-60185	6	5	0.009596	0		0		1	GLEAN_16805	1	ENSBTAG00000038281 ENSBTAT00000027766
419	chr14:50317495-50390187	chr14	50317495	50390187	loss	72693	BTB-00332985	BTA-104340-no-rs	3	1	Unique	0		0		0		0
420	chr14:50713046-50866308	chr14	50713046	50866308	loss	153263	BTB-00333025	BTB-00572165	3	1	Unique	0		4	AK098235;AK124194;AK127847;BC036758	0		0
421	chr14:51221633-51268390	chr14	51221633	51268390	loss	46758	ARS-BFGL-BAC-23616	ARS-BFGL-BAC-23606	3	3	0.005758	0		4	AF090940;AK097143;AK098235;AK127847	0		0
422	chr14:51398555-51548386	chr14	51398555	51548386	loss	149832	Hapmap60925-rs29018458	Hapmap31256-BTC-012280	7	1	Unique	0		0		0		0
423	chr14:51668755-51795751	chr14	51668755	51795751	loss	126997	Hapmap33279-BTC-012214	Hapmap23234-BTC-001732	5	1	Unique	0		0		0		0
424	chr14:68905113-69014198	chr14	68905113	69014198	gain	109086	Hapmap50328-BTA-35439	BFGL-NGS-110770	4	5	0.009596	1	NM_001035442 FAM92A1 family with sequence similarity 92, member A1	6	NM_153704 TMEM67 transmembrane protein 67;AF116672;AK124194;BC059396;BX648768;CR627475	3	GLEAN_16990;GLEAN_17007;GLEAN_16989	3	ENSBTAG00000013405 ENSBTAT00000016972 ENSBTAT00000017833;ENSBTAG00000013408 ENSBTAT00000017837;ENSBTAG00000032324 ENSBTAT00000045849
425	chr14:72674131-72718667	chr14	72674131	72718667	gain	44537	ARS-BFGL-NGS-13904	ARS-BFGL-NGS-843	3	1	Unique	0		1	BC036758	0		0
426	chr14:75704070-75848910	chr14	75704070	75848910	loss	144841	ARS-BFGL-NGS-61550	ARS-BFGL-NGS-63487	3	3	0.005758	0		0		0		0
427	chr14:76011150-76101692	chr14	76011150	76101692	gain	90543	BTB-01388619	BTB-01974109	3	1	Unique	1	NM_001075466 CA1 carbonic anhydrase I	1	NM_001738 CA1 carbonic anhydrase I	1	GLEAN_24982	2	ENSBTAG00000027176 ENSBTAT00000021787;ENSBTAG00000032236 ENSBTAT00000045723
428	chr14:80240548-80458252	chr14	80240548	80458252	loss	217705	Hapmap26378-BTA-129537	Hapmap34730-BES8_Contig464_1373	4	1	Unique	1	NM_001102312 DEPDC6 DEP domain containing 6	6	NM_003184 TAF2 TAF2 RNA polymerase II, TATA box binding protein (TBP)-associated factor, 150kDa;NM_022783 DEPDC6 DEP domain containing 6;NM_024094 DSCC1 defective in sister chromatid cohesion 1 homolog (S. cerevisiae);AF026445;AF090940;BC024746	4	GLEAN_05747;GLEAN_05746;GLEAN_13672;GLEAN_13673	4	ENSBTAG00000015333 ENSBTAT00000020383 ENSBTAT00000054465 ENSBTAT00000054791;ENSBTAG00000015338 ENSBTAT00000020389;ENSBTAG00000015341 ENSBTAT00000020394;ENSBTAG00000032146 ENSBTAT00000056127 ENSBTAT00000056954 ENSBTAT00000045608
429	chr15:1707228-2039483	chr15	1707228	2039483	loss	332256	BTA-26081-no-rs	BTB-02021101	7	5	0.009596	0		3	AF090940;AK124194;AK130051	0		0
430	chr15:3628357-3684759	chr15	3628357	3684759	loss	56403	BTA-102514-no-rs	BTB-01545112	3	1	Unique	0		0		0		0
431	chr15:5324917-5576671	chr15	5324917	5576671	loss	251755	BTB-00580383	Hapmap23284-BTA-162040	4	1	Unique	1	NM_001035293 BIRC3 baculoviral IAP repeat-containing 3	12	NM_001165 BIRC3 baculoviral IAP repeat-containing 3;NM_001166 BIRC2 baculoviral IAP repeat-containing 2;NM_006106 YAP1 Yes-associated protein 1, 65kDa;AF090940;AK097143;AK098235;AK124194;AK127847;AY316529;BC036758;BC038235;CR618214	5	GLEAN_06933;GLEAN_06928;GLEAN_06927;GLEAN_17229;GLEAN_06926	3	ENSBTAG00000002831 ENSBTAT00000003666;ENSBTAG00000024918 ENSBTAT00000034719 ENSBTAT00000053460;ENSBTAG00000039307 ENSBTAT00000006112
432	chr15:6452018-6585863	chr15	6452018	6585863	gain	133846	ARS-BFGL-NGS-72772	BTB-02089263	5	4	0.007677	0		4	NM_000926 PGR progesterone receptor;NM_001011645 AR androgen receptor;M34233;X51730	1	GLEAN_11414	1	ENSBTAG00000024648 ENSBTAT00000010550 ENSBTAT00000055196 ENSBTAT00000010545
433	chr15:7072319-7262823	chr15	7072319	7262823	gain	190505	Hapmap49562-BTA-29896	BTB-01417458	3	1	Unique	1	NM_001102211 CNTN5 contactin 5	8	NM_014361 CNTN5 contactin 5;NM_175566 CNTN5 contactin 5;AK097143;AK098235;AK124194;AK127847;BC036758;BC039255	1	GLEAN_18515	1	ENSBTAG00000020466 ENSBTAT00000049279 ENSBTAT00000027270
434	chr15:8167866-8385314	chr15	8167866	8385314	both	217449	ARS-BFGL-NGS-26612	BTB-00580638	5	9	0.017274	0		6	AF090940;AK097143;AK098235;AK124194;AK127847;BC036758	0		0
435	chr15:8816057-9581859	chr15	8816057	9581859	loss	765803	ARS-BFGL-BAC-18229	BTA-94770-no-rs	15	12	0.023032	0		8	AF090940;AK097143;AK098235;AK124194;AK127847;AK127911;AK130051;BC036758	0		0
436	chr15:10136876-10262929	chr15	10136876	10262929	both	126054	BTB-01384592	Hapmap44444-BTA-115434	4	4	0.007677	0		5	AF090940;AK097143;AK098235;AK127847;BC036758	0		0
437	chr15:13270175-13453250	chr15	13270175	13453250	loss	183076	ARS-BFGL-BAC-31586	Hapmap26711-BTA-149759	4	1	Unique	0		0		1	GLEAN_08401	0
438	chr15:14632044-14729248	chr15	14632044	14729248	gain	97205	BTA-121003-no-rs	Hapmap44541-BTA-37632	3	2	Multiple	0		4	NM_000855 GUCY1A2 guanylate cyclase 1, soluble, alpha 2;AF090940;BC036758;Z50053	1	GLEAN_09837	0
439	chr15:15734447-15796587	chr15	15734447	15796587	gain	62141	ARS-BFGL-BAC-2180	BTB-01262385	3	1	Unique	0		0		0		0
440	chr15:18583219-18646489	chr15	18583219	18646489	gain	63271	ARS-BFGL-NGS-104408	BTA-05407-rs29019567	3	2	Multiple	1	NM_001075749 RDX radixin	9	NM_001000 RPL39 ribosomal protein L39;NM_002444 MSN moesin;NM_002906 RDX radixin;NM_003379 EZR ezrin;NM_004109 FDX1 ferredoxin 1;NM_052969 RPL39L ribosomal protein L39-like;AK098235;BC036758;J05021	2	GLEAN_05069;GLEAN_05070	1	ENSBTAG00000004672 ENSBTAT00000033851 ENSBTAT00000045122 ENSBTAT00000006129
441	chr15:19267911-19316067	chr15	19267911	19316067	gain	48157	Hapmap38222-BTA-38012	BTB-00582817	3	1	Unique	0		2	AK098235;BC036758	0		0
442	chr15:22541607-22627194	chr15	22541607	22627194	loss	85588	ARS-BFGL-NGS-19320	ARS-BFGL-BAC-20623	4	2	Multiple	1	NM_001075489 ZW10 ZW10, kinetochore associated, homolog (Drosophila)	4	NM_004724 ZW10 ZW10, kinetochore associated, homolog (Drosophila);NM_020886 USP28 ubiquitin specific peptidase 28;NM_030770 TMPRSS5 transmembrane protease, serine 5;AF266283	4	GLEAN_16327;GLEAN_04441;GLEAN_04427;GLEAN_04440	4	ENSBTAG00000002323 ENSBTAT00000002998;ENSBTAG00000017650 ENSBTAT00000023479;ENSBTAG00000020066 ENSBTAT00000026733;ENSBTAG00000039149 ENSBTAT00000054132 ENSBTAT00000052440 ENSBTAT00000052971
443	chr15:45003171-45268074	chr15	45003171	45268074	gain	264904	BTA-109760-no-rs	BFGL-NGS-115713	7	38	0.072936	1	NM_001034274 MRPL17 mitochondrial ribosomal protein L17	12	NM_001004460 OR10A2 olfactory receptor, family 10, subfamily A, member 2;NM_022061 MRPL17 mitochondrial ribosomal protein L17;NM_178168 OR10A5 olfactory receptor, family 10, subfamily A, member 5;AF090940;AK098235;AK124194;AK127847;AK130051;BC036758;BC065821;BC093653;BX538342	7	GLEAN_26189;GLEAN_26188;GLEAN_26201;GLEAN_14452;GLEAN_14453;GLEAN_14454;GLEAN_14455	5	ENSBTAG00000024781 ENSBTAT00000034505;ENSBTAG00000026441 ENSBTAT00000037575 ENSBTAT00000056010;ENSBTAG00000032050 ENSBTAT00000038978;ENSBTAG00000032052 ENSBTAT00000028258;ENSBTAG00000038039 ENSBTAT00000056099
444	chr15:46321011-46424312	chr15	46321011	46424312	gain	103302	ARS-BFGL-NGS-32444	BTB-01881519	4	1	Unique	1	NM_001098161 PPIE peptidylprolyl isomerase E (cyclophilin E)	6	NM_203430;AF090940;AK098235;AK124194;AK127847;BC036758	6	GLEAN_02829;GLEAN_02828;GLEAN_02866;GLEAN_13208;GLEAN_13209;GLEAN_13210	4	ENSBTAG00000020952 ENSBTAT00000027905 ENSBTAT00000053758;ENSBTAG00000027870 ENSBTAT00000040188;ENSBTAG00000037535 ENSBTAT00000053505 ENSBTAT00000012022 ENSBTAT00000056800;ENSBTAG00000040480 ENSBTAT00000053053
445	chr15:47889321-48459943	chr15	47889321	48459943	gain	570623	ARS-BFGL-BAC-20572	BTB-01798272	7	5	0.009596	2	NM_001014902 HBG hemoglobin, gamma;NM_001110509 LOC788610 hemoglobin, gamma 2	10	NM_000184 HBG2 hemoglobin, gamma G;NM_000559 HBG1 hemoglobin, gamma A;NM_001004760 OR51V1 olfactory receptor, family 51, subfamily V, member 1;AF090940;AK097143;AK098235;AK124194;AK127847;BC020719;BC036758	28	GLEAN_13745;GLEAN_13746;GLEAN_13747;GLEAN_13748;GLEAN_13680;GLEAN_17621;GLEAN_17622;GLEAN_17620;GLEAN_17619;GLEAN_17623;GLEAN_17618;GLEAN_17617;GLEAN_17616;GLEAN_17615;GLEAN_24163;GLEAN_17614;GLEAN_01731;GLEAN_17613;GLEAN_17626;GLEAN_17627;GLEAN_16478;GLEAN_16449;GLEAN_16477;GLEAN_02819;GLEAN_16476;GLEAN_16475;GLEAN_16455;GLEAN_16451	21	ENSBTAG00000017049 ENSBTAT00000022672;ENSBTAG00000023063 ENSBTAT00000002934;ENSBTAG00000024759 ENSBTAT00000057056 ENSBTAT00000034475;ENSBTAG00000035006 ENSBTAT00000026692 ENSBTAT00000054579 ENSBTAT00000053757;ENSBTAG00000035008 ENSBTAT00000049490;ENSBTAG00000037863 ENSBTAT00000055540;ENSBTAG00000038161 ENSBTAT00000056190 ENSBTAT00000056705 ENSBTAT00000053657;ENSBTAG00000038203 ENSBTAT00000045688;…
446	chr15:49158251-49529709	chr15	49158251	49529709	gain	371459	BTB-01371877	BTB-01873927	3	2	Multiple	0		8	NM_014478 CRCP CGRP receptor component;NM_018947 CYCS cytochrome c, somatic;AF090940;AK098235;AK124194;BC024248;BC036758;BC040107	18	GLEAN_25769;GLEAN_25768;GLEAN_25775;GLEAN_25777;GLEAN_04746;GLEAN_25778;GLEAN_25766;GLEAN_25779;GLEAN_25764;GLEAN_25780;GLEAN_17049;GLEAN_24160;GLEAN_17048;GLEAN_25763;GLEAN_17059;GLEAN_04745;GLEAN_04744;GLEAN_04747	12	ENSBTAG00000000763 ENSBTAT00000001011;ENSBTAG00000014853 ENSBTAT00000019780;ENSBTAG00000037398 ENSBTAT00000054047;ENSBTAG00000037474 ENSBTAT00000053736;ENSBTAG00000038170 ENSBTAT00000053334;ENSBTAG00000038727 ENSBTAT00000055997;ENSBTAG00000038899 ENSBTAT00000052925;ENSBTAG00000039054 ENSBTAT00000057501 ENSBTAT00000055371 ENSBTAT00000055153;ENSBTAG00000039503 ENSBTAT00000049875;ENSBTAG00000039651 …
447	chr15:50905152-50984522	chr15	50905152	50984522	both	79371	UA-IFASA-8473	BTB-02036460	4	12	0.023032	2	NM_001076515 ART5 ADP-ribosyltransferase 5;NM_001098098 LOC539042 similar to ADP-ribosyltransferase	4	NM_004314 ART1 ADP-ribosyltransferase 1;NM_020402 CHRNA10 cholinergic receptor, nicotinic, alpha 10;NM_053017 ART5 ADP-ribosyltransferase 5;AJ278118	7	GLEAN_00336;GLEAN_00342;GLEAN_00343;GLEAN_00335;GLEAN_00344;GLEAN_00345;GLEAN_00346	4	ENSBTAG00000006345 ENSBTAT00000008325;ENSBTAG00000013997 ENSBTAT00000018601;ENSBTAG00000023648 ENSBTAT00000039858;ENSBTAG00000027674 ENSBTAT00000030570
448	chr15:55887421-55971213	chr15	55887421	55971213	loss	83793	BTB-00519537	BTB-00606070	3	1	Unique	1	NM_001102285 ACER3 alkaline ceramidase 3	4	NM_002140 HNRNPK heterogeneous nuclear ribonucleoprotein K;NM_031262 HNRNPK heterogeneous nuclear ribonucleoprotein K;AK002100;BC073853	2	GLEAN_04481;GLEAN_04473	1	ENSBTAG00000017218 ENSBTAT00000052101 ENSBTAT00000022886
449	chr15:56384719-56557487	chr15	56384719	56557487	loss	172769	ARS-BFGL-BAC-19996	ARS-BFGL-BAC-19991	7	6	0.011516	0		6	AF090940;AK097143;AK098235;AK124194;AK127847;BC036758	1	GLEAN_04478	0
450	chr15:68481032-68591967	chr15	68481032	68591967	gain	110936	ARS-BFGL-NGS-26597	ARS-BFGL-NGS-74913	4	3	0.005758	0		0		0		0
451	chr15:68858924-68978182	chr15	68858924	68978182	both	119259	Hapmap50885-BTA-121034	BTA-27784-no-rs	4	5	0.009596	0		1	AK127911	0		0
452	chr15:69779831-69924552	chr15	69779831	69924552	loss	144722	BTA-89505-no-rs	BTA-89498-no-rs	5	1	Unique	0		6	AF090940;AK097143;AK098235;AK124194;AK127847;BC036758	0		0
453	chr15:78970733-79340261	chr15	78970733	79340261	gain	369529	ARS-BFGL-NGS-94527	BTB-02012820	8	4	0.007677	0		3	NM_001004745 OR5T1 olfactory receptor, family 5, subfamily T, member 1;NM_001005201 OR8H3 olfactory receptor, family 8, subfamily H, member 3;BC101239	14	GLEAN_02944;GLEAN_02943;GLEAN_02942;GLEAN_02941;GLEAN_17973;GLEAN_17972;GLEAN_17971;GLEAN_17967;GLEAN_17968;GLEAN_17970;GLEAN_17969;GLEAN_04310;GLEAN_04309;GLEAN_04308	14	ENSBTAG00000003056 ENSBTAT00000057474 ENSBTAT00000019026 ENSBTAT00000055695;ENSBTAG00000005087 ENSBTAT00000052343 ENSBTAT00000019002 ENSBTAT00000057145;ENSBTAG00000005624 ENSBTAT00000007393 ENSBTAT00000052143 ENSBTAT00000023775;ENSBTAG00000005874 ENSBTAT00000057297 ENSBTAT00000054026 ENSBTAT00000007721;ENSBTAG00000007944 ENSBTAT00000010442 ENSBTAT00000030898 ENSBTAT00000055902;ENSBTAG00000012967 …
454	chr15:79583278-80226852	chr15	79583278	80226852	both	643575	BTB-01690781	BTB-01673658	11	172	0.330134	0		10	NM_001002925 OR5AP2 olfactory receptor, family 5, subfamily AP, member 2;NM_001004745 OR5T1 olfactory receptor, family 5, subfamily T, member 1;NM_001005201 OR8H3 olfactory receptor, family 8, subfamily H, member 3;NM_001005204 OR8U1 olfactory receptor, family 8, subfamily U, member 1;AF090940;AK097143;AK098235;AK124194;AK127847;BC036758	34	GLEAN_11665;GLEAN_11666;GLEAN_11667;GLEAN_11668;GLEAN_11669;GLEAN_24808;GLEAN_11663;GLEAN_24795;GLEAN_11670;GLEAN_24810;GLEAN_11672;GLEAN_11674;GLEAN_11675;GLEAN_24814;GLEAN_24813;GLEAN_11673;GLEAN_24812;GLEAN_24811;GLEAN_11671;GLEAN_24809;GLEAN_24807;GLEAN_24796;GLEAN_24797;GLEAN_24806;GLEAN_24798;GLEAN_24805;GLEAN_24799;GLEAN_24800;GLEAN_24801;GLEAN_24802;GLEAN_24803;GLEAN_24804;GLEAN_05545;GLE…	19	ENSBTAG00000006421 ENSBTAT00000053036 ENSBTAT00000008421 ENSBTAT00000052699;ENSBTAG00000011949 ENSBTAT00000054903 ENSBTAT00000055171 ENSBTAT00000015859;ENSBTAG00000014513 ENSBTAT00000019292;ENSBTAG00000022858 ENSBTAT00000031053 ENSBTAT00000052181;ENSBTAG00000023310 ENSBTAT00000031707 ENSBTAT00000054974 ENSBTAT00000054496;ENSBTAG00000024423 ENSBTAT00000052328 ENSBTAT00000033864 ENSBTAT00000056896;…
455	chr15:82791875-82889460	chr15	82791875	82889460	gain	97586	BTB-00622199	UA-IFASA-7603	5	45	0.086372	2	NM_177486 GAT glycine-N-acyltransferase-like;NM_177513 GLYAT glycine-N-acyltransferase	9	NM_005838 GLYAT glycine-N-acyltransferase;NM_201648 GLYAT glycine-N-acyltransferase;AF023466;AK097143;AK098235;AK124194;AK127847;AK127911;BC036758	3	GLEAN_25195;GLEAN_20554;GLEAN_20553	3	ENSBTAG00000004634 ENSBTAT00000039523;ENSBTAG00000012540 ENSBTAT00000038874;ENSBTAG00000038323 ENSBTAT00000006079 ENSBTAT00000043620
456	chr15:83328724-83519235	chr15	83328724	83519235	gain	190512	BTB-01821444	BTB-00622270	5	35	0.067178	1	NM_001076023 C9H12orf49 chromosome 12 open reading frame 49 ortholog	5	AF090940;AK097143;AK098235;AK127847;BC036758	6	GLEAN_04568;GLEAN_04567;GLEAN_04566;GLEAN_04565;GLEAN_04564;GLEAN_13907	4	ENSBTAG00000005255 ENSBTAT00000006921 ENSBTAT00000053258 ENSBTAT00000056688;ENSBTAG00000037538 ENSBTAT00000054274 ENSBTAT00000054368;ENSBTAG00000039760 ENSBTAT00000057136 ENSBTAT00000055582;ENSBTAG00000040023 ENSBTAT00000053955 ENSBTAT00000056487
457	chr15:84155279-84271828	chr15	84155279	84271828	loss	116550	Hapmap24864-BTA-155172	ARS-BFGL-NGS-42520	5	4	0.007677	2	NM_001075220 MS4A13 membrane-spanning 4-domains, subfamily A, member 13;NM_001077854 MS4A1 membrane-spanning 4-domains, subfamily A, member 1	4	NM_001012417 MS4A13 membrane-spanning 4-domains, subfamily A, member 13;NM_152866 MS4A1 membrane-spanning 4-domains, subfamily A, member 1;AY324189;AY324190	3	GLEAN_17102;GLEAN_17103;GLEAN_17104	2	ENSBTAG00000004580 ENSBTAT00000006236;ENSBTAG00000030898 ENSBTAT00000043721
458	chr15:84403743-84598267	chr15	84403743	84598267	loss	194525	UA-IFASA-5953	ARS-BFGL-NGS-24582	5	1	Unique	2	NM_001014393 B3GAT1 beta-1,3-glucuronyltransferase 1 (glucuronosyltransferase P);NM_001075551 ACAD8 acyl-Coenzyme A dehydrogenase family, member 8	12	NM_014384 ACAD8 acyl-Coenzyme A dehydrogenase family, member 8;NM_054025 B3GAT1 beta-1,3-glucuronyltransferase 1 (glucuronosyltransferase P);NM_138342 GLB1L2 galactosidase, beta 1-like 2;NM_138416;NM_173581;NM_207477;AK074640;AK124933;AK125373;BC035152;BC040641;BC063875	6	GLEAN_17106;GLEAN_17107;GLEAN_17108;GLEAN_17109;GLEAN_17110;GLEAN_17096	5	ENSBTAG00000012229 ENSBTAT00000016226;ENSBTAG00000012937 ENSBTAT00000017188;ENSBTAG00000018390 ENSBTAT00000016231;ENSBTAG00000027477 ENSBTAT00000043630 ENSBTAT00000039462;ENSBTAG00000038756 ENSBTAT00000024472
459	chr16:3970643-4155953	chr16	3970643	4155953	gain	185311	ARS-BFGL-NGS-54578	BTB-01958134	4	28	0.053742	2	NM_001033936 CFH complement factor H;NM_001105027 LOC790886 hypothetical protein LOC790886	8	AF090940;AJ640130;AK097143;AK098235;AK127847;BC036758;BC070259;BC074957	2	GLEAN_13852;GLEAN_13854	3	ENSBTAG00000023177 ENSBTAT00000031527;ENSBTAG00000039995 ENSBTAT00000029340 ENSBTAT00000056145;ENSBTAG00000040409 ENSBTAT00000055302 ENSBTAT00000057270
460	chr16:4623920-4718732	chr16	4623920	4718732	both	94813	BTB-02010595	Hapmap33722-BTA-155362	3	4	0.007677	0		8	NM_020822 KCNT1 potassium channel, subfamily T, member 1;NM_198503 KCNT2 potassium channel, subfamily T, member 2;AK127272;AK127807;AK131498;BC103947;BC103948;BC103949	1	GLEAN_12436	1	ENSBTAG00000016729 ENSBTAT00000048534
461	chr16:5143952-5522350	chr16	5143952	5522350	gain	378399	BTB-01973077	BTB-02077556	3	1	Unique	0		7	AF090940;AK097143;AK098235;AK127847;AK127911;AK130051;BC036758	1	GLEAN_17650	0
462	chr16:6703995-6849563	chr16	6703995	6849563	loss	145569	BTB-01541076	BTA-107144-no-rs	5	2	Multiple	0		1	AK124194	0		0
463	chr16:7213773-7480522	chr16	7213773	7480522	loss	266750	BTB-01293013	BTB-01221760	10	1	Unique	1	NM_001078034 R3HDM2 R3H domain containing 2	11	NM_014925 R3HDM2 R3H domain containing 2;AF090940;AK097143;AK098235;AK124194;AK127847;AK127911;AX775761;AX775763;BC036758;BC041857	1	GLEAN_10453	0
464	chr16:7832336-8085819	chr16	7832336	8085819	loss	253484	ARS-BFGL-BAC-6371	ARS-BFGL-NGS-101869	7	11	0.021113	0		10	NM_000987 RPL26 ribosomal protein L26;NM_016093 RPL26L1 ribosomal protein L26-like 1;AF090940;AK097143;AK098235;AK124194;AK125948;AK127847;AK127911;BC036758	1	GLEAN_10453	0
465	chr16:8113183-8334137	chr16	8113183	8334137	loss	220955	BTA-39609-no-rs	Hapmap43811-BTA-22208	9	4	0.007677	0		1	AF090940	1	GLEAN_10453	0
466	chr16:8667471-8899608	chr16	8667471	8899608	both	232138	Hapmap26204-BTA-160802	BTB-01402663	6	2	Multiple	0		11	NM_002128 HMGB1 high-mobility group box 1;NM_002129 HMGB2 high-mobility group box 2;NM_005342 HMGB3 high-mobility group box 3;AF090940;AK097143;AK098235;AK124194;AK127847;AK127911;BC036758;BX647267	2	GLEAN_10452;GLEAN_10451	2	ENSBTAG00000014862 ENSBTAT00000019791;ENSBTAG00000031479 ENSBTAT00000044616
467	chr16:8972958-9042654	chr16	8972958	9042654	loss	69697	Hapmap33576-BTA-130425	BTB-01533537	3	1	Unique	0		1	AK124194	0		0
468	chr16:14267595-14416109	chr16	14267595	14416109	loss	148515	BTA-91807-no-rs	BTA-91792-no-rs	5	1	Unique	1	NM_001102140 FAM5C family with sequence similarity 5, member C	3	NM_021165 FAM5B family with sequence similarity 5, member B;AK123336;AK124194	1	GLEAN_26385	1	ENSBTAG00000008420 ENSBTAT00000011078
469	chr16:14511568-14624913	chr16	14511568	14624913	gain	113346	BTA-27064-no-rs	BTA-122806-no-rs	3	1	Unique	0		3	AK097143;AK127847;BC036758	0		1	ENSBTAG00000034330 ENSBTAT00000048629
470	chr16:14882504-15353483	chr16	14882504	15353483	both	470980	BTA-06888-no-rs	BTB-01113828	7	10	0.019193	0		3	AF090940;AK124194;AK127847	0		0
471	chr16:40726229-41077367	chr16	40726229	41077367	gain	351139	ARS-BFGL-NGS-16286	ARS-BFGL-NGS-12988	4	4	0.007677	2	NM_001037451 TMEM201 transmembrane protein 201;NM_001076002 SLC25A33 solute carrier family 25, member 33	11	NM_001009566 CLSTN1 calsyntenin 1;NM_001010866 TMEM201 transmembrane protein 201;NM_005026 PIK3CD phosphoinositide-3-kinase, catalytic, delta polypeptide;NM_014944 CLSTN1 calsyntenin 1;NM_018155 SLC25A36 solute carrier family 25, member 36;NM_032315 SLC25A33 solute carrier family 25, member 33;NM_203381;AK097325;BC030261;CR749357;U57843	5	GLEAN_13442;GLEAN_13441;GLEAN_05941;GLEAN_05940;GLEAN_05939	5	ENSBTAG00000003177 ENSBTAT00000004127;ENSBTAG00000003180 ENSBTAT00000004131;ENSBTAG00000011823 ENSBTAT00000045695;ENSBTAG00000018984 ENSBTAT00000025274;ENSBTAG00000039097 ENSBTAT00000053377 ENSBTAT00000053774
472	chr16:46815495-47006427	chr16	46815495	47006427	loss	190933	BFGL-NGS-116784	ARS-BFGL-NGS-44177	7	1	Unique	2	NM_001101998 ARHGEF16 Rho guanine exchange factor (GEF) 16;NR_031182 MIR551A microRNA mir-551a	10	NM_014448 ARHGEF16 Rho guanine exchange factor (GEF) 16;NM_022114 PRDM16 PR domain containing 16;NM_199454 PRDM16 PR domain containing 16;AB011539;AB051462;AB078876;AF294278;AK124606;BC025234;CR609468	3	GLEAN_21818;GLEAN_21814;GLEAN_21813	3	ENSBTAG00000018965 ENSBTAT00000012231 ENSBTAT00000007715 ENSBTAT00000025245;ENSBTAG00000020837 ENSBTAT00000027769;ENSBTAG00000020839 ENSBTAT00000027771
473	chr16:54755641-54946702	chr16	54755641	54946702	gain	191062	ARS-BFGL-BAC-34694	BFGL-NGS-116297	5	4	0.007677	1	NM_001103256 RFWD2 ring finger and WD repeat domain 2	5	NM_001001740 RFWD2 ring finger and WD repeat domain 2;NM_022457 RFWD2 ring finger and WD repeat domain 2;AK001278;BC039723;BC094728	1	GLEAN_05346	1	ENSBTAG00000031385 ENSBTAT00000044452 ENSBTAT00000056774
474	chr16:57780413-57887734	chr16	57780413	57887734	loss	107322	BTB-00650039	BTB-00650136	4	1	Unique	1	NM_001075426 ANGPTL1 angiopoietin-like 1	9	NM_001019 RPS15A ribosomal protein S15a;NM_004673 ANGPTL1 angiopoietin-like 1;NM_018037;NM_152663 RALGPS2 Ral GEF with PH domain and SH3 binding motif 2;AF221098;BC012368;BC032372;BC033708;BC047391	2	GLEAN_11290;GLEAN_11298	2	ENSBTAG00000010718 ENSBTAT00000034000;ENSBTAG00000010719 ENSBTAT00000014193
475	chr16:58132374-58364305	chr16	58132374	58364305	gain	231932	BTB-01732320	BTB-00653808	6	2	Multiple	2	NM_001034206 SOAT1 sterol O-acyltransferase 1;NM_001143855 ABL2 v-abl Abelson murine leukemia viral oncogene homolog 2 (arg, Abelson-related gene)	10	NM_003101 SOAT1 sterol O-acyltransferase 1;NM_007314 ABL2 v-abl Abelson murine leukemia viral oncogene homolog 2 (arg, Abelson-related gene);NM_144696 C1orf125 chromosome 1 open reading frame 125;NM_182766 C1orf125 chromosome 1 open reading frame 125;AK057502;AK097143;AK098235;AK127847;AK222734;BC036758	3	GLEAN_11297;GLEAN_11293;GLEAN_11294	2	ENSBTAG00000002164 ENSBTAT00000044392;ENSBTAG00000004059 ENSBTAT00000033962
476	chr16:65790480-66177878	chr16	65790480	66177878	loss	387399	BTA-90680-no-rs	BFGL-NGS-113069	9	1	Unique	1	NM_001075864 PLA2G4A phospholipase A2, group IVA (cytosolic, calcium-dependent)	2	NM_024420 PLA2G4A phospholipase A2, group IVA (cytosolic, calcium-dependent);NM_145180	2	GLEAN_10068;GLEAN_16371	1	ENSBTAG00000013298 ENSBTAT00000017685
477	chr16:69624481-69702424	chr16	69624481	69702424	gain	77944	BFGL-NGS-119389	BTB-00660988	3	1	Unique	1	NM_001083756 LPGAT1 lysophosphatidylglycerol acyltransferase 1	1	NM_014873 LPGAT1 lysophosphatidylglycerol acyltransferase 1	1	GLEAN_19308	1	ENSBTAG00000005137 ENSBTAT00000006773
478	chr16:70515327-70566371	chr16	70515327	70566371	gain	51045	ARS-BFGL-NGS-31253	ARS-BFGL-BAC-27042	3	2	Multiple	1	NM_174372 KCNH1 potassium voltage-gated channel, subfamily H (eag-related), member 1	0		1	GLEAN_22168	1	ENSBTAG00000008710 ENSBTAT00000011477
479	chr16:71332975-71422020	chr16	71332975	71422020	loss	89046	Hapmap39023-BTA-39937	Hapmap41860-BTA-39932	4	1	Unique	0		0		1	GLEAN_11575	0
480	chr17:6950827-7074359	chr17	6950827	7074359	loss	123533	Hapmap32996-BTA-131276	Hapmap36186-SCAFFOLD206949_1268	4	1	Unique	0		6	AK097143;AK098235;AK124194;AK127847;AK127911;BC036758	2	GLEAN_07246;GLEAN_07249	1	ENSBTAG00000004633 ENSBTAT00000006095
481	chr17:12274583-12392661	chr17	12274583	12392661	loss	118079	ARS-BFGL-NGS-15402	BTA-21866-no-rs	3	5	0.009596	1	NM_001099073 TTC29 tetratricopeptide repeat domain 29	7	NM_031956 TTC29 tetratricopeptide repeat domain 29;AF090940;AK093145;AK097143;AK098235;AK127847;AK127911	1	GLEAN_09440	1	ENSBTAG00000004167 ENSBTAT00000005458 ENSBTAT00000056982 ENSBTAT00000054451
482	chr17:15002419-15334518	chr17	15002419	15334518	both	332100	Hapmap33086-BTA-19277	ARS-BFGL-NGS-82854	7	16	0.030710	1	NM_001105416 SMARCA5 SWI/SNF related, matrix associated, actin dependent regulator of chromatin, subfamily a, member 5	9	NM_003069 SMARCA1 SWI/SNF related, matrix associated, actin dependent regulator of chromatin, subfamily a, member 1;NM_003601 SMARCA5 SWI/SNF related, matrix associated, actin dependent regulator of chromatin, subfamily a, member 5;AK097143;AK098235;AK124194;AK127847;AK127911;BC036758;M88163	4	GLEAN_11640;GLEAN_23945;GLEAN_23946;GLEAN_23944	1	ENSBTAG00000003399 ENSBTAT00000004408
483	chr17:15769734-15825282	chr17	15769734	15825282	loss	55549	Hapmap60968-rs29016935	BTB-00673952	3	1	Unique	0		2	AK124194;AK127847	0		0
484	chr17:19895917-19983638	chr17	19895917	19983638	loss	87722	Hapmap51224-BTA-40595	ARS-USMARC-Parent-AY858890-rs29002256	4	1	Unique	0		2	NM_006874 ELF2 E74-like factor 2 (ets domain transcription factor);NM_201999 ELF2 E74-like factor 2 (ets domain transcription factor)	2	GLEAN_04864;GLEAN_04865	1	ENSBTAG00000020594 ENSBTAT00000048348 ENSBTAT00000048343
485	chr17:23724251-29293341	chr17	23724251	29293341	both	5569091	Hapmap55890-rs29027310	ARS-BFGL-NGS-101527	85	21	0.040307	0		16	NM_001001789;NM_001012977 PABPC1L2A poly(A) binding protein, cytoplasmic 1-like 2A;NM_020396 BCL2L10 BCL2-like 10 (apoptosis facilitator);NM_020815 PCDH10 protocadherin 10;NM_032961 PCDH10 protocadherin 10;AB037821;AF090940;AK097143;AK098235;AK124194;AK125948;AK127847;AK127911;BC036758;BC041956;BC104442	5	GLEAN_19526;GLEAN_01630;GLEAN_25246;GLEAN_10577;GLEAN_17948	3	ENSBTAG00000009722 ENSBTAT00000012823 ENSBTAT00000052136 ENSBTAT00000053974;ENSBTAG00000019977 ENSBTAT00000026611;ENSBTAG00000033967 ENSBTAT00000048193
486	chr17:32967064-33121544	chr17	32967064	33121544	loss	154481	Hapmap28180-BTA-152938	Hapmap51554-BTA-114371	5	4	0.007677	0		3	AF090940;AK097143;AK124194	0		0
487	chr17:38427635-38583109	chr17	38427635	38583109	gain	155475	Hapmap43386-BTA-87090	UA-IFASA-6417	3	1	Unique	0		1	AK124194	1	GLEAN_19098	0
488	chr17:44850189-45980011	chr17	44850189	45980011	gain	1129823	BTB-01220886	Hapmap54457-rs29016184	22	1	Unique	2	NM_001046313 TDO2 tryptophan 2,3-dioxygenase;NM_174641 GUCY1B3 guanylate cyclase 1, soluble, beta 3	12	NM_000857 GUCY1B3 guanylate cyclase 1, soluble, beta 3;NM_001334 CTSO cathepsin O;NM_005651 TDO2 tryptophan 2,3-dioxygenase;NM_017419 ACCN5 amiloride-sensitive cation channel 5, intestinal;AF020340;AF090940;AK097143;AK098235;AK124194;AK125948;AK127847;BC036758	5	GLEAN_07947;GLEAN_07948;GLEAN_07946;GLEAN_07949;GLEAN_07945	3	ENSBTAG00000003840 ENSBTAT00000005009;ENSBTAG00000011062 ENSBTAT00000014690;ENSBTAG00000011063 ENSBTAT00000014691
489	chr17:62021629-62097079	chr17	62021629	62097079	gain	75451	BTA-115762-no-rs	ARS-BFGL-NGS-54448	3	2	Multiple	0		0		1	GLEAN_09970	0
490	chr17:70215139-70269135	chr17	70215139	70269135	loss	53997	ARS-BFGL-NGS-11355	BTB-01121732	3	1	Unique	0		0		0		0
491	chr17:71389254-71531747	chr17	71389254	71531747	gain	142494	Hapmap27966-BTA-149885	ARS-BFGL-NGS-103734	3	1	Unique	1	NM_001034531 CHEK2 CHK2 checkpoint homolog (S. pombe)	6	NM_001005735 CHEK2 CHK2 checkpoint homolog (S. pombe);NM_007194 CHEK2 CHK2 checkpoint homolog (S. pombe);AY551301;AY551303;BC004207;CR617629	1	GLEAN_14504	1	ENSBTAG00000004956 ENSBTAT00000006518
492	chr17:72890151-73116926	chr17	72890151	73116926	gain	226776	ARS-BFGL-NGS-98109	BTB-00689266	8	1	Unique	7	NM_001034259 DUSP18 dual specificity phosphatase 18;NM_001075765 SEC14L4 SEC14-like 4 (S. cerevisiae);NM_001075863 MTP18 mitochondrial protein 18 kDa;NM_001101972 GAL3ST1 galactose-3-O-sulfotransferase 1;NM_001145133 C17H5orf52 chromosome 5 open reading frame 52 ortholog;NM_174195 TCN2 transcobalamin II; macrocytic anemia;NM_177943 SEC14L2 SEC14-like 2 (S. cerevisiae)	23	NM_000355 TCN2 transcobalamin II; macrocytic anemia;NM_001001479 SLC35E4 solute carrier family 35, member E4;NM_004861 GAL3ST1 galactose-3-O-sulfotransferase 1;NM_012429 SEC14L2 SEC14-like 2 (S. cerevisiae);NM_014303 PES1 pescadillo homolog 1, containing BRCT domain (zebrafish);NM_016498 MTP18 mitochondrial protein 18 kDa;NM_020161 C2orf83 chromosome 2 open reading frame 83;NM_022076 DUSP21 dual …	13	GLEAN_06831;GLEAN_06832;GLEAN_06814;GLEAN_06813;GLEAN_06812;GLEAN_06811;GLEAN_06810;GLEAN_06809;GLEAN_06833;GLEAN_06834;GLEAN_06835;GLEAN_06808;GLEAN_06836	12	ENSBTAG00000002385 ENSBTAT00000003082;ENSBTAG00000002770 ENSBTAT00000029446 ENSBTAT00000003595;ENSBTAG00000007728 ENSBTAT00000010163;ENSBTAG00000014232 ENSBTAT00000053943 ENSBTAT00000018912;ENSBTAG00000014464 ENSBTAT00000019231;ENSBTAG00000017404 ENSBTAT00000056675 ENSBTAT00000023138;ENSBTAG00000017438 ENSBTAT00000023182;ENSBTAG00000017459 ENSBTAT00000023205;ENSBTAG00000018116 ENSBTAT00000024112;…
493	chr17:74325960-74420465	chr17	74325960	74420465	loss	94506	ARS-BFGL-NGS-14354	ARS-BFGL-NGS-41599	4	3	0.005758	1	NM_001083800 IGLL1 immunoglobulin lambda-like polypeptide 1	6	BC012876;BC022823;BC033102;BC064491;BC070353;BC073786	5	GLEAN_03065;GLEAN_03064;GLEAN_03072;GLEAN_03073;GLEAN_03074	2	ENSBTAG00000031160 ENSBTAT00000031209 ENSBTAT00000044103 ENSBTAT00000044102;ENSBTAG00000033890 ENSBTAT00000050479
494	chr17:74809501-76487768	chr17	74809501	76487768	both	1678268	ARS-BFGL-NGS-74649	ARS-BFGL-NGS-35060	46	19	0.036468	30	NM_001024490 CDC45L CDC45 cell division cycle 45-like (S. cerevisiae);NM_001034586 RANBP1 RAN binding protein 1;NM_001035323 SDF2L1 stromal cell-derived factor 2-like 1;NM_001035328 C17H22orf25 chromosome 22 open reading frame 25 ortholog;NM_001038081 PPIL2 peptidylprolyl isomerase (cyclophilin)-like 2;NM_001038163 TUBA3E tubulin, alpha 3e;NM_001038222 CCDC116 coiled-coil domain containing 116;NM…	201	NM_000185 SERPIND1 serpin peptidase inhibitor, clade D (heparin cofactor), member 1;NM_000407 GP1BB glycoprotein Ib (platelet), beta polypeptide;NM_000675 ADORA2A adenosine A2a receptor;NM_000754 COMT catechol-O-methyltransferase;NM_001003891 MED15 mediator complex subunit 15;NM_001005404 YPEL2 yippee-like 2 (Drosophila);NM_001009939;NM_001013675;NM_001017964 YDJC YdjC homolog (bacterial);NM_0010…	68	GLEAN_16272;GLEAN_16271;GLEAN_16270;GLEAN_04991;GLEAN_04990;GLEAN_04992;GLEAN_23434;GLEAN_23433;GLEAN_23432;GLEAN_22894;GLEAN_19528;GLEAN_19527;GLEAN_19529;GLEAN_19530;GLEAN_22336;GLEAN_22361;GLEAN_22360;GLEAN_22359;GLEAN_22358;GLEAN_22337;GLEAN_22357;GLEAN_22338;GLEAN_22339;GLEAN_22356;GLEAN_22341;GLEAN_22355;GLEAN_22342;GLEAN_22343;GLEAN_22344;GLEAN_22345;GLEAN_22354;GLEAN_22346;GLEAN_22353;GLE…	60	ENSBTAG00000000067 ENSBTAT00000000074;ENSBTAG00000000429 ENSBTAT00000029411 ENSBTAT00000052041;ENSBTAG00000001473 ENSBTAT00000001929;ENSBTAG00000002130 ENSBTAT00000029373;ENSBTAG00000004284 ENSBTAT00000056937 ENSBTAT00000029421;ENSBTAG00000004286 ENSBTAT00000043910 ENSBTAT00000005623;ENSBTAG00000005951 ENSBTAT00000056691 ENSBTAT00000007809 ENSBTAT00000054136;ENSBTAG00000006173 ENSBTAT00000029377 …
495	chr18:799464-862947	chr18	799464	862947	loss	63484	ARS-BFGL-NGS-88592	BFGL-NGS-114633	3	1	Unique	2	NM_001082444 VAC14 Vac14 homolog (S. cerevisiae);NM_001100324 IL34 interleukin 34	6	NM_018052 VAC14 Vac14 homolog (S. cerevisiae);NM_152456 IL34 interleukin 34;AK056433;AK090539;BC109376;CR592247	3	GLEAN_25367;GLEAN_25368;GLEAN_25364	3	ENSBTAG00000009357 ENSBTAT00000049652;ENSBTAG00000009358 ENSBTAT00000012316;ENSBTAG00000023795 ENSBTAT00000032645
496	chr18:2169881-2240907	chr18	2169881	2240907	loss	71027	ARS-BFGL-NGS-16731	Hapmap49988-BTA-42565	3	2	Multiple	2	NM_001077919 BCNT2 bucentaur-2;NM_001099213 TMEM170A transmembrane protein 170A	2	NM_145254 TMEM170A transmembrane protein 170A;BX648484	3	GLEAN_08101;GLEAN_08110;GLEAN_08109	3	ENSBTAG00000009805 ENSBTAT00000055182 ENSBTAT00000012929;ENSBTAG00000015428 ENSBTAT00000020505;ENSBTAG00000030600 ENSBTAT00000048168 ENSBTAT00000043232
497	chr18:3532889-3635169	chr18	3532889	3635169	loss	102281	ARS-BFGL-NGS-76950	BTA-121112-no-rs	3	1	Unique	0		2	NM_139054;NM_199355 ADAMTS18 ADAM metallopeptidase with thrombospondin type 1 motif, 18	2	GLEAN_11428;GLEAN_11433	1	ENSBTAG00000001010 ENSBTAT00000001339
498	chr18:11604818-11696665	chr18	11604818	11696665	gain	91848	ARS-BFGL-BAC-33119	BFGL-NGS-116678	3	7	0.013435	1	NM_001046042 MTHFSD methenyltetrahydrofolate synthetase domain containing	4	NM_199135 FOXD4L3 forkhead box D4-like 3;AK023955;BC100027;BC112057	3	GLEAN_11266;GLEAN_11273;GLEAN_11274	4	ENSBTAG00000012446 ENSBTAT00000032564;ENSBTAG00000012465 ENSBTAT00000016540;ENSBTAG00000038144 ENSBTAT00000055009;ENSBTAG00000040605 ENSBTAT00000053216
499	chr18:13657912-13829583	chr18	13657912	13829583	gain	171672	ARS-BFGL-NGS-72034	ARS-BFGL-NGS-28493	4	2	Multiple	5	NM_001077127 TUBB3 tubulin, beta 3;NM_001098957 DEF8 differentially expressed in FDCP 8 homolog (mouse);NM_001099177 TCF25 transcription factor 25 (basic helix-loop-helix);NM_174108 MC1R melanocortin 1 receptor (alpha melanocyte stimulating hormone receptor);NR_030815 MIR220D microRNA mir-220d	32	NM_000135 FANCA Fanconi anemia, complementation group A;NM_001018112 FANCA Fanconi anemia, complementation group A;NM_001069 TUBB2A tubulin, beta 2A;NM_001132;NM_002386 MC1R melanocortin 1 receptor (alpha melanocyte stimulating hormone receptor);NM_006086 TUBB3 tubulin, beta 3;NM_006087 TUBB4 tubulin, beta 4;NM_006088 TUBB2C tubulin, beta 2C;NM_006796 AFG3L2 AFG3 ATPase family gene 3-like 2 (yeas…	10	GLEAN_00029;GLEAN_00009;GLEAN_00028;GLEAN_00010;GLEAN_00011;GLEAN_00012;GLEAN_00013;GLEAN_00014;GLEAN_00027;GLEAN_00015	8	ENSBTAG00000001904 ENSBTAT00000002476;ENSBTAG00000001906 ENSBTAT00000002478;ENSBTAG00000012102 ENSBTAT00000016057;ENSBTAG00000021165 ENSBTAT00000028205;ENSBTAG00000023730 ENSBTAT00000000568;ENSBTAG00000038051 ENSBTAT00000056979;ENSBTAG00000039014 ENSBTAT00000004669;ENSBTAG00000040356 ENSBTAT00000001541
500	chr18:20977959-21098149	chr18	20977959	21098149	loss	120191	Hapmap51594-BTA-42721	BTA-42733-no-rs	3	1	Unique	1	NM_001098073 RBL2 retinoblastoma-like 2 (p130)	7	NM_005611 RBL2 retinoblastoma-like 2 (p130);AB002306;AK000368;AK022240;AY243500;AY647157;DQ059482	2	GLEAN_21861;GLEAN_21862	2	ENSBTAG00000002287 ENSBTAT00000002955;ENSBTAG00000016243 ENSBTAT00000021613
501	chr18:27658230-28018549	chr18	27658230	28018549	gain	360320	ARS-BFGL-NGS-36647	ARS-BFGL-NGS-108426	6	4	0.007677	0		4	AK098235;AK124194;AK127847;BC036758	0		0
502	chr18:34866810-34934949	chr18	34866810	34934949	loss	68140	BFGL-NGS-113568	ARS-BFGL-NGS-52078	3	2	Multiple	0		8	NM_006955 ZNF33B zinc finger protein 33B;NM_133458 ZFP90 zinc finger protein 90 homolog (mouse);NM_138347 ZNF551 zinc finger protein 551;NM_181846 ZSCAN22 zinc finger and SCAN domain containing 22;AK131420;BC030261;BC109232;BC110869	2	GLEAN_17781;GLEAN_17782	1	ENSBTAG00000007488 ENSBTAT00000032516 ENSBTAT00000032517
503	chr18:37321698-37401683	chr18	37321698	37401683	gain	79986	Hapmap48151-BTA-101548	ARS-BFGL-NGS-12047	3	1	Unique	0		3	NM_006885 ZFHX3 zinc finger homeobox 3;D10250;L32832	1	GLEAN_04118	1	ENSBTAG00000014636 ENSBTAT00000019489
504	chr18:37927444-38051481	chr18	37927444	38051481	gain	124038	Hapmap56187-rs29014149	Hapmap24078-BTA-132268	3	5	0.009596	0		0		1	GLEAN_23085	0
505	chr18:44010754-44081244	chr18	44010754	44081244	gain	70491	Hapmap40732-BTA-43433	BTA-11776-rs29017530	3	2	Multiple	0		3	AK124194;AK127847;BC036758	0		0
506	chr18:50348554-50583693	chr18	50348554	50583693	gain	235140	BFGL-NGS-118266	Hapmap45491-BTA-43726	4	19	0.036468	1	NM_205788 CEACAM8 carcinoembryonic antigen-related cell adhesion molecule 8	11	NM_001001691;NM_001815 CEACAM3 carcinoembryonic antigen-related cell adhesion molecule 3;NM_001816 CEACAM8 carcinoembryonic antigen-related cell adhesion molecule 8;NM_006890 CEACAM7 carcinoembryonic antigen-related cell adhesion molecule 7;AK098235;AK124194;AK127092;AK127847;BC106728;D12502;D90278	4	GLEAN_15532;GLEAN_15485;GLEAN_15533;GLEAN_15534	1	ENSBTAG00000005615 ENSBTAT00000007371 ENSBTAT00000009007 ENSBTAT00000007379
507	chr18:52748165-52808308	chr18	52748165	52808308	gain	60144	ARS-BFGL-BAC-34398	ARS-BFGL-NGS-71842	3	4	0.007677	5	NM_001038549 KLC3 kinesin light chain 3;NM_001075224 PPP1R13L protein phosphatase 1, regulatory (inhibitor) subunit 13 like;NM_001076385 ERCC1 excision repair cross-complementing rodent repair deficiency, complementation group 1 (includes overlapping antisense sequence);NM_001076485 CD3EAP CD3e molecule, epsilon associated protein;NM_001103317 ERCC2 excision repair cross-complementing rodent repa…	14	NM_000400 ERCC2 excision repair cross-complementing rodent repair deficiency, complementation group 2;NM_001983 ERCC1 excision repair cross-complementing rodent repair deficiency, complementation group 1 (includes overlapping antisense sequence);NM_005552 KLC1 kinesin light chain 1;NM_006663 PPP1R13L protein phosphatase 1, regulatory (inhibitor) subunit 13 like;NM_012099 CD3EAP CD3e molecule, eps…	5	GLEAN_10726;GLEAN_10652;GLEAN_10651;GLEAN_10727;GLEAN_10650	5	ENSBTAG00000002070 ENSBTAT00000043681;ENSBTAG00000002072 ENSBTAT00000002680 ENSBTAT00000032258 ENSBTAT00000057038;ENSBTAG00000017355 ENSBTAT00000023078;ENSBTAG00000020689 ENSBTAT00000027570;ENSBTAG00000023601 ENSBTAT00000032261
508	chr18:54444810-54632111	chr18	54444810	54632111	gain	187302	ARS-BFGL-NGS-10623	ARS-BFGL-NGS-70161	5	12	0.023032	4	NM_001038507 GLTSCR2 glioma tumor suppressor candidate region gene 2;NM_001046353 SULT2A1 sulfotransferase family, cytosolic, 2A, dehydroepiandrosterone (DHEA)-preferring, member 1;NM_001046431 EHD2 EH-domain containing 2;NM_173904 CRX cone-rod homeobox	12	NM_003167 SULT2A1 sulfotransferase family, cytosolic, 2A, dehydroepiandrosterone (DHEA)-preferring, member 1;NM_004605 SULT2B1 sulfotransferase family, cytosolic, 2B, member 1;NM_006795 EHD1 EH-domain containing 1;NM_014600 EHD3 EH-domain containing 3;NM_014601 EHD2 EH-domain containing 2;NM_015710 GLTSCR2 glioma tumor suppressor candidate region gene 2;NM_139265 EHD4 EH-domain containing 4;NM_17…	7	GLEAN_24336;GLEAN_24337;GLEAN_24338;GLEAN_24339;GLEAN_24340;GLEAN_24332;GLEAN_24331	6	ENSBTAG00000004138 ENSBTAT00000005415 ENSBTAT00000044746;ENSBTAG00000021185 ENSBTAT00000028232;ENSBTAG00000021191 ENSBTAT00000028239;ENSBTAG00000021192 ENSBTAT00000043382;ENSBTAG00000023419 ENSBTAT00000031916 ENSBTAT00000028234 ENSBTAT00000053289;ENSBTAG00000039971 ENSBTAT00000031917
509	chr18:57046784-57282827	chr18	57046784	57282827	both	236044	BTB-00730053	BTA-43921-no-rs	8	80	0.153550	1	NM_001077954 CTU1 cytosolic thiouridylase subunit 1 homolog (S. pombe)	40	NM_001772 CD33 CD33 molecule;NM_004234 ZNF235 zinc finger protein 235;NM_006938 SNRPD1 small nuclear ribonucleoprotein D1 polypeptide 16kDa;NM_006955 ZNF33B zinc finger protein 33B;NM_007139 ZNF92 zinc finger protein 92;NM_014441 SIGLEC9 sialic acid binding Ig-like lectin 9;NM_033468 ZNF257 zinc finger protein 257;NM_138330 ZNF675 zinc finger protein 675;NM_138347 ZNF551 zinc finger protein 551;N…	6	GLEAN_23475;GLEAN_23474;GLEAN_23456;GLEAN_23457;GLEAN_23458;GLEAN_23473	7	ENSBTAG00000004608 ENSBTAT00000042788 ENSBTAT00000052760 ENSBTAT00000022604;ENSBTAG00000004611 ENSBTAT00000006050;ENSBTAG00000037537 ENSBTAT00000031802;ENSBTAG00000037710 ENSBTAT00000057355;ENSBTAG00000038024 ENSBTAT00000053013;ENSBTAG00000039212 ENSBTAT00000055031;ENSBTAG00000039849 ENSBTAT00000056283
510	chr18:58544308-59220972	chr18	58544308	59220972	gain	676665	ARS-BFGL-NGS-15484	BTB-01425816	10	3	0.005758	0		29	NM_000075 CDK4 cyclin-dependent kinase 4;NM_001001661 ZNF425 zinc finger protein 425;NM_001008401 ZNF761 zinc finger protein 761;NM_002064 GLRX glutaredoxin (thioltransferase);NM_003438;NM_004234 ZNF235 zinc finger protein 235;NM_006955 ZNF33B zinc finger protein 33B;NM_006969 ZNF28 zinc finger protein 28;NM_018300 ZNF83 zinc finger protein 83;NM_024733 ZNF665 zinc finger protein 665;NM_138347 ZN…	13	GLEAN_11364;GLEAN_17878;GLEAN_17879;GLEAN_07625;GLEAN_07626;GLEAN_07627;GLEAN_07624;GLEAN_07623;GLEAN_16359;GLEAN_16358;GLEAN_16357;GLEAN_16356;GLEAN_16355	9	ENSBTAG00000003133 ENSBTAT00000052765 ENSBTAT00000019447 ENSBTAT00000008791;ENSBTAG00000011052 ENSBTAT00000014677 ENSBTAT00000056654 ENSBTAT00000055688;ENSBTAG00000011926 ENSBTAT00000052670 ENSBTAT00000053103 ENSBTAT00000052619;ENSBTAG00000017651 ENSBTAT00000028576 ENSBTAT00000054828 ENSBTAT00000056500;ENSBTAG00000030454 ENSBTAT00000015500;ENSBTAG00000033604 ENSBTAT00000047746;ENSBTAG00000037814 …
511	chr18:59720625-59878689	chr18	59720625	59878689	gain	158065	BTB-01915827	BFGL-NGS-114157	3	1	Unique	0		13	NM_001001675;NM_001004301 ZNF813 zinc finger protein 813;NM_004234 ZNF235 zinc finger protein 235;NM_006955 ZNF33B zinc finger protein 33B;NM_018300 ZNF83 zinc finger protein 83;NM_138347 ZNF551 zinc finger protein 551;NM_152437 ZNF664 zinc finger protein 664;NM_178523 ZNF616 zinc finger protein 616;NM_181846 ZSCAN22 zinc finger and SCAN domain containing 22;AK131367;AK131420;BC030261;BC109232	1	GLEAN_16352	2	ENSBTAG00000011844 ENSBTAT00000040334 ENSBTAT00000049230 ENSBTAT00000028697;ENSBTAG00000021534 ENSBTAT00000052590
512	chr18:60286569-60667576	chr18	60286569	60667576	gain	381008	BFGL-NGS-113553	BTB-01457811	7	3	0.005758	0		39	NM_000349 STAR steroidogenic acute regulatory protein;NM_001004300;NM_001007243 STAR steroidogenic acute regulatory protein;NM_003414 ZNF267 zinc finger protein 267;NM_004234 ZNF235 zinc finger protein 235;NM_006955 ZNF33B zinc finger protein 33B;NM_007139 ZNF92 zinc finger protein 92;NM_007152 ZNF195 zinc finger protein 195;NM_018300 ZNF83 zinc finger protein 83;NM_021047 ZNF253 zinc finger prot…	8	GLEAN_16345;GLEAN_16344;GLEAN_16343;GLEAN_16342;GLEAN_16341;GLEAN_16340;GLEAN_16339;GLEAN_16338	3	ENSBTAG00000030444 ENSBTAT00000017634;ENSBTAG00000033642 ENSBTAT00000020613;ENSBTAG00000038702 ENSBTAT00000056208
513	chr18:60795899-60958687	chr18	60795899	60958687	gain	162789	ARS-BFGL-NGS-99840	BTB-01960462	4	1	Unique	1	NM_001103251 ZNF331 zinc finger protein 331	37	NM_001039127 ZNF718 zinc finger protein 718;NM_002136 HNRNPA1 heterogeneous nuclear ribonucleoprotein A1;NM_003429 ZNF85 zinc finger protein 85;NM_003441 ZNF141 zinc finger protein 141;NM_006955 ZNF33B zinc finger protein 33B;NM_018555 ZNF331 zinc finger protein 331;NM_024498;NM_025189 ZNF430 zinc finger protein 430;NM_031218 ZNF93 zinc finger protein 93;NM_032803 SLC7A3 solute carrier family 7 (…	5	GLEAN_11706;GLEAN_11705;GLEAN_11704;GLEAN_11703;GLEAN_11702	4	ENSBTAG00000015061 ENSBTAT00000020051;ENSBTAG00000016513 ENSBTAT00000021950;ENSBTAG00000030440 ENSBTAT00000042978;ENSBTAG00000037476 ENSBTAT00000052110 ENSBTAT00000054668 ENSBTAT00000022417
514	chr18:61142079-61607122	chr18	61142079	61607122	both	465044	ARS-BFGL-NGS-11218	BFGL-NGS-110828	12	37	0.071017	3	NM_001083673 MGC138914 hypothetical LOC512219;NM_001102347 MGC157082 hypothetical protein LOC788038;NM_001103240 LOC510904 hypothetical LOC510904	14	NM_001012 RPS8 ribosomal protein S8;NM_002107 H3F3A H3 histone, family 3A;NM_005324 H3F3B H3 histone, family 3B (H3.3B);NM_032803 SLC7A3 solute carrier family 7 (cationic amino acid transporter, y+ system), member 3;NM_144687 NLRP12 NLR family, pyrin domain containing 12;AF090940;AK095460;AK097143;AK098235;AK124194;AK127847;AY116204;AY116205;BC036758	10	GLEAN_11698;GLEAN_11707;GLEAN_07751;GLEAN_23658;GLEAN_23659;GLEAN_23660;GLEAN_23661;GLEAN_23662;GLEAN_23663;GLEAN_23664	6	ENSBTAG00000000336 ENSBTAT00000002953;ENSBTAG00000009171 ENSBTAT00000023823 ENSBTAT00000012086;ENSBTAG00000014328 ENSBTAT00000019910;ENSBTAG00000015987 ENSBTAT00000021266;ENSBTAG00000036224 ENSBTAT00000023821;ENSBTAG00000038149 ENSBTAT00000057509
515	chr18:62981152-63217107	chr18	62981152	63217107	loss	235956	ARS-BFGL-NGS-78563	BFGL-NGS-119439	4	2	Multiple	1	NM_001001138 LOC407171 Fc gamma 2 receptor	5	NM_006737 KIR3DL2 killer cell immunoglobulin-like receptor, three domains, long cytoplasmic tail, 2;NM_145057 CDC42EP5 CDC42 effector protein (Rho GTPase binding) 5;AY601812;BC041611;X93596	5	GLEAN_19689;GLEAN_19699;GLEAN_19700;GLEAN_19701;GLEAN_19702	3	ENSBTAG00000004043 ENSBTAT00000005286;ENSBTAG00000016942 ENSBTAT00000025269 ENSBTAT00000007237;ENSBTAG00000039892 ENSBTAT00000007683
516	chr19:4423766-4478846	chr19	4423766	4478846	gain	55081	Hapmap41273-BTA-46442	ARS-BFGL-NGS-34992	3	1	Unique	0		1	NM_178509 STXBP4 syntaxin binding protein 4	1	GLEAN_20734	1	ENSBTAG00000016078 ENSBTAT00000021395
517	chr19:4704817-4884064	chr19	4704817	4884064	loss	179248	ARS-BFGL-NGS-102180	BFGL-NGS-114778	4	2	Multiple	1	NM_001075601 MMD monocyte to macrophage differentiation-associated	3	NM_012329 MMD monocyte to macrophage differentiation-associated;AK124194;AK130778	2	GLEAN_20230;GLEAN_20229	1	ENSBTAG00000000205 ENSBTAT00000000244 ENSBTAT00000055859
518	chr19:5247360-5341359	chr19	5247360	5341359	gain	94000	BTB-02044220	ARS-BFGL-NGS-107736	3	1	Unique	1	NM_001083681 LOC513767 phosphatidylcholine transfer protein-like	6	NM_021213 PCTP phosphatidylcholine transfer protein;AF090940;AK097143;AK098235;AK127847;BC036758	3	GLEAN_08225;GLEAN_08226;GLEAN_08227	3	ENSBTAG00000038770 ENSBTAT00000049669;ENSBTAG00000039563 ENSBTAT00000056360;ENSBTAG00000040237 ENSBTAT00000054376
519	chr19:10154276-10255994	chr19	10154276	10255994	gain	101719	ARS-BFGL-NGS-37614	Hapmap30007-BTA-147050	3	1	Unique	0		7	NM_003952 RPS6KB2 ribosomal protein S6 kinase, 70kDa, polypeptide 2;AK097143;AK098235;AK124194;AK127847;AK222734;BC036758	0		0
520	chr19:10863763-10997446	chr19	10863763	10997446	loss	133684	Hapmap52907-rs29010949	ARS-BFGL-NGS-40746	5	2	Multiple	0		2	NM_005994 TBX2 T-box 2;NM_018488 TBX4 T-box 4	4	GLEAN_16017;GLEAN_16022;GLEAN_16016;GLEAN_16015	2	ENSBTAG00000009968 ENSBTAT00000013147;ENSBTAG00000014278 ENSBTAT00000018970
521	chr19:11810936-11885688	chr19	11810936	11885688	gain	74753	UA-IFASA-6460	ARS-BFGL-BAC-36180	5	4	0.007677	1	NM_001075929 C19H17orf64 chromosome 17 open reading frame 64 ortholog	5	NM_032582 USP32 ubiquitin specific peptidase 32;NM_181707 C17orf64 chromosome 17 open reading frame 64;AK126504;BC054344;BC059950	3	GLEAN_16012;GLEAN_16011;GLEAN_16025	1	ENSBTAG00000018391 ENSBTAT00000040199 ENSBTAT00000054304
522	chr19:15887584-15973022	chr19	15887584	15973022	gain	85439	Hapmap53903-rs29027471	ARS-BFGL-NGS-26149	4	2	Multiple	1	NM_001076484 ACCN1 amiloride-sensitive cation channel 1, neuronal	0		1	GLEAN_08864	1	ENSBTAG00000025200 ENSBTAT00000035327
523	chr19:21944913-22027436	chr19	21944913	22027436	gain	82524	ARS-BFGL-NGS-100026	BFGL-NGS-112338	3	2	Multiple	0		0		1	GLEAN_18664	0
524	chr19:32317789-32384883	chr19	32317789	32384883	loss	67095	Hapmap59534-rs29022537	BTA-05960-no-rs	3	2	Multiple	0		0		0		0
525	chr19:35627984-35690368	chr19	35627984	35690368	loss	62385	ARS-BFGL-NGS-101953	ARS-BFGL-NGS-4759	3	1	Unique	3	NM_001099154 TOM1L2 target of myb1-like 2 (chicken);NM_001113302 SREBF1 sterol regulatory element binding transcription factor 1;NR_031207 MIR33B microRNA mir-33b	7	NM_001005291 SREBF1 sterol regulatory element binding transcription factor 1;NM_001033551 TOM1L2 target of myb1-like 2 (chicken);NM_004176 SREBF1 sterol regulatory element binding transcription factor 1;NM_030665 RAI1 retinoic acid induced 1;NM_144678;AK124331;BC051650	4	GLEAN_21020;GLEAN_21021;GLEAN_21022;GLEAN_20996	3	ENSBTAG00000003983 ENSBTAT00000005206 ENSBTAT00000005210;ENSBTAG00000004768 ENSBTAT00000006264;ENSBTAG00000007884 ENSBTAT00000010372
526	chr19:43230005-43301159	chr19	43230005	43301159	loss	71155	BFGL-NGS-119419	ARS-BFGL-NGS-19337	3	1	Unique	2	NM_001014884 EIF1 eukaryotic translation initiation factor 1;NM_173915 GAST gastrin	7	NM_000805 GAST gastrin;NM_003949;NM_005801 EIF1 eukaryotic translation initiation factor 1;NM_005875 EIF1B eukaryotic translation initiation factor 1B;NM_052952 DIRC1 disrupted in renal carcinoma 1;NM_177977 HAP1 huntingtin-associated protein 1;AK022007	3	GLEAN_21328;GLEAN_21329;GLEAN_21310	3	ENSBTAG00000002282 ENSBTAT00000002948;ENSBTAG00000017663 ENSBTAT00000023489;ENSBTAG00000030498 ENSBTAT00000019343
527	chr19:51181806-51241411	chr19	51181806	51241411	both	59606	ARS-BFGL-NGS-104238	ARS-BFGL-NGS-22742	3	2	Multiple	1	NM_174194 TBCD tubulin folding cofactor D	4	NM_001009905 B3GNTL1 UDP-GlcNAc:betaGal beta-1,3-N-acetylglucosaminyltransferase-like 1;NM_001033052;BC003094;BC006364	2	GLEAN_03570;GLEAN_03568	2	ENSBTAG00000015414 ENSBTAT00000055015 ENSBTAT00000020484;ENSBTAG00000015601 ENSBTAT00000020726
528	chr19:55900714-56044375	chr19	55900714	56044375	gain	143662	UA-IFASA-6029	BFGL-NGS-116713	5	1	Unique	0		0		1	GLEAN_25973	0
529	chr19:58447838-58596190	chr19	58447838	58596190	gain	148353	ARS-BFGL-NGS-28678	ARS-BFGL-NGS-34845	4	12	0.023032	0		9	NM_174892 CD300LB CD300 molecule-like family member b;NM_181449 CD300E CD300e molecule;AF090940;AK097143;AK098235;AK124194;AK127847;BC028091;BC036758	2	GLEAN_25339;GLEAN_25340	1	ENSBTAG00000024901 ENSBTAT00000010641
530	chr19:63651365-63762752	chr19	63651365	63762752	loss	111388	UA-IFASA-9580	ARS-BFGL-NGS-39527	3	2	Multiple	4	NM_001034481 AMZ2 archaelysin family metallopeptidase 2;NM_001076358 PRKAR1A protein kinase, cAMP-dependent, regulatory, type I, alpha (tissue specific extinguisher 1);NM_001099040 WIPI1 WD repeat domain, phosphoinositide interacting 1;NM_001101967 ARSG arylsulfatase G	6	NM_002735 PRKAR1B protein kinase, cAMP-dependent, regulatory, type I, beta;NM_004694 SLC16A6 solute carrier family 16, member 6 (monocarboxylic acid transporter 7);NM_016627 AMZ2 archaelysin family metallopeptidase 2;NM_212472 PRKAR1A protein kinase, cAMP-dependent, regulatory, type I, alpha (tissue specific extinguisher 1);BC035935;BC070478	4	GLEAN_14080;GLEAN_14079;GLEAN_14075;GLEAN_14078	3	ENSBTAG00000003074 ENSBTAT00000003997;ENSBTAG00000008621 ENSBTAT00000011371;ENSBTAG00000009345 ENSBTAT00000012301
531	chr20:20322167-20383438	chr20	20322167	20383438	loss	61272	BTA-110416-no-rs	BTA-110421-no-rs	3	1	Unique	0		1	AF090940	0		0
532	chr20:30206385-30271213	chr20	30206385	30271213	loss	64829	BTA-50178-no-rs	ARS-BFGL-BAC-27918	3	2	Multiple	0		0		1	GLEAN_15573	0
533	chr20:31750025-31832019	chr20	31750025	31832019	loss	81995	BTB-01336444	ARS-BFGL-BAC-27933	3	1	Unique	0		5	AF090940;AK097143;AK098235;AK124194;AK127847	0		0
534	chr20:37103943-37184011	chr20	37103943	37184011	loss	80069	BTB-00778405	ARS-BFGL-BAC-31754	4	2	Multiple	0		0		0		0
535	chr20:38261471-38325407	chr20	38261471	38325407	gain	63937	Hapmap53443-rs29021255	Hapmap40359-BTA-50418	3	2	Multiple	1	NM_001083478 EGFLAM EGF-like, fibronectin type III and laminin G domains	3	AK096474;BC063822;BX647551	1	GLEAN_08468	1	ENSBTAG00000019595 ENSBTAT00000026111 ENSBTAT00000026110
536	chr20:41766742-42123336	chr20	41766742	42123336	loss	356595	Hapmap31493-BTA-155702	ARS-BFGL-NGS-14869	9	1	Unique	0		3	NM_015577 RAI14 retinoic acid induced 14;AY317139;AY354204	0		1	ENSBTAG00000007071 ENSBTAT00000009296
537	chr20:45581511-46191558	chr20	45581511	46191558	both	610048	BTB-01263230	ARS-BFGL-BAC-34877	15	7	0.013435	0		6	AF090940;AK097143;AK098235;AK124194;AK127847;BC036758	0		0
538	chr20:46603190-46767627	chr20	46603190	46767627	both	164438	BTB-01908187	BTB-01441573	5	19	0.036468	0		2	AF090940;AK124194	0		0
539	chr20:47747151-47808154	chr20	47747151	47808154	loss	61004	ARS-BFGL-BAC-27247	Hapmap41127-BTA-101667	3	1	Unique	0		1	AF090940	0		0
540	chr20:48423319-48948264	chr20	48423319	48948264	loss	524946	Hapmap32803-BTA-135212	ARS-BFGL-BAC-32350	15	6	0.011516	0		6	AF090940;AK097143;AK098235;AK124194;AK127847;BC036758	0		1	ENSBTAG00000037861 ENSBTAT00000056131
541	chr20:49510403-49948734	chr20	49510403	49948734	loss	438332	Hapmap39563-BTA-41519	BTB-01905047	13	5	0.009596	1	NM_001105253 CDH9 cadherin 9, type 2 (T1-cadherin)	8	NM_004932 CDH6 cadherin 6, type 2, K-cadherin (fetal kidney);NM_006727 CDH10 cadherin 10, type 2 (T2-cadherin);NM_016279 CDH9 cadherin 9, type 2 (T1-cadherin);AK098235;AK124194;AK222734;BC036758;BC107594	1	GLEAN_10889	1	ENSBTAG00000018234 ENSBTAT00000024271
542	chr20:50487253-50564369	chr20	50487253	50564369	loss	77117	BTA-92533-no-rs	Hapmap54884-rs29017180	3	2	Multiple	0		0		0		0
543	chr20:52831351-53386605	chr20	52831351	53386605	both	555255	ARS-BFGL-NGS-31163	Hapmap54729-rs29023630	9	8	0.015355	1	NM_001102484 EXOC1 exocyst complex component 1	6	AF090940;AK097143;AK098235;AK124194;AK127847;BC036758	0		0
544	chr20:54410151-55030958	chr20	54410151	55030958	loss	620808	BTB-00787134	BTB-01748945	15	3	0.005758	0		6	NM_004061 CDH12 cadherin 12, type 2 (N-cadherin 2);AF090940;AK098235;AK124194;AK127847;BC036758	2	GLEAN_21791;GLEAN_21792	1	ENSBTAG00000025893 ENSBTAT00000036686
545	chr20:55385094-55518976	chr20	55385094	55518976	gain	133883	BTB-01132101	ARS-BFGL-NGS-40803	3	2	Multiple	0		1	AK127847	0		0
546	chr20:56494412-56713120	chr20	56494412	56713120	loss	218709	BTB-00787949	UA-IFASA-4131	4	1	Unique	1	NM_001076837 CDH18 cadherin 18, type 2	0		0		0
547	chr20:57091179-57345282	chr20	57091179	57345282	loss	254104	BTB-00788635	BTB-01435027	6	2	Multiple	1	NM_001076837 CDH18 cadherin 18, type 2	1	NM_004934 CDH18 cadherin 18, type 2	2	GLEAN_07651;GLEAN_07652	1	ENSBTAG00000037844 ENSBTAT00000036684 ENSBTAT00000031090
548	chr20:57825955-57985975	chr20	57825955	57985975	loss	160021	BTB-01127950	BTB-01128234	5	2	Multiple	0		2	AF090940;AK124194	0		0
549	chr20:58927207-59260303	chr20	58927207	59260303	loss	333097	Hapmap35564-SCAFFOLD115952_737	BTB-01304704	4	3	0.005758	0		7	NM_015528 RNF167 ring finger protein 167;NM_016121 KCTD3 potassium channel tetramerisation domain containing 3;AF090940;AK127911;AL834284;BC010139;BC094879	2	GLEAN_20261;GLEAN_26414	1	ENSBTAG00000012971 ENSBTAT00000017244 ENSBTAT00000056894
550	chr20:63190892-63363024	chr20	63190892	63363024	loss	172133	BTB-00790682	Hapmap42134-BTA-21475	3	2	Multiple	0		4	AF090940;AK098235;AK127847;BC036758	3	GLEAN_03734;GLEAN_05498;GLEAN_05497	0
551	chr20:68015859-68081331	chr20	68015859	68081331	gain	65473	BTA-121292-no-rs	ARS-BFGL-NGS-21633	3	2	Multiple	0		1	NM_003966 SEMA5A sema domain, seven thrombospondin repeats (type 1 and type 1-like), transmembrane domain (TM) and short cytoplasmic domain, (semaphorin) 5A	1	GLEAN_05917	1	ENSBTAG00000005021 ENSBTAT00000006610
552	chr20:74919445-75346434	chr20	74919445	75346434	loss	426990	BTB-00572445	BFGL-NGS-114380	12	1	Unique	3	NM_001046242 TERT telomerase reverse transcriptase;NM_001082426 CLPTM1L CLPTM1-like;NM_001102113 SLC6A18 solute carrier family 6, member 18	26	NM_001044 SLC6A3 solute carrier family 6 (neurotransmitter transporter, dopamine), member 3;NM_003219;NM_005072 SLC12A4 solute carrier family 12 (potassium/chloride transporters), member 4;NM_020708 SLC12A5 solute carrier family 12 (potassium-chloride transporter), member 5;NM_024830 LPCAT1 lysophosphatidylcholine acyltransferase 1;NM_030782 CLPTM1L CLPTM1-like;NM_033120 NKD2 naked cuticle homolo…	8	GLEAN_05790;GLEAN_05791;GLEAN_05792;GLEAN_05794;GLEAN_05793;GLEAN_23871;GLEAN_23872;GLEAN_23870	7	ENSBTAG00000000944 ENSBTAT00000001250;ENSBTAG00000001329 ENSBTAT00000001754;ENSBTAG00000006775 ENSBTAT00000039197;ENSBTAG00000012559 ENSBTAT00000016676;ENSBTAG00000012567 ENSBTAT00000016685 ENSBTAT00000007385 ENSBTAT00000056342;ENSBTAG00000015843 ENSBTAT00000021061;ENSBTAG00000034435 ENSBTAT00000048774
553	chr21:11877645-11935054	chr21	11877645	11935054	gain	57410	ARS-BFGL-NGS-11443	BTA-53438-no-rs	3	1	Unique	1	NM_001075957 MCTP2 multiple C2 domains, transmembrane 2	0		0		0
554	chr21:14654138-14725723	chr21	14654138	14725723	gain	71586	ARS-BFGL-NGS-9271	ARS-BFGL-NGS-100582	3	1	Unique	0		0		0		0
555	chr21:16638720-16734668	chr21	16638720	16734668	gain	95949	DIAS-242	Hapmap26740-BTA-155993	4	1	Unique	0		1	NM_152336 AGBL1 ATP/GTP binding protein-like 1	1	GLEAN_09805	0
556	chr21:19426586-19682085	chr21	19426586	19682085	gain	255500	ARS-BFGL-NGS-92246	BTB-01787714	4	1	Unique	1	NM_001104975 LOC512150 similar to Myeloid-associated differentiation marker	1	BC013995	6	GLEAN_19066;GLEAN_24637;GLEAN_19067;GLEAN_19049;GLEAN_19068;GLEAN_19069	2	ENSBTAG00000033150 ENSBTAT00000001727;ENSBTAG00000038494 ENSBTAT00000052975
557	chr21:19839634-19988738	chr21	19839634	19988738	gain	149105	ARS-BFGL-NGS-106149	BTA-121314-no-rs	5	6	0.011516	1	NM_001104975 LOC512150 similar to Myeloid-associated differentiation marker	2	NM_080678 UBE2F ubiquitin-conjugating enzyme E2F (putative);BC013995	8	GLEAN_19072;GLEAN_19046;GLEAN_19045;GLEAN_19044;GLEAN_19073;GLEAN_19074;GLEAN_21294;GLEAN_17422	3	ENSBTAG00000002785 ENSBTAT00000003606;ENSBTAG00000017054 ENSBTAT00000022678;ENSBTAG00000024893 ENSBTAT00000054500 ENSBTAT00000052836 ENSBTAT00000034667
558	chr21:29363187-29437216	chr21	29363187	29437216	loss	74030	BTB-01107683	Hapmap49946-BTA-29235	3	6	0.011516	0		0		0		0
559	chr21:33431258-33498729	chr21	33431258	33498729	loss	67472	Hapmap24204-BTA-153183	Hapmap32329-BTA-147054	3	2	Multiple	2	NM_001040597 COMMD4 COMM domain containing 4;NM_001110085 MAN2C1 mannosidase, alpha, class 2C, member 1	8	NM_006715 MAN2C1 mannosidase, alpha, class 2C, member 1;NM_015477 SIN3A SIN3 homolog A, transcription regulator (yeast);NM_017828 COMMD4 COMM domain containing 4;NM_024608 NEIL1 nei endonuclease VIII-like 1 (E. coli);AK124968;AK128372;BC038594;BC080191	4	GLEAN_09342;GLEAN_09352;GLEAN_09353;GLEAN_09341	4	ENSBTAG00000007346 ENSBTAT00000009665 ENSBTAT00000029872;ENSBTAG00000007365 ENSBTAT00000052162 ENSBTAT00000009686 ENSBTAT00000046326;ENSBTAG00000007368 ENSBTAT00000009690;ENSBTAG00000009985 ENSBTAT00000013167
560	chr21:36837821-36994970	chr21	36837821	36994970	loss	157150	BTB-01303836	BTB-01303818	4	2	Multiple	0		3	NM_002515 NOVA1 neuro-oncological ventral antigen 1;NM_002516 NOVA2 neuro-oncological ventral antigen 2;NM_006489 NOVA1 neuro-oncological ventral antigen 1	1	GLEAN_00326	0
561	chr21:38217249-38297681	chr21	38217249	38297681	gain	80433	Hapmap53995-rs29024931	BTB-02072074	3	1	Unique	0		1	AK098235	0		0
562	chr21:40541634-40965381	chr21	40541634	40965381	both	423748	BTA-52239-no-rs	Hapmap32050-BTA-135951	12	10	0.019193	0		5	NM_002742 PRKD1 protein kinase D1;NM_005813 PRKD3 protein kinase D3;NM_016457 PRKD2 protein kinase D2;AK092896;AK124194	2	GLEAN_01256;GLEAN_02940	1	ENSBTAG00000012789 ENSBTAT00000016995
563	chr21:42187203-42546643	chr21	42187203	42546643	gain	359441	BFGL-NGS-111692	ARS-BFGL-NGS-43635	8	4	0.007677	2	NM_001077842 COCH coagulation factor C homolog, cochlin (Limulus polyphemus);NM_001098042 STRN3 striatin, calmodulin binding protein 3	20	NM_001028 RPS25 ribosomal protein S25;NM_004086 COCH coagulation factor C homolog, cochlin (Limulus polyphemus);NM_014574 STRN3 striatin, calmodulin binding protein 3;NM_016106 SCFD1 sec1 family domain containing 1;NM_024586 OSBPL9 oxysterol binding protein-like 9;NM_148904 OSBPL9 oxysterol binding protein-like 9;NM_148906 OSBPL9 oxysterol binding protein-like 9;NM_148907 OSBPL9 oxysterol binding…	3	GLEAN_13267;GLEAN_13268;GLEAN_13266	3	ENSBTAG00000017565 ENSBTAT00000046085;ENSBTAG00000021844 ENSBTAT00000029118 ENSBTAT00000053676;ENSBTAG00000021845 ENSBTAT00000029119
564	chr21:42735585-42848351	chr21	42735585	42848351	gain	112767	Hapmap39342-BTA-52219	ARS-BFGL-BAC-29181	3	1	Unique	0		2	BC045764;BC062720	1	GLEAN_13264	1	ENSBTAG00000022847 ENSBTAT00000031031
565	chr21:51616048-51719711	chr21	51616048	51719711	gain	103664	Hapmap24313-BTA-29957	BTB-01375511	4	2	Multiple	0		0		0		0
566	chr21:51877182-52064649	chr21	51877182	52064649	gain	187468	BTB-01172066	BTA-12087-no-rs	4	8	0.015355	1	NM_001081610 LRFN5 leucine rich repeat and fibronectin type III domain containing 5	4	AK097143;AK098235;AK127847;AK127911	2	GLEAN_22664;GLEAN_22665	2	ENSBTAG00000009356 ENSBTAT00000012312;ENSBTAG00000022548 ENSBTAT00000024710
567	chr21:53880695-53932826	chr21	53880695	53932826	loss	52132	BTB-00649148	ARS-BFGL-NGS-33035	3	1	Unique	0		0		0		0
568	chr21:67893589-67982081	chr21	67893589	67982081	gain	88493	BFGL-NGS-115062	ARS-BFGL-NGS-71969	3	5	0.009596	0		1	NM_006291 TNFAIP2 tumor necrosis factor, alpha-induced protein 2	5	GLEAN_14267;GLEAN_14268;GLEAN_14269;GLEAN_16485;GLEAN_16486	2	ENSBTAG00000026893 ENSBTAT00000038474;ENSBTAG00000035995 ENSBTAT00000050485
569	chr21:68992562-69171298	chr21	68992562	69171298	gain	178737	ARS-BFGL-NGS-104354	ARS-BFGL-NGS-2644	7	4	0.007677	0		2	AK057318;AK095436	0		0
570	chr22:6167860-6421625	chr22	6167860	6421625	loss	253766	ARS-BFGL-NGS-66672	ARS-BFGL-NGS-98305	7	2	Multiple	0		7	NM_175923;AK097143;AK098235;AK127847;BC003168;BC036758;BC065213	4	GLEAN_05860;GLEAN_05867;GLEAN_04650;GLEAN_04651	1	ENSBTAG00000009194 ENSBTAT00000012114
571	chr22:12075818-12126595	chr22	12075818	12126595	gain	50778	ARS-BFGL-NGS-109636	BFGL-NGS-118910	3	1	Unique	1	NM_174458 SCN5A sodium channel, voltage-gated, type V, alpha subunit	14	NM_000334 SCN4A sodium channel, voltage-gated, type IV, alpha subunit;NM_000335 SCN5A sodium channel, voltage-gated, type V, alpha subunit;NM_006514 SCN10A sodium channel, voltage-gated, type X, alpha subunit;NM_006920 SCN1A sodium channel, voltage-gated, type I, alpha subunit;NM_006922 SCN3A sodium channel, voltage-gated, type III, alpha subunit;NM_014191 SCN8A sodium channel, voltage gated, typ…	1	GLEAN_26158	1	ENSBTAG00000009155 ENSBTAT00000012068
572	chr22:18605560-18668106	chr22	18605560	18668106	loss	62547	ARS-BFGL-NGS-30495	ARS-BFGL-NGS-26299	3	1	Unique	0		0		0		0
573	chr22:20031541-20093810	chr22	20031541	20093810	gain	62270	Hapmap46118-BTA-108252	BFGL-NGS-116099	3	2	Multiple	1	NM_001076055 GRM7 glutamate receptor, metabotropic 7	0		1	GLEAN_12851	0
574	chr22:35672288-35838375	chr22	35672288	35838375	loss	166088	ARS-BFGL-NGS-870	BTA-54170-no-rs	6	11	0.021113	1	NM_001103297 SLC25A26 solute carrier family 25, member 26	4	NM_015541 LRIG1 leucine-rich repeats and immunoglobulin-like domains 1;NM_173471 SLC25A26 solute carrier family 25, member 26;AY730707;BC071561	1	GLEAN_06304	2	ENSBTAG00000010360 ENSBTAT00000030750;ENSBTAG00000037972 ENSBTAT00000054584 ENSBTAT00000055958
575	chr22:54765322-54919565	chr22	54765322	54919565	loss	154244	ARS-BFGL-NGS-51980	Hapmap2744-BTA-121362	5	1	Unique	3	NM_001034425 LZTFL1 leucine zipper transcription factor-like 1;NM_001080294 SLC6A20 solute carrier family 6 (proline IMINO transporter), member 20;NM_001098068 CCR9 chemokine (C-C motif) receptor 9	8	NM_006641 CCR9 chemokine (C-C motif) receptor 9;NM_020208 SLC6A20 solute carrier family 6 (proline IMINO transporter), member 20;NM_020347 LZTFL1 leucine zipper transcription factor-like 1;NM_022405 SLC6A20 solute carrier family 6 (proline IMINO transporter), member 20;NM_031200 CCR9 chemokine (C-C motif) receptor 9;AK097143;AK098235;AK127847	3	GLEAN_01708;GLEAN_01721;GLEAN_01722	3	ENSBTAG00000001484 ENSBTAT00000001942;ENSBTAG00000031340 ENSBTAT00000044390;ENSBTAG00000031348 ENSBTAT00000044420
576	chr22:60480755-60619340	chr22	60480755	60619340	both	138586	ARS-BFGL-NGS-30728	ARS-BFGL-NGS-13887	6	3	0.005758	0		4	NM_015075 IQSEC2 IQ motif and Sec7 domain 2;AL080200;BC001077;D87462	2	GLEAN_10428;GLEAN_13958	1	ENSBTAG00000003237 ENSBTAT00000004201
577	chr22:61117993-61279256	chr22	61117993	61279256	loss	161264	ARS-BFGL-NGS-16841	ARS-BFGL-NGS-101683	5	2	Multiple	1	NM_001083464 EEFSEC eukaryotic elongation factor, selenocysteine-tRNA-specific	14	NM_001002295 GATA3 GATA binding protein 3;NM_001953 TYMP thymidine phosphorylase;NM_002051 GATA3 GATA binding protein 3;NM_005494 DNAJB6 DnaJ (Hsp40) homolog, subfamily B, member 6;NM_021937 EEFSEC eukaryotic elongation factor, selenocysteine-tRNA-specific;NM_032638 GATA2 GATA binding protein 2;NM_153027 C4orf39 chromosome 4 open reading frame 39;NM_153330 DNAJB8 DnaJ (Hsp40) homolog, subfamily B…	3	GLEAN_25735;GLEAN_25736;GLEAN_25740	3	ENSBTAG00000006179 ENSBTAT00000008122;ENSBTAG00000019707 ENSBTAT00000026265;ENSBTAG00000030962 ENSBTAT00000043822
578	chr22:61418796-61559595	chr22	61418796	61559595	gain	140800	Hapmap39470-BTA-121373	Hapmap30583-BTA-157589	5	1	Unique	0		2	NM_001002860 BTBD7 BTB (POZ) domain containing 7;NM_207335 KBTBD12 kelch repeat and BTB (POZ) domain containing 12	1	GLEAN_25738	1	ENSBTAG00000011547 ENSBTAT00000015345
579	chr23:291944-376906	chr23	291944	376906	loss	84963	Hapmap31772-BTA-144780	BTA-57034-no-rs	3	1	Unique	1	NM_001083802 C23H6ORF142 chromosome 6 open reading frame 142 ortholog	5	NM_138569 C6orf142 chromosome 6 open reading frame 142;AK055530;AK127847;AL136596;BC009010	1	GLEAN_19911	1	ENSBTAG00000014581 ENSBTAT00000036095 ENSBTAT00000019407
580	chr23:1829364-1919098	chr23	1829364	1919098	loss	89735	ARS-BFGL-BAC-31235	Hapmap44551-BTA-55507	4	1	Unique	0		1	AF090940	0		0
581	chr23:8866725-8952822	chr23	8866725	8952822	gain	86098	ARS-BFGL-NGS-107320	Hapmap24244-BTA-114119	3	1	Unique	2	NM_001076471 C6orf106 hypothetical protein LOC617655;NM_001081578 SPDEF SAM pointed domain containing ets transcription factor	7	NM_012391 SPDEF SAM pointed domain containing ets transcription factor;NM_022758 C6orf106 chromosome 6 open reading frame 106;NM_024294 C6orf106 chromosome 6 open reading frame 106;AF090940;AY149296;BC075810;CR595930	2	GLEAN_19548;GLEAN_19547	2	ENSBTAG00000021993 ENSBTAT00000029329;ENSBTAG00000034493 ENSBTAT00000048862 ENSBTAT00000048861
582	chr23:13438907-13582339	chr23	13438907	13582339	gain	143433	ARS-BFGL-NGS-2043	ARS-BFGL-NGS-42525	6	1	Unique	1	NM_001038225 C23H6orf64 chromosome 6 open reading frame 64 ortholog	4	NM_002062 GLP1R glucagon-like peptide 1 receptor;NM_018322 C6orf64 chromosome 6 open reading frame 64;BC060793;CR627244	3	GLEAN_03886;GLEAN_03885;GLEAN_03884	3	ENSBTAG00000001074 ENSBTAT00000001425;ENSBTAG00000011112 ENSBTAT00000014756;ENSBTAG00000018224 ENSBTAT00000024254
583	chr23:16935143-17149313	chr23	16935143	17149313	both	214171	ARS-BFGL-NGS-101390	ARS-BFGL-BAC-28908	4	4	0.007677	2	NM_001075709 TBCC tubulin folding cofactor C;NM_001166487 PRPH2 peripherin 2 (retinal degeneration, slow)	4	NM_000322 PRPH2 peripherin 2 (retinal degeneration, slow);NM_003192 TBCC tubulin folding cofactor C;NM_015349 KIAA0240 KIAA0240;NM_198486 RPL7L1 ribosomal protein L7-like 1	5	GLEAN_19879;GLEAN_19840;GLEAN_19839;GLEAN_19880;GLEAN_19881	5	ENSBTAG00000000940 ENSBTAT00000001245;ENSBTAG00000005967 ENSBTAT00000007833;ENSBTAG00000005971 ENSBTAT00000007836;ENSBTAG00000014814 ENSBTAT00000019726;ENSBTAG00000018478 ENSBTAT00000005214
584	chr23:22484237-22727191	chr23	22484237	22727191	both	242955	Hapmap40178-BTA-55802	Hapmap44684-BTA-55791	7	7	0.013435	2	NM_001078065 CENPQ centromere protein Q;NM_173939 MUT methylmalonyl Coenzyme A mutase	5	NM_000255 MUT methylmalonyl Coenzyme A mutase;NM_018132 CENPQ centromere protein Q;AK124194;AK127847;BC013969	2	GLEAN_22918;GLEAN_22920	3	ENSBTAG00000014272 ENSBTAT00000018963;ENSBTAG00000020710 ENSBTAT00000027600;ENSBTAG00000025534 ENSBTAT00000021247
585	chr23:26567859-26641305	chr23	26567859	26641305	gain	73447	BTB-02046534	BTB-02053415	3	4	0.007677	0		1	AK098235	2	GLEAN_04147;GLEAN_04148	1	ENSBTAG00000026163 ENSBTAT00000037068 ENSBTAT00000036506
586	chr23:27745731-27977782	chr23	27745731	27977782	gain	232052	ARS-BFGL-NGS-99242	ARS-BFGL-NGS-32979	8	24	0.046065	8	NM_001024536 CCHCR1 coiled-coil alpha-helical rod protein 1;NM_001040554 HLA-A major histocompatibility complex, class I, A;NM_001077950 CDSN corneodesmosin;NM_001080374 PSORS1C2 psoriasis susceptibility 1 candidate 2;NM_001083684 TCF19 transcription factor 19;NM_001114855 BoLA major histocompatibility complex, class I, A;NM_001127317 MICB MHC class I polypeptide-related sequence B;NM_174580 POU5…	55	NM_000247 MICA MHC class I polypeptide-related sequence A;NM_001264 CDSN corneodesmosin;NM_002116 HLA-A major histocompatibility complex, class I, A;NM_002117 HLA-C major histocompatibility complex, class I, C;NM_002127 HLA-G major histocompatibility complex, class I, G;NM_002701 POU5F1 POU class 5 homeobox 1;NM_003641 IFITM1 interferon induced transmembrane protein 1 (9-27);NM_005514 HLA-B major…	15	GLEAN_21659;GLEAN_21660;GLEAN_03494;GLEAN_03493;GLEAN_03495;GLEAN_03492;GLEAN_03496;GLEAN_03497;GLEAN_03491;GLEAN_03498;GLEAN_03490;GLEAN_03499;GLEAN_03500;GLEAN_03501;GLEAN_03502	14	ENSBTAG00000004539 ENSBTAT00000005965;ENSBTAG00000005182 ENSBTAT00000031166;ENSBTAG00000005185 ENSBTAT00000006832;ENSBTAG00000010166 ENSBTAT00000013413;ENSBTAG00000012208 ENSBTAT00000016194 ENSBTAT00000011796 ENSBTAT00000026794;ENSBTAG00000014434 ENSBTAT00000046191 ENSBTAT00000019198;ENSBTAG00000014435 ENSBTAT00000019199;ENSBTAG00000021111 ENSBTAT00000028122;ENSBTAG00000021721 ENSBTAT00000028955;…
587	chr23:28969967-29058543	chr23	28969967	29058543	gain	88577	ARS-BFGL-NGS-105563	ARS-BFGL-NGS-105966	3	2	Multiple	0		5	NM_006398 UBD ubiquitin D;NM_007160 OR2H2 olfactory receptor, family 2, subfamily H, member 2;NM_030883 OR2H1 olfactory receptor, family 2, subfamily H, member 1;BC012472;BC048991	4	GLEAN_07296;GLEAN_07259;GLEAN_07295;GLEAN_07294	3	ENSBTAG00000003250 ENSBTAT00000004214;ENSBTAG00000024754 ENSBTAT00000034472;ENSBTAG00000025398 ENSBTAT00000035669
588	chr23:30661699-30778606	chr23	30661699	30778606	gain	116908	Hapmap39414-BTA-56194	ARS-BFGL-NGS-31776	5	1	Unique	0		8	NM_001001657 OR2Y1 olfactory receptor, family 2, subfamily Y, member 1;NM_001013355 OR2G6 olfactory receptor, family 2, subfamily G, member 6;AF090940;AK097143;AK098235;AK124194;AK127847;AK127911	8	GLEAN_03959;GLEAN_03958;GLEAN_03921;GLEAN_03922;GLEAN_03923;GLEAN_03957;GLEAN_03956;GLEAN_03924	5	ENSBTAG00000013384 ENSBTAT00000017810;ENSBTAG00000031881 ENSBTAT00000045214;ENSBTAG00000038908 ENSBTAT00000056535 ENSBTAT00000057300 ENSBTAT00000056463;ENSBTAG00000039079 ENSBTAT00000052241;ENSBTAG00000040454 ENSBTAT00000056033
589	chr23:45260157-45514921	chr23	45260157	45514921	loss	254765	BTA-56690-no-rs	BFGL-NGS-115605	5	3	0.005758	0		0		1	GLEAN_22462	1	ENSBTAG00000010256 ENSBTAT00000013548
590	chr23:52611474-52869716	chr23	52611474	52869716	loss	258243	ARS-BFGL-NGS-17155	BFGL-NGS-117465	9	1	Unique	0		5	NM_001452 FOXF2 forkhead box F2;NM_021924 MUPCDH mucin-like protocadherin;NM_021951 DMRT1 doublesex and mab-3 related transcription factor 1;AK074158;AK124194	2	GLEAN_06899;GLEAN_17526	1	ENSBTAG00000026896 ENSBTAT00000042722
591	chr24:466797-634720	chr24	466797	634720	loss	167924	ARS-BFGL-NGS-10928	ARS-BFGL-NGS-39061	5	1	Unique	2	NM_001080255 ATP9B ATPase, class II, type 9B;NM_001166615 NFATC1 nuclear factor of activated T-cells, cytoplasmic, calcineurin-dependent 1	9	NM_006045 ATP9A ATPase, class II, type 9A;NM_006162 NFATC1 nuclear factor of activated T-cells, cytoplasmic, calcineurin-dependent 1;NM_172387 NFATC1 nuclear factor of activated T-cells, cytoplasmic, calcineurin-dependent 1;NM_172389 NFATC1 nuclear factor of activated T-cells, cytoplasmic, calcineurin-dependent 1;NM_198531 ATP9B ATPase, class II, type 9B;AK127538;AK127634;AK172802;D50915	2	GLEAN_26353;GLEAN_26352	2	ENSBTAG00000000656 ENSBTAT00000000859;ENSBTAG00000001224 ENSBTAT00000010477
592	chr24:3462469-3510715	chr24	3462469	3510715	loss	48247	ARS-BFGL-NGS-107177	BTB-00877502	3	1	Unique	0		1	AB051490	1	GLEAN_06547	1	ENSBTAG00000022887 ENSBTAT00000031106
593	chr24:5775857-5966663	chr24	5775857	5966663	loss	190807	BTA-58814-no-rs	Hapmap36731-SCAFFOLD236442_391	7	4	0.007677	0		0		0		0
594	chr24:9338076-9443776	chr24	9338076	9443776	gain	105701	ARS-BFGL-BAC-44134	UA-IFASA-4296	4	2	Multiple	0		1	BC036758	0		0
595	chr24:12657549-12722061	chr24	12657549	12722061	loss	64513	BTA-57412-no-rs	Hapmap48000-BTA-57409	3	4	0.007677	0		2	AF090940;AK124194	0		0
596	chr24:13615287-13763058	chr24	13615287	13763058	both	147772	BTA-91085-no-rs	ARS-BFGL-NGS-86120	5	2	Multiple	0		0		0		0
597	chr24:22028143-22121651	chr24	22028143	22121651	gain	93509	ARS-BFGL-NGS-106450	ARS-BFGL-NGS-78497	4	1	Unique	3	NM_001143864 ELP2 elongation protein 2 homolog (S. cerevisiae);NM_001144092 SLC39A6 solute carrier family 39 (zinc transporter), member 6;NM_174081 MOCOS molybdenum cofactor sulfurase	6	NM_012319 SLC39A6 solute carrier family 39 (zinc transporter), member 6;NM_017947 MOCOS molybdenum cofactor sulfurase;NM_018255 ELP2 elongation protein 2 homolog (S. cerevisiae);AF332505;AF403223;AK022709	3	GLEAN_04217;GLEAN_04216;GLEAN_04219	3	ENSBTAG00000000998 ENSBTAT00000001322;ENSBTAG00000012252 ENSBTAT00000048768;ENSBTAG00000018954 ENSBTAT00000025227
598	chr24:22407965-22479244	chr24	22407965	22479244	loss	71280	ARS-BFGL-NGS-61055	ARS-BFGL-NGS-2686	3	2	Multiple	0		4	AF090940;AK098235;AK127847;BC036758	1	GLEAN_04221	0
599	chr24:28778307-28938521	chr24	28778307	28938521	loss	160215	BTA-109230-no-rs	Hapmap53299-rs29024075	7	3	0.005758	0		2	AF090940;AK130778	0		0
600	chr24:29444695-29570879	chr24	29444695	29570879	loss	126185	BTB-01485872	Hapmap54981-rs29019846	5	1	Unique	0		1	AF090940	0		0
601	chr24:30492140-30601669	chr24	30492140	30601669	gain	109530	BTB-00885512	BTB-00885423	3	1	Unique	1	NM_001075879 CHST9 carbohydrate (N-acetylgalactosamine 4-0) sulfotransferase 9	3	NM_007238 PXMP4 peroxisomal membrane protein 4, 24kDa;NM_031422 CHST9 carbohydrate (N-acetylgalactosamine 4-0) sulfotransferase 9;AY358488	2	GLEAN_07711;GLEAN_07712	1	ENSBTAG00000014082 ENSBTAT00000031067
602	chr24:45601085-45705538	chr24	45601085	45705538	loss	104454	Hapmap51792-BTA-103575	ARS-BFGL-NGS-67897	4	1	Unique	0		2	AF090940;AK127847	0		0
603	chr24:52778973-52914946	chr24	52778973	52914946	gain	135974	ARS-BFGL-NGS-93376	Hapmap42986-BTA-58601	3	1	Unique	0		0		0		0
604	chr24:53572851-53687242	chr24	53572851	53687242	loss	114392	BTA-29467-no-rs	ARS-BFGL-NGS-117	3	1	Unique	0		0		0		0
605	chr25:924554-1087629	chr25	924554	1087629	loss	163076	ARS-BFGL-NGS-12001	ARS-BFGL-NGS-14220	5	1	Unique	10	NM_001038106 C25H16ORF13 chromosome 16 open reading frame 13 ortholog;NM_001045973 WDR24 WD repeat domain 24;NM_001075166 STUB1 STIP1 homology and U-box containing protein 1;NM_001075540 HAGHL hydroxyacylglutathione hydrolase-like;NM_001079511 C25H16orf14 chromosome 16 open reading frame 14 ortholog;NM_001081545 RAB40C RAB40C, member RAS oncogene family;NM_001083411 NARFL nuclear prelamin A recog…	48	NM_001005920 JMJD8 jumonji domain containing 8;NM_001031737 CCDC78 coiled-coil domain containing 78;NM_001031834 RAB40AL RAB40A, member RAS oncogene family-like;NM_003961 RHBDL1 rhomboid, veinlet-like 1 (Drosophila);NM_005632 SOLH small optic lobes homolog (Drosophila);NM_005861 STUB1 STIP1 homology and U-box containing protein 1;NM_006822 RAB40B RAB40B, member RAS oncogene family;NM_006985 NPIP …	21	GLEAN_04937;GLEAN_04938;GLEAN_17273;GLEAN_04939;GLEAN_04940;GLEAN_04941;GLEAN_04904;GLEAN_04942;GLEAN_04943;GLEAN_04944;GLEAN_04945;GLEAN_04903;GLEAN_04946;GLEAN_04902;GLEAN_04901;GLEAN_04900;GLEAN_04947;GLEAN_04948;GLEAN_04899;GLEAN_04949;GLEAN_04898	19	ENSBTAG00000002467 ENSBTAT00000003200;ENSBTAG00000002470 ENSBTAT00000003211;ENSBTAG00000002481 ENSBTAT00000003220;ENSBTAG00000002484 ENSBTAT00000003225;ENSBTAG00000002735 ENSBTAT00000003544;ENSBTAG00000002737 ENSBTAT00000055358 ENSBTAT00000003547;ENSBTAG00000004551 ENSBTAT00000003640 ENSBTAT00000005979;ENSBTAG00000007880 ENSBTAT00000010364;ENSBTAG00000016592 ENSBTAT00000022070;ENSBTAG00000016594 …
606	chr25:1187949-1265318	chr25	1187949	1265318	both	77370	BFGL-NGS-119486	ARS-BFGL-NGS-62237	4	5	0.009596	1	NM_001075190 LMF1 lipase maturation factor 1	2	NM_014587 SOX8 SRY (sex determining region Y)-box 8;AK021860	2	GLEAN_04894;GLEAN_04952	2	ENSBTAG00000019745 ENSBTAT00000047618 ENSBTAT00000004206;ENSBTAG00000020737 ENSBTAT00000027633
607	chr25:1375336-1436322	chr25	1375336	1436322	loss	60987	BFGL-NGS-115164	ARS-BFGL-NGS-4009	3	1	Unique	0		4	NM_001005407 CACNA1H calcium channel, voltage-dependent, T type, alpha 1H subunit;NM_021098 CACNA1H calcium channel, voltage-dependent, T type, alpha 1H subunit;NM_178453;AJ420779	1	GLEAN_04954	1	ENSBTAG00000026461 ENSBTAT00000012991
608	chr25:1888811-1938257	chr25	1888811	1938257	loss	49447	ARS-BFGL-BAC-44214	Hapmap31901-BTC-016378	3	1	Unique	0		4	NM_001018104 FAHD1 fumarylacetoacetate hydrolase domain containing 1;NM_152764 C16orf73 chromosome 16 open reading frame 73;BC001477;BC063017	1	GLEAN_04876	1	ENSBTAG00000020001 ENSBTAT00000037536
609	chr25:8230074-8334560	chr25	8230074	8334560	gain	104487	ARS-BFGL-NGS-3547	Hapmap42268-BTA-60619	4	2	Multiple	0		0		0		0
610	chr25:10603003-10677203	chr25	10603003	10677203	gain	74201	ARS-BFGL-NGS-43303	BFGL-NGS-118929	3	1	Unique	0		6	NM_000246 CIITA class II, major histocompatibility complex, transactivator;NM_014015 DEXI Dexi homolog (mouse);NM_015226 CLEC16A C-type lectin domain family 16, member A;AF410154;AY084054;U18288	3	GLEAN_05847;GLEAN_05845;GLEAN_05848	2	ENSBTAG00000005208 ENSBTAT00000006860;ENSBTAG00000020649 ENSBTAT00000027518
611	chr25:12129670-12181295	chr25	12129670	12181295	loss	51626	ARS-BFGL-NGS-102275	ARS-BFGL-NGS-35331	3	2	Multiple	1	NM_001076862 SNX29 sorting nexin 29	0		1	GLEAN_05857	1	ENSBTAG00000026371 ENSBTAT00000037460
612	chr25:38022991-38089451	chr25	38022991	38089451	loss	66461	ARS-BFGL-NGS-13197	ARS-BFGL-NGS-5763	4	1	Unique	5	NM_001034265 MOSPD3 motile sperm domain containing 3;NM_001045888 PCOLCE procollagen C-endopeptidase enhancer;NM_001083370 ACTL6B actin-like 6B;NM_001083450 LRCH4 leucine-rich repeats and calponin homology (CH) domain containing 4;NM_001097561 GNB2 guanine nucleotide binding protein (G protein), beta polypeptide 2	14	NM_002074 GNB1 guanine nucleotide binding protein (G protein), beta polypeptide 1;NM_002075 GNB3 guanine nucleotide binding protein (G protein), beta polypeptide 3;NM_002319 LRCH4 leucine-rich repeats and calponin homology (CH) domain containing 4;NM_002593 PCOLCE procollagen C-endopeptidase enhancer;NM_003227 TFR2 transferrin receptor 2;NM_004301 ACTL6A actin-like 6A;NM_005273 GNB2 guanine nucle…	7	GLEAN_22534;GLEAN_22546;GLEAN_22547;GLEAN_22533;GLEAN_22532;GLEAN_22531;GLEAN_22548	7	ENSBTAG00000003160 ENSBTAT00000037224;ENSBTAG00000003169 ENSBTAT00000004115 ENSBTAT00000053621;ENSBTAG00000006495 ENSBTAT00000008508;ENSBTAG00000008295 ENSBTAT00000010915;ENSBTAG00000011738 ENSBTAT00000015588;ENSBTAG00000020528 ENSBTAT00000027347;ENSBTAG00000026246 ENSBTAT00000037226
613	chr25:40835213-41074508	chr25	40835213	41074508	loss	239296	ARS-BFGL-NGS-19270	ARS-BFGL-NGS-43022	7	2	Multiple	3	NM_001046129 WIPI2 WD repeat domain, phosphoinositide interacting 2;NM_001075870 MMD2 monocyte to macrophage differentiation-associated 2;NM_001163934 RADIL Ras association and DIL domains	18	NM_001013648;NM_001033518 WIPI2 WD repeat domain, phosphoinositide interacting 2;NM_001033519 WIPI2 WD repeat domain, phosphoinositide interacting 2;NM_001033520 WIPI2 WD repeat domain, phosphoinositide interacting 2;NM_014855 KIAA0415 KIAA0415;NM_015610 WIPI2 WD repeat domain, phosphoinositide interacting 2;NM_016003 WIPI2 WD repeat domain, phosphoinositide interacting 2;NM_017983 WIPI1 WD repea…	5	GLEAN_15417;GLEAN_15410;GLEAN_15411;GLEAN_15416;GLEAN_15415	5	ENSBTAG00000012049 ENSBTAT00000016002;ENSBTAG00000012197 ENSBTAT00000016176;ENSBTAG00000019310 ENSBTAT00000025710;ENSBTAG00000021913 ENSBTAT00000037111;ENSBTAG00000030690 ENSBTAT00000025331 ENSBTAT00000043390
614	chr25:42541204-42691922	chr25	42541204	42691922	gain	150719	ARS-BFGL-BAC-47313	Hapmap27068-BTC-031603	6	2	Multiple	1	NM_001046222 LFNG LFNG O-fucosylpeptide 3-beta-N-acetylglucosaminyltransferase	9	NM_025250 TTYH3 tweety homolog 3 (Drosophila);NM_152558 IQCE IQ motif containing E;NM_152743 C7orf27 chromosome 7 open reading frame 27;AK123323;AK124608;AK127999;AL136792;BC043150;BC071858	5	GLEAN_05402;GLEAN_05406;GLEAN_05407;GLEAN_05408;GLEAN_05409	5	ENSBTAG00000005934 ENSBTAT00000007792;ENSBTAG00000014502 ENSBTAT00000019280;ENSBTAG00000014503 ENSBTAT00000019288;ENSBTAG00000020896 ENSBTAT00000027839;ENSBTAG00000040361 ENSBTAT00000056003
615	chr25:43623344-43697097	chr25	43623344	43697097	loss	73754	ARS-BFGL-NGS-21354	ARS-BFGL-NGS-26308	3	1	Unique	4	NM_001109966 COX19 COX19 cytochrome c oxidase assembly homolog (S. cerevisiae);NM_001110078 C25H7ORF50 chromosome 7 open reading frame 50 ortholog;NM_174513 ADAP1 ArfGAP with dual PH domains 1;NR_031242 MIR2389 microRNA mir-2389	13	NM_001004344;NM_006869 ADAP1 ArfGAP with dual PH domains 1;NM_017781 CYP2W1 cytochrome P450, family 2, subfamily W, polypeptide 1;NM_138445 GPR146 G protein-coupled receptor 146;AK000366;AK057137;AK094364;AK097792;AK098354;AY358091;BC006224;BC025761;BC103632	6	GLEAN_05394;GLEAN_05420;GLEAN_05421;GLEAN_05393;GLEAN_05422;GLEAN_05423	3	ENSBTAG00000015253 ENSBTAT00000020289;ENSBTAG00000017701 ENSBTAT00000023544;ENSBTAG00000026192 ENSBTAT00000043431
616	chr26:1966809-2430290	chr26	1966809	2430290	loss	463482	BTA-26713-no-rs	Hapmap51817-BTA-22015	6	2	Multiple	1	NM_001040529 ZWINT ZW10 interactor	8	NM_005983 SKP2 S-phase kinase-associated protein 2 (p45);NM_032997 ZWINT ZW10 interactor;AF090940;AK097143;AK098235;AK124194;AK127847;BC036758	4	GLEAN_18193;GLEAN_20435;GLEAN_20436;GLEAN_20434	1	ENSBTAG00000002655 ENSBTAT00000003439
617	chr26:2527237-2658317	chr26	2527237	2658317	loss	131081	Hapmap60383-rs29019554	Hapmap44471-BTA-61074	4	1	Unique	0		1	AK124194	1	GLEAN_20433	0
618	chr26:3500486-3760091	chr26	3500486	3760091	loss	259606	BTA-61571-no-rs	BTB-00920733	7	4	0.007677	0		2	AF090940;AK124194	0		0
619	chr26:5177986-5318046	chr26	5177986	5318046	loss	140061	ARS-BFGL-NGS-80925	ARS-BFGL-NGS-13248	5	5	0.009596	0		7	NM_033056 PCDH15 protocadherin 15;AF090940;AK098235;AK124194;AY029205;AY388963;BC036758	1	GLEAN_08208	0
620	chr26:14031690-14127641	chr26	14031690	14127641	loss	95952	ARS-BFGL-NGS-16205	Hapmap38926-BTA-94783	4	2	Multiple	0		11	NM_014912 CPEB3 cytoplasmic polyadenylation element binding protein 3;NM_182485 CPEB2 cytoplasmic polyadenylation element binding protein 2;NM_182646 CPEB2 cytoplasmic polyadenylation element binding protein 2;AB023157;AB051460;BC036899;BC103941;BC103942;BC105925;BX538213;CR598263	1	GLEAN_12077	1	ENSBTAG00000015450 ENSBTAT00000013178
621	chr26:17376061-17486445	chr26	17376061	17486445	loss	110385	BFGL-NGS-118205	ARS-BFGL-NGS-107286	5	1	Unique	2	NM_001046181 ALDH18A1 aldehyde dehydrogenase 18 family, member A1;NM_001075169 SORBS1 sorbin and SH3 domain containing 1	3	NM_001017423 ALDH18A1 aldehyde dehydrogenase 18 family, member A1;NM_002860 ALDH18A1 aldehyde dehydrogenase 18 family, member A1;AK126355	1	GLEAN_01879	2	ENSBTAG00000002880 ENSBTAT00000003742 ENSBTAT00000003743;ENSBTAG00000011832 ENSBTAT00000015703
622	chr26:19180038-19331787	chr26	19180038	19331787	loss	151750	BTB-01985838	Hapmap31450-BTA-147701	5	1	Unique	0		1	AK124194	1	GLEAN_17301	0
623	chr26:20747919-20829586	chr26	20747919	20829586	gain	81668	Hapmap39788-BTA-87624	Hapmap48023-BTA-62139	3	2	Multiple	0		5	NM_001019 RPS15A ribosomal protein S15a;NM_032900 ARHGAP19 Rho GTPase activating protein 19;AK093441;AY336750;CR749412	3	GLEAN_17313;GLEAN_17316;GLEAN_17314	1	ENSBTAG00000040427 ENSBTAT00000052139
624	chr26:24656664-24837303	chr26	24656664	24837303	loss	180640	ARS-BFGL-NGS-102845	ARS-BFGL-NGS-1092	5	1	Unique	0		6	NM_004210 NEURL neuralized homolog (Drosophila);NM_014631 SH3PXD2A SH3 and PX domains 2A;AB007878;AK056469;AL833070;AY358413	2	GLEAN_22378;GLEAN_22370	1	ENSBTAG00000003741 ENSBTAT00000046515
625	chr26:28475780-28536015	chr26	28475780	28536015	loss	60236	Hapmap38478-BTA-20824	ARS-BFGL-NGS-55727	3	5	0.009596	0		1	AK130778	0		0
626	chr26:29087354-29144134	chr26	29087354	29144134	loss	56781	BTB-01547063	BTB-01883871	3	2	Multiple	0		2	AK124194;AK125948	0		0
627	chr26:29183334-29247528	chr26	29183334	29247528	gain	64195	BTB-01851763	BTB-01583927	3	1	Unique	0		0		0		0
628	chr26:29393749-29483852	chr26	29393749	29483852	gain	90104	BTB-01584166	BTB-01619529	4	1	Unique	0		6	AF090940;AK097143;AK098235;AK124194;AK127847;BC036758	0		0
629	chr26:33369701-33442530	chr26	33369701	33442530	loss	72830	Hapmap56942-ss46526051	BTA-61189-no-rs	3	1	Unique	3	NM_001046167 ZDHHC6 zinc finger, DHHC-type containing 6;NM_001075650 ACSL5 acyl-CoA synthetase long-chain family member 5;NM_001079792 VTI1A vesicle transport through interaction with t-SNAREs homolog 1A (yeast)	3	NM_022494 ZDHHC6 zinc finger, DHHC-type containing 6;NM_145206 VTI1A vesicle transport through interaction with t-SNAREs homolog 1A (yeast);BC007213	2	GLEAN_00392;GLEAN_00396	3	ENSBTAG00000006707 ENSBTAT00000026269;ENSBTAG00000006713 ENSBTAT00000008828;ENSBTAG00000006714 ENSBTAT00000008830
630	chr26:40780926-41035521	chr26	40780926	41035521	loss	254596	BTA-100861-no-rs	BFGL-NGS-112635	6	1	Unique	0		0		1	GLEAN_24602	0
631	chr26:49092128-49170960	chr26	49092128	49170960	loss	78833	BFGL-NGS-118574	ARS-BFGL-NGS-76550	4	4	0.007677	0		0		0		0
632	chr26:50804300-51276688	chr26	50804300	51276688	loss	472389	ARS-BFGL-NGS-101725	ARS-BFGL-NGS-28608	15	2	Multiple	2	NM_001075856 PWWP2B PWWP domain containing 2B;NM_001163783 DPYSL4 dihydropyrimidinase-like 4	41	NM_001001702 FLJ33360 FLJ33360 protein;NM_001014809 CRMP1 collapsin response mediator protein 1;NM_001313 CRMP1 collapsin response mediator protein 1;NM_001386 DPYSL2 dihydropyrimidinase-like 2;NM_001387 DPYSL3 dihydropyrimidinase-like 3;NM_006426 DPYSL4 dihydropyrimidinase-like 4;NM_017609 C10orf92 chromosome 10 open reading frame 92;NM_030626 LRRC27 leucine rich repeat containing 27;NM_138499 P…	8	GLEAN_17020;GLEAN_17021;GLEAN_17024;GLEAN_17022;GLEAN_17023;GLEAN_13040;GLEAN_13042;GLEAN_13041	9	ENSBTAG00000000951 ENSBTAT00000038931;ENSBTAG00000003800 ENSBTAT00000004943;ENSBTAG00000009181 ENSBTAT00000012098;ENSBTAG00000011562 ENSBTAT00000015362;ENSBTAG00000015651 ENSBTAT00000020788;ENSBTAG00000017780 ENSBTAT00000023643;ENSBTAG00000019519 ENSBTAT00000026000;ENSBTAG00000019919 ENSBTAT00000026536;ENSBTAG00000040550 ENSBTAT00000045009
633	chr26:51487473-51695334	chr26	51487473	51695334	loss	207862	ARS-BFGL-NGS-948	BFGL-NGS-119784	9	2	Multiple	5	NM_001025206 ECHS1 enoyl Coenzyme A hydratase, short chain, 1, mitochondrial;NM_001075953 CALY calcyon neuron-specific vesicular protein;NM_001076278 MGC152007 hypothetical protein LOC613571;NM_001098149 TUBGCP2 tubulin, gamma complex associated protein 2;NR_030826 MIR202 microRNA mir-202	24	NM_001109 ADAM8 ADAM metallopeptidase domain 8;NM_003577 UTF1 undifferentiated embryonic cell transcription factor 1;NM_004092 ECHS1 enoyl Coenzyme A hydratase, short chain, 1, mitochondrial;NM_006659 TUBGCP2 tubulin, gamma complex associated protein 2;NM_015722 CALY calcyon neuron-specific vesicular protein;NM_033404;NM_145202 PRAP1 proline-rich acidic protein 1;NM_145806 ZNF511 zinc finger prot…	12	GLEAN_11358;GLEAN_11354;GLEAN_11359;GLEAN_11353;GLEAN_11352;GLEAN_11351;GLEAN_11360;GLEAN_11350;GLEAN_11361;GLEAN_11349;GLEAN_11348;GLEAN_11347	11	ENSBTAG00000000791 ENSBTAT00000001049;ENSBTAG00000005715 ENSBTAT00000007505;ENSBTAG00000006395 ENSBTAT00000008383;ENSBTAG00000011092 ENSBTAT00000014728;ENSBTAG00000012416 ENSBTAT00000016475;ENSBTAG00000013717 ENSBTAT00000018224;ENSBTAG00000017710 ENSBTAT00000044947 ENSBTAT00000023557;ENSBTAG00000023832 ENSBTAT00000032716;ENSBTAG00000024615 ENSBTAT00000045003;ENSBTAG00000024999 ENSBTAT00000034863;…
634	chr27:6239288-6334196	chr27	6239288	6334196	both	94909	ARS-BFGL-NGS-55443	BTA-91332-no-rs	3	5	0.009596	0		8	NM_006707;NM_006955 ZNF33B zinc finger protein 33B;NM_197975 BTNL3 butyrophilin-like 3;AF090940;AF119888;AK124194;BC030261;BC109232	1	GLEAN_07497	1	ENSBTAG00000039371 ENSBTAT00000052036
635	chr27:7231322-7737542	chr27	7231322	7737542	both	506221	BTB-02030774	BFGL-NGS-116723	4	10	0.019193	6	NM_001102362 DEFB7 defensin beta 7;NM_001102363 DEFB7 defensin beta 7;NM_001130761 DEFB5 defensin, beta 5;NM_001168245 LOC783012 hypothetical protein LOC783012;NM_175703 DEFB1 defensin, beta 1;NM_203435 LAP lingual antimicrobial peptide	8	NM_006955 ZNF33B zinc finger protein 33B;NM_018661 DEFB103A defensin, beta 103A;AF090940;AK124194;AK131420;BC036758;BC054888;BC109232	10	GLEAN_20635;GLEAN_20634;GLEAN_20632;GLEAN_20631;GLEAN_20630;GLEAN_20629;GLEAN_14792;GLEAN_18806;GLEAN_14794;GLEAN_14795	11	ENSBTAG00000017217 ENSBTAT00000022881;ENSBTAG00000023157 ENSBTAT00000031499;ENSBTAG00000027225 ENSBTAT00000019635;ENSBTAG00000033545 ENSBTAT00000009756 ENSBTAT00000055173 ENSBTAT00000031179;ENSBTAG00000033556 ENSBTAT00000047695;ENSBTAG00000035183 ENSBTAT00000049679;ENSBTAG00000035185 ENSBTAT00000049683;ENSBTAG00000035187 ENSBTAT00000049685;ENSBTAG00000037524 ENSBTAT00000057529;ENSBTAG00000037954 …
636	chr27:8130825-8211737	chr27	8130825	8211737	loss	80913	BTA-105784-no-rs	BTA-112884-no-rs	3	2	Multiple	1	NM_001075309 GPM6A glycoprotein M6A	2	NM_201591 GPM6A glycoprotein M6A;AK124194	1	GLEAN_18802	1	ENSBTAG00000004231 ENSBTAT00000005543
637	chr27:10114226-11405002	chr27	10114226	11405002	both	1290777	BTB-01410000	BTB-00950935	30	24	0.046065	0		8	AF090940;AK097143;AK098235;AK124194;AK125948;AK127847;AK127911;BC036758	0		0
638	chr27:11666482-11745676	chr27	11666482	11745676	loss	79195	BTA-63154-no-rs	Hapmap27590-BTA-139234	3	1	Unique	0		0		1	GLEAN_12692	0
639	chr27:13250583-13464247	chr27	13250583	13464247	loss	213665	BTB-00951788	BTB-00951536	5	1	Unique	0		1	AK127847	0		0
640	chr27:17397248-17547965	chr27	17397248	17547965	both	150718	Hapmap61080-rs29013547	BTB-00953338	6	2	Multiple	2	NM_001008664 TLR3 toll-like receptor 3;NM_001101965 LOC512887 hypothetical protein LOC512887	5	NM_003265 TLR3 toll-like receptor 3;NM_015398 FAM149A family with sequence similarity 149, member A;AK098235;AK124194;AK127847	2	GLEAN_21638;GLEAN_21639	2	ENSBTAG00000008682 ENSBTAT00000011445;ENSBTAG00000034393 ENSBTAT00000004650
641	chr27:30234591-30292434	chr27	30234591	30292434	loss	57844	BTB-00965793	BTA-00436-rs29013593	3	1	Unique	0		0		0		0
642	chr27:32048619-32184909	chr27	32048619	32184909	loss	136291	BFGL-NGS-116607	ARS-BFGL-NGS-21155	3	7	0.013435	0		6	AK097143;AK098235;AK124194;AK125948;AK127847;BC036758	0		0
643	chr27:39848172-39987486	chr27	39848172	39987486	gain	139315	ARS-BFGL-NGS-92338	DIAS-332	5	1	Unique	1	NM_001034648 THAP1 THAP domain containing, apoptosis associated protein 1	8	NM_000743 CHRNA3 cholinergic receptor, nicotinic, alpha 3;NM_000745 CHRNA5 cholinergic receptor, nicotinic, alpha 5;NM_000749 CHRNB3 cholinergic receptor, nicotinic, beta 3;NM_004198 CHRNA6 cholinergic receptor, nicotinic, alpha 6;NM_018105 THAP1 THAP domain containing, apoptosis associated protein 1;NM_030954 RNF170 ring finger protein 170;AF090940;BC032393	4	GLEAN_16433;GLEAN_16421;GLEAN_16420;GLEAN_16419	4	ENSBTAG00000007629 ENSBTAT00000010035;ENSBTAG00000007630 ENSBTAT00000047188;ENSBTAG00000014050 ENSBTAT00000039752;ENSBTAG00000014056 ENSBTAT00000018679
644	chr27:41653993-41820989	chr27	41653993	41820989	gain	166997	DIAS-335	DIAS-336	3	2	Multiple	1	NM_001099395 LRRC3B leucine rich repeat containing 3B	2	NM_000971 RPL7 ribosomal protein L7;NM_052953 LRRC3B leucine rich repeat containing 3B	1	GLEAN_03538	1	ENSBTAG00000033135 ENSBTAT00000047073
645	chr27:42285165-42567894	chr27	42285165	42567894	gain	282730	BTB-01682077	BTB-00971533	4	2	Multiple	0		0		0		0
646	chr27:42827795-42987259	chr27	42827795	42987259	gain	159465	ARS-BFGL-NGS-239	Hapmap38844-BTA-63080	4	1	Unique	0		0		0		0
647	chr28:1327903-1401069	chr28	1327903	1401069	gain	73167	ARS-BFGL-NGS-59257	ARS-BFGL-NGS-107787	3	4	0.007677	0		5	NM_020066 FMN2 formin 2;AK097143;AK098235;AK124194;AK127847	1	GLEAN_12755	1	ENSBTAG00000025021 ENSBTAT00000049545
648	chr28:9580455-10073352	chr28	9580455	10073352	loss	492898	Hapmap39009-BTA-121529	BTB-00976622	7	4	0.007677	0		8	NM_005340 HINT1 histidine triad nucleotide binding protein 1;AF090940;AK097143;AK098235;AK124194;AK127847;AK127911;BC036758	0		0
649	chr28:10430536-10563623	chr28	10430536	10563623	loss	133088	Hapmap55640-rs29014036	Hapmap50192-BTA-104693	5	1	Unique	0		6	AF090940;AK097143;AK098235;AK124194;AK127847;BC036758	0		0
650	chr28:19938671-20141448	chr28	19938671	20141448	loss	202778	BTB-02080610	BTB-01171367	4	1	Unique	0		1	AK097143	0		0
651	chr28:20375994-20520824	chr28	20375994	20520824	loss	144831	BTB-01171634	BTB-01522449	3	1	Unique	0		1	AF090940	0		0
652	chr28:20898742-21258397	chr28	20898742	21258397	both	359656	ARS-BFGL-NGS-36180	BTB-01650236	10	5	0.009596	0		7	NM_001025205 AP2M1 adaptor-related protein complex 2, mu 1 subunit;AK097143;AK098235;AK124194;AK127847;AK127911;BC036758	1	GLEAN_22325	1	ENSBTAG00000036111 ENSBTAT00000050604
653	chr28:22744897-22811303	chr28	22744897	22811303	loss	66407	Hapmap27166-BTA-139945	ARS-BFGL-NGS-351	4	3	0.005758	2	NM_001079638 CTNNA3 catenin (cadherin-associated protein), alpha 3;NM_001103283 LRRTM3 leucine rich repeat transmembrane neuronal 3	3	NM_006070 TFG TRK-fused gene;BC009241;BC041600	2	GLEAN_12744;GLEAN_12745	0
654	chr28:23347127-23442097	chr28	23347127	23442097	gain	94971	ARS-BFGL-NGS-87034	ARS-BFGL-NGS-15201	3	2	Multiple	1	NM_001079638 CTNNA3 catenin (cadherin-associated protein), alpha 3	4	NM_002295 RPSA ribosomal protein SA;AF284768;CR599703;X15005	0		0
655	chr28:24148146-24327772	chr28	24148146	24327772	loss	179627	BTA-63757-no-rs	Hapmap44654-BTA-63754	4	3	0.005758	1	NM_001076532 CCAR1 cell division cycle and apoptosis regulator 1	4	NM_018237 CCAR1 cell division cycle and apoptosis regulator 1;NM_030625 TET1 tet oncogene 1;NM_032901 C12orf62 chromosome 12 open reading frame 62;AF465616	2	GLEAN_25039;GLEAN_25040	3	ENSBTAG00000008070 ENSBTAT00000010614;ENSBTAG00000033457 ENSBTAT00000055589 ENSBTAT00000047540 ENSBTAT00000053074;ENSBTAG00000037756 ENSBTAT00000053810
656	chr28:24436312-24628489	chr28	24436312	24628489	gain	192178	Hapmap44554-BTA-63753	ARS-BFGL-NGS-87782	5	9	0.017274	2	NM_001034559 KIAA1279 KIAA1279;NM_001083527 DDX21 DEAD (Asp-Glu-Ala-Asp) box polypeptide 21	6	NM_004728 DDX21 DEAD (Asp-Glu-Ala-Asp) box polypeptide 21;NM_015634 KIAA1279 KIAA1279;NM_024045 DDX50 DEAD (Asp-Glu-Ala-Asp) box polypeptide 50;AK097143;AK127847;BC008071	3	GLEAN_25042;GLEAN_25043;GLEAN_25044	3	ENSBTAG00000014558 ENSBTAT00000019351;ENSBTAG00000014561 ENSBTAT00000019353;ENSBTAG00000033413 ENSBTAT00000022002
657	chr28:34863921-34952112	chr28	34863921	34952112	loss	88192	BTB-01693480	BTB-01851415	3	3	0.005758	1	NM_175699 CGN1 conglutinin	5	AF090940;AK097143;AK098235;AK127847;BC036758	0		1	ENSBTAG00000038193 ENSBTAT00000052934
658	chr28:35942913-36126791	chr28	35942913	36126791	loss	183879	BTA-24338-no-rs	BTB-01469727	4	5	0.009596	0		1	AF090940	0		0
659	chr28:37383796-37494090	chr28	37383796	37494090	loss	110295	BFGL-NGS-115768	BTB-01713276	4	6	0.011516	0		0		1	GLEAN_06902	0
660	chr28:45481307-46020951	chr28	45481307	46020951	loss	539645	ARS-BFGL-NGS-14462	Hapmap43005-BTA-64606	13	2	Multiple	4	NM_001034016 TFAM transcription factor A, mitochondrial;NM_001046119 ZNF32 zinc finger protein 32;NM_001076839 COG2 component of oligomeric golgi complex 2;NM_001114082 AGT angiotensinogen (serpin peptidase inhibitor, clade A, member 8)	20	NM_000029 AGT angiotensinogen (serpin peptidase inhibitor, clade A, member 8);NM_001005368 ZNF32 zinc finger protein 32;NM_003201 TFAM transcription factor A, mitochondrial;NM_004234 ZNF235 zinc finger protein 235;NM_005674 ZNF239 zinc finger protein 239;NM_006955 ZNF33B zinc finger protein 33B;NM_007357 COG2 component of oligomeric golgi complex 2;NM_138347 ZNF551 zinc finger protein 551;NM_1524…	6	GLEAN_00618;GLEAN_00619;GLEAN_00615;GLEAN_00614;GLEAN_00620;GLEAN_00613	6	ENSBTAG00000003546 ENSBTAT00000052511 ENSBTAT00000004614 ENSBTAT00000046346;ENSBTAG00000012393 ENSBTAT00000016440 ENSBTAT00000046344;ENSBTAG00000016191 ENSBTAT00000025340;ENSBTAG00000019039 ENSBTAT00000026729;ENSBTAG00000020314 ENSBTAT00000027073;ENSBTAG00000032655 ENSBTAT00000016860
661	chr29:238770-332901	chr29	238770	332901	loss	94132	Hapmap53898-rs29026969	Hapmap58534-rs29018685	3	1	Unique	0		5	NM_014799 HEPH hephaestin;NM_015368 PANX1 pannexin 1;NM_138737 HEPH hephaestin;AF398509;AY358990	2	GLEAN_06302;GLEAN_06301	2	ENSBTAG00000012010 ENSBTAT00000015932;ENSBTAG00000022960 ENSBTAT00000010500
662	chr29:5405323-5540557	chr29	5405323	5540557	gain	135235	BTB-00999163	BTA-94746-no-rs	4	1	Unique	1	NM_001111262 TRIM49 tripartite motif-containing 49	3	AF090940;AK098235;BC042297	4	GLEAN_14974;GLEAN_14970;GLEAN_14969;GLEAN_14975	2	ENSBTAG00000016293 ENSBTAT00000021676;ENSBTAG00000034940 ENSBTAT00000023889
663	chr29:5596797-5808288	chr29	5596797	5808288	gain	211492	BTA-116348-no-rs	ARS-BFGL-NGS-32198	5	3	0.005758	0		12	NM_138800 TRIM43 tripartite motif-containing 43;NM_207435 C12orf76 chromosome 12 open reading frame 76;AF090940;AK097143;AK098235;AK124194;AK127847;AK127911;BC001862;BC015353;BC036758;BC042297	8	GLEAN_14968;GLEAN_14967;GLEAN_14966;GLEAN_14965;GLEAN_24434;GLEAN_24435;GLEAN_24441;GLEAN_24436	5	ENSBTAG00000009197 ENSBTAT00000012117;ENSBTAG00000034891 ENSBTAT00000049353;ENSBTAG00000034915 ENSBTAT00000023885;ENSBTAG00000034921 ENSBTAT00000049391;ENSBTAG00000039697 ENSBTAT00000053202
664	chr29:16025428-16334339	chr29	16025428	16334339	both	308912	BTA-117784-no-rs	Hapmap42430-BTA-112191	5	3	0.005758	0		6	AK097143;AK098235;AK124194;AK127847;AK222734;BC036758	0		0
665	chr29:16769413-16979197	chr29	16769413	16979197	loss	209785	BFGL-NGS-115782	BFGL-NGS-118102	4	4	0.007677	0		0		0		0
666	chr29:22869086-22927227	chr29	22869086	22927227	loss	58142	ARS-BFGL-NGS-18922	Hapmap36817-SCAFFOLD245829_8774	3	1	Unique	0		2	AF090940;BC036758	0		0
667	chr29:25611084-25716302	chr29	25611084	25716302	loss	105219	BFGL-NGS-119138	Hapmap43319-BTA-65094	3	1	Unique	1	NM_001102076 PRMT3 protein arginine methyltransferase 3	1	NM_005788 PRMT3 protein arginine methyltransferase 3	1	GLEAN_01387	1	ENSBTAG00000013421 ENSBTAT00000017861
668	chr29:27814492-27909466	chr29	27814492	27909466	gain	94975	ARS-BFGL-NGS-32195	Hapmap39080-BTA-112330	3	2	Multiple	0		8	NM_001001965 OR4D5 olfactory receptor, family 4, subfamily D, member 5;NM_001004474 OR10S1 olfactory receptor, family 10, subfamily S, member 1;NM_001005195 OR8B12 olfactory receptor, family 8, subfamily B, member 12;AF090940;AK097143;AK098235;AK124194;AK127847	6	GLEAN_01372;GLEAN_01406;GLEAN_01407;GLEAN_01408;GLEAN_01371;GLEAN_01370	7	ENSBTAG00000006634 ENSBTAT00000053443 ENSBTAT00000052591 ENSBTAT00000008715;ENSBTAG00000010752 ENSBTAT00000014244;ENSBTAG00000033508 ENSBTAT00000055889 ENSBTAT00000055059 ENSBTAT00000047645;ENSBTAG00000033511 ENSBTAT00000053117 ENSBTAT00000056752 ENSBTAT00000047647;ENSBTAG00000037485 ENSBTAT00000052901 ENSBTAT00000054803 ENSBTAT00000053156;ENSBTAG00000038590 ENSBTAT00000056873 ENSBTAT00000054017 …
669	chr29:27969811-28119274	chr29	27969811	28119274	gain	149464	BTB-01015252	BTB-01016570	4	1	Unique	0		6	NM_001004463 OR10G7 olfactory receptor, family 10, subfamily G, member 7;NM_001004464 OR10G8 olfactory receptor, family 10, subfamily G, member 8;NM_001005195 OR8B12 olfactory receptor, family 8, subfamily B, member 12;NM_001013743 TMEM225 transmembrane protein 225;NM_014622 VWA5A von Willebrand factor A domain containing 5A;AF002672	9	GLEAN_22418;GLEAN_22419;GLEAN_03600;GLEAN_03599;GLEAN_03578;GLEAN_03598;GLEAN_03597;GLEAN_03596;GLEAN_03579	6	ENSBTAG00000021215 ENSBTAT00000030306;ENSBTAG00000022384 ENSBTAT00000030301 ENSBTAT00000030305 ENSBTAT00000051929;ENSBTAG00000038007 ENSBTAT00000055664 ENSBTAT00000053084 ENSBTAT00000056425;ENSBTAG00000038959 ENSBTAT00000054241 ENSBTAT00000052669 ENSBTAT00000056651;ENSBTAG00000039757 ENSBTAT00000053977 ENSBTAT00000055790 ENSBTAT00000052123;ENSBTAG00000040211 ENSBTAT00000055703 ENSBTAT00000056798 …
670	chr29:28417195-29211966	chr29	28417195	29211966	both	794772	BTA-111991-no-rs	BFGL-NGS-114791	14	26	0.049904	0		9	NM_001005195 OR8B12 olfactory receptor, family 8, subfamily B, member 12;AF090940;AK097143;AK098235;AK124194;AK125948;AK127847;AK127911;BC036758	29	GLEAN_03587;GLEAN_03588;GLEAN_03589;GLEAN_03590;GLEAN_24885;GLEAN_24884;GLEAN_24883;GLEAN_24882;GLEAN_03977;GLEAN_03992;GLEAN_03991;GLEAN_03990;GLEAN_03978;GLEAN_03988;GLEAN_03979;GLEAN_03980;GLEAN_03981;GLEAN_03982;GLEAN_03983;GLEAN_03984;GLEAN_03985;GLEAN_03986;GLEAN_03987;GLEAN_21302;GLEAN_21301;GLEAN_21300;GLEAN_21299;GLEAN_17249;GLEAN_17248	19	ENSBTAG00000005199 ENSBTAT00000006850;ENSBTAG00000033503 ENSBTAT00000052698 ENSBTAT00000047641;ENSBTAG00000033505 ENSBTAT00000047642;ENSBTAG00000035631 ENSBTAT00000050119;ENSBTAG00000037405 ENSBTAT00000054225 ENSBTAT00000052720 ENSBTAT00000057095;ENSBTAG00000037467 ENSBTAT00000056828 ENSBTAT00000052694 ENSBTAT00000053892;ENSBTAG00000037495 ENSBTAT00000056185 ENSBTAT00000055344 ENSBTAT00000052510;…
671	chr29:30016239-30132989	chr29	30016239	30132989	loss	116751	BTB-01017180	ARS-BFGL-NGS-79220	5	2	Multiple	2	NM_001024486 SLC37A2 solute carrier family 37 (glycerol-3-phosphate transporter), member 2;NM_001099159 TMEM218 transmembrane protein 218	4	NM_007244 PRR4 proline rich 4 (lacrimal);NM_198277 SLC37A2 solute carrier family 37 (glycerol-3-phosphate transporter), member 2;AK074207;BC062990	2	GLEAN_17267;GLEAN_17235	2	ENSBTAG00000016704 ENSBTAT00000022208 ENSBTAT00000047549;ENSBTAG00000022382 ENSBTAT00000030297
672	chr29:37630151-37709693	chr29	37630151	37709693	gain	79543	ARS-BFGL-NGS-45128	ARS-BFGL-NGS-39172	3	1	Unique	1	NM_001034375 TMEM45B transmembrane protein 45B	5	AK097143;AK098235;AK124194;AK127847;BC036758	0		1	ENSBTAG00000017602 ENSBTAT00000023404 ENSBTAT00000047307 ENSBTAT00000057376
673	chr29:38406381-38500354	chr29	38406381	38500354	gain	93974	BTA-65647-no-rs	Hapmap54433-rs29022463	3	8	0.015355	0		0		0		0
674	chr29:40070110-40186222	chr29	40070110	40186222	gain	116113	ARS-BFGL-NGS-97760	ARS-BFGL-NGS-22832	3	1	Unique	3	NM_176623 PAG11 pregnancy-associated glycoprotein 11;NM_176625 PAG16 pregnancy-associated glycoprotein 16;NM_176629 PAG20 pregnancy-associated glycoprotein 20	4	AK098235;AK098257;AK127847;BC036758	3	GLEAN_10332;GLEAN_10331;GLEAN_10330	3	ENSBTAG00000036172 ENSBTAT00000030244;ENSBTAG00000039045 ENSBTAT00000031138;ENSBTAG00000039970 ENSBTAT00000030467
675	chr29:40672416-40748813	chr29	40672416	40748813	gain	76398	ARS-BFGL-NGS-22514	ARS-BFGL-NGS-23135	3	1	Unique	2	NM_001083697 MGC157405 pregnancy-associated glycoprotein;NM_176623 PAG11 pregnancy-associated glycoprotein 11	2	AF090940;AK127847	4	GLEAN_10320;GLEAN_10319;GLEAN_10318;GLEAN_10317	1	ENSBTAG00000037784 ENSBTAT00000052386
676	chr29:44132149-44277693	chr29	44132149	44277693	loss	145545	ARS-BFGL-NGS-29002	ARS-BFGL-NGS-7054	5	1	Unique	1	NM_001046509 MACROD1 MACRO domain containing 1	7	NM_001033086;NM_013280 FLRT1 fibronectin leucine rich transmembrane protein 1;NM_014067 MACROD1 MACRO domain containing 1;NM_058188;NM_152482 C19orf25 chromosome 19 open reading frame 25;BC018370;BC018441	2	GLEAN_18977;GLEAN_18992	1	ENSBTAG00000017181 ENSBTAT00000022832
677	chr29:45391413-45488027	chr29	45391413	45488027	gain	96615	ARS-BFGL-NGS-82048	Hapmap36151-SCAFFOLD96691_12353	3	4	0.007677	1	NM_001098985 FRMD8 FERM domain containing 8	2	NM_031904 FRMD8 FERM domain containing 8;AK074850	1	GLEAN_19023	1	ENSBTAG00000002039 ENSBTAT00000033253
678	chr29:47861402-47955033	chr29	47861402	47955033	gain	93632	BTB-01036181	Hapmap47369-BTA-66337	4	1	Unique	2	NM_001105372 SAPS3 SAPS domain family, member 3;NM_173914 GAL galanin prepropeptide	8	NM_015973 GAL galanin prepropeptide;NM_018312 SAPS3 SAPS domain family, member 3;AB046778;AF264780;BC064579;BC105934;BC107599;CR749815	3	GLEAN_23848;GLEAN_00578;GLEAN_00580	3	ENSBTAG00000009393 ENSBTAT00000012362;ENSBTAG00000009395 ENSBTAT00000012364;ENSBTAG00000009584 ENSBTAT00000012612
679	chr29:48040664-48213917	chr29	48040664	48213917	loss	173254	ARS-BFGL-NGS-65789	ARS-BFGL-NGS-108161	6	1	Unique	3	NM_001035470 MRGPRF MAS-related GPR, member F;NM_001076514 MRPL21 mitochondrial ribosomal protein L21;NM_001082465 IGHMBP2 immunoglobulin mu binding protein 2	7	NM_002180 IGHMBP2 immunoglobulin mu binding protein 2;NM_139075 TPCN2 two pore segment channel 2;NM_145015 MRGPRF MAS-related GPR, member F;NM_181514 MRPL21 mitochondrial ribosomal protein L21;AK075492;AK126967;BC016964	6	GLEAN_15287;GLEAN_15280;GLEAN_15286;GLEAN_15285;GLEAN_15284;GLEAN_15281	5	ENSBTAG00000004348 ENSBTAT00000005688;ENSBTAG00000015183 ENSBTAT00000020205;ENSBTAG00000015185 ENSBTAT00000015595 ENSBTAT00000020204;ENSBTAG00000016774 ENSBTAT00000022308 ENSBTAT00000053940 ENSBTAT00000053041;ENSBTAG00000022185 ENSBTAT00000044489
680	chr29:49109423-49228426	chr29	49109423	49228426	both	119004	ARS-BFGL-NGS-86466	Hapmap24672-BTA-140771	5	6	0.011516	1	NM_001007816 FADD Fas (TNFRSF6)-associated via death domain	7	NM_003824 FADD Fas (TNFRSF6)-associated via death domain;NM_018043 ANO1 anoctamin 1, calcium activated chloride channel;NM_198851;AK097619;AY728143;BC027590;BC033036	3	GLEAN_14118;GLEAN_14119;GLEAN_14120	2	ENSBTAG00000009997 ENSBTAT00000013189;ENSBTAG00000018274 ENSBTAT00000024322
681	chr29:51000624-51132407	chr29	51000624	51132407	gain	131784	ARS-BFGL-NGS-102385	ARS-BFGL-NGS-92419	4	2	Multiple	0		5	NM_000218 KCNQ1 potassium voltage-gated channel, KQT-like subfamily, member 1;NM_005705;NM_139022 TSPAN32 tetraspanin 32;AK128048;BC016693	2	GLEAN_14107;GLEAN_26077	2	ENSBTAG00000002702 ENSBTAT00000003500;ENSBTAG00000038285 ENSBTAT00000053876
682	chr29:51301849-51979343	chr29	51301849	51979343	both	677495	ARS-BFGL-NGS-29984	ARS-BFGL-NGS-16118	18	9	0.017274	7	NM_001001441 TNNT3 troponin T type 3 (skeletal, fast);NM_001075285 NUP54 nucleoporin 54kDa;NM_001075374 LSP1 lymphocyte-specific protein 1;NM_001077884 MRPL23 mitochondrial ribosomal protein L23;NM_001099732 HCCA2 HCCA2 protein;NM_001166521 CTSD cathepsin D;NR_003958 H19 H19, imprinted maternally expressed transcript (non-protein coding)	42	NM_001004325 KRTAP5-2 keratin associated protein 5-2;NM_001005405 KRTAP5-11 keratin associated protein 5-11;NM_001005922 KRTAP5-1 keratin associated protein 5-1;NM_001012416 KRTAP5-6 keratin associated protein 5-6;NM_001012503 KRTAP5-7 keratin associated protein 5-7;NM_001012708 KRTAP5-3 keratin associated protein 5-3;NM_001012710 KRTAP5-10 keratin associated protein 5-10;NM_001013254 LSP1 lympho…	13	GLEAN_26076;GLEAN_26075;GLEAN_26074;GLEAN_26082;GLEAN_26073;GLEAN_26072;GLEAN_26083;GLEAN_26084;GLEAN_06263;GLEAN_02504;GLEAN_02508;GLEAN_02509;GLEAN_02510	12	ENSBTAG00000000103 ENSBTAT00000000112;ENSBTAG00000007622 ENSBTAT00000010022;ENSBTAG00000010447 ENSBTAT00000013787;ENSBTAG00000010880 ENSBTAT00000014452;ENSBTAG00000011249 ENSBTAT00000014936 ENSBTAT00000043973;ENSBTAG00000017861 ENSBTAT00000023759;ENSBTAG00000019579 ENSBTAT00000026084;ENSBTAG00000022158 ENSBTAT00000008422 ENSBTAT00000008371 ENSBTAT00000029890;ENSBTAG00000030992 ENSBTAT00000043869;…
