# Supplementary material for: Genomic characteristics of cattle copy number variations
Source: BMC Genomics. 2011 Feb 23;12:127. doi: 10.1186/1471-2164-12-127 (PMC3053260; doi:10.1186/1471-2164-12-127)
Supplement: Additional file 3 — Supplemental Material file. Table S11. Cattle CNV regions overlap with genomic regions under positive selection, human orthologous OMIM genes and cattle QTLs. [file 1471-2164-12-127-S3.XLS]

## Sheet: QTL
no	cnvr	chr	start	end	length	type	startsnp	endsnp	numsnp	ncnvr	perc	frequency	iHS Regions	Fst region	Fst Gene	OMIA No	OMIA information	OMIM No	OMIM information	QTL count	QTL Information
1	chr1:1247321-1458242	chr1	1247321	1458242	210922	gain	ARS-BFGL-NGS-62826	ARS-BFGL-BAC-4980	7	3	0.00575816	0.005758				0		1	IFNAR2 interferon (alpha, beta and omega) receptor 2 NM_000874 3455 {Hepatitis B virus, susceptibility to}, 610424 (3)	3	Social separation--Standing alert QTL 7127 SSSA;Residual feed intake QTL 5265 RFI;Fat thickness QTL 1317 FATTH
2	chr1:1705125-1791641	chr1	1705125	1791641	86517	gain	ARS-BFGL-NGS-25183	ARS-BFGL-BAC-7317	4	1	0.00191939	Unique				0		0		3	Residual feed intake QTL 5265 RFI;Residual feed intake QTL 5264 RFI;Fat thickness QTL 1317 FATTH
3	chr1:4324291-4588701	chr1	4324291	4588701	264411	both	Hapmap33075-BTA-162916	BTB-01973385	5	3	0.00575816	0.005758				0		0		4	Residual feed intake QTL 5265 RFI;Protein yield QTL 2728 PY;Fat yield QTL 2504 FY;Daughter pregnancy rate QTL 1673 DPR
4	chr1:11324871-11498897	chr1	11324871	11498897	174027	loss	Hapmap43814-BTA-22629	BTA-29334-no-rs	5	1	0.00191939	Unique				0		0		4	Protein yield QTL 2728 PY;Fat yield QTL 2504 FY;Daughter pregnancy rate QTL 1673 DPR;Rump angle QTL 3428 RANG
5	chr1:12265746-12544191	chr1	12265746	12544191	278446	loss	BTB-00005637	Hapmap60346-rs29019231	4	8	0.0153551	0.015355				0		0		4	Protein yield QTL 2728 PY;Rump angle QTL 3428 RANG;Fat yield QTL 2499 FY;Udder Cleft QTL 1674 UC
6	chr1:14238026-14360343	chr1	14238026	14360343	122318	loss	BTA-103292-no-rs	ARS-BFGL-BAC-14883	4	1	0.00191939	Unique				0		0		4	Protein yield QTL 2728 PY;Rump angle QTL 3428 RANG;Fat yield QTL 2499 FY;Udder Cleft QTL 1674 UC
7	chr1:17178059-17278945	chr1	17178059	17278945	100887	loss	BTA-118731-no-rs	BTB-01083468	4	1	0.00191939	Unique				0		0		6	Protein yield QTL 2728 PY;Rump angle QTL 3428 RANG;Udder Cleft QTL 1674 UC;Protein yield QTL 2500 PY;Structural soundness (legs, feet, penis, and prepuce) QTL 3579 SOUND;Udder composite index QTL 3474 UCI
8	chr1:19851471-20265533	chr1	19851471	20265533	414063	both	BTA-39399-no-rs	BTA-39450-no-rs	9	5	0.00959693	0.009596				0		0		4	Protein yield QTL 2728 PY;Rump angle QTL 3428 RANG;Structural soundness (legs, feet, penis, and prepuce) QTL 3579 SOUND;Protein yield QTL 2502 PY
9	chr1:20373074-20421151	chr1	20373074	20421151	48078	loss	Hapmap49594-BTA-39447	ARS-BFGL-NGS-10334	3	3	0.00575816	0.005758				0		0		4	Protein yield QTL 2728 PY;Rump angle QTL 3428 RANG;Structural soundness (legs, feet, penis, and prepuce) QTL 3579 SOUND;Protein yield QTL 2502 PY
10	chr1:21595039-21658255	chr1	21595039	21658255	63217	loss	BTB-01210202	BTB-01210076	3	1	0.00191939	Unique				0		0		4	Protein yield QTL 2728 PY;Rump angle QTL 3428 RANG;Structural soundness (legs, feet, penis, and prepuce) QTL 3579 SOUND;Protein yield QTL 2502 PY
11	chr1:23551250-23694843	chr1	23551250	23694843	143594	loss	BTB-01153392	BTB-01153241	3	2	0.00383877	Multiple				0		0		5	Protein yield QTL 2728 PY;Rump angle QTL 3428 RANG;Structural soundness (legs, feet, penis, and prepuce) QTL 3579 SOUND;Protein yield QTL 2502 PY;Milk Yield (EBV) QTL 6145 MY
12	chr1:27204282-27415115	chr1	27204282	27415115	210834	loss	Hapmap51561-BTA-120459	Hapmap33501-BTA-152681	5	1	0.00191939	Unique				0		0		4	Rump angle QTL 3428 RANG;Protein yield QTL 2502 PY;Conception rate QTL 3439 CONCRATE;Retail product yield QTL 1347 YIELD
13	chr1:30006608-30066112	chr1	30006608	30066112	59505	gain	BTB-00012627	BFGL-NGS-119297	3	2	0.00383877	Multiple				0		0		6	Rump angle QTL 3428 RANG;Protein yield QTL 2502 PY;Conception rate QTL 3439 CONCRATE;Retail product yield QTL 1347 YIELD;abomasum displacement QTL 5112 AD;subcutaneous fat QTL 4854 SUBFAT
14	chr1:32878144-33296052	chr1	32878144	33296052	417909	loss	Hapmap52004-BTA-69178	Hapmap40138-BTA-69192	11	3	0.00575816	0.005758				0		0		5	Rump angle QTL 3428 RANG;Protein yield QTL 2502 PY;Conception rate QTL 3439 CONCRATE;abomasum displacement QTL 5112 AD;subcutaneous fat QTL 4854 SUBFAT
15	chr1:33637325-33711422	chr1	33637325	33711422	74098	loss	BTA-69212-no-rs	BTB-00015939	3	1	0.00191939	Unique				0		0		3	Protein yield QTL 2502 PY;Conception rate QTL 3439 CONCRATE;subcutaneous fat QTL 4854 SUBFAT
16	chr1:33897882-33983402	chr1	33897882	33983402	85521	loss	BTA-69229-no-rs	BTB-00901868	3	2	0.00383877	Multiple				0		0		2	Conception rate QTL 3439 CONCRATE;subcutaneous fat QTL 4854 SUBFAT
17	chr1:34987550-35047499	chr1	34987550	35047499	59950	loss	Hapmap43629-BTA-60810	BTB-01211075	3	1	0.00191939	Unique				0		0		2	Conception rate QTL 3439 CONCRATE;subcutaneous fat QTL 4854 SUBFAT
18	chr1:37718260-37962259	chr1	37718260	37962259	244000	loss	Hapmap52575-rs29013932	Hapmap46343-BTA-111768	8	1	0.00191939	Unique				0		0		4	Conception rate QTL 3439 CONCRATE;subcutaneous fat QTL 4854 SUBFAT;Body weight (yearling) QTL 1303 W365;Carcass weight QTL 1311 CWT
19	chr1:38372695-38620893	chr1	38372695	38620893	248199	loss	Hapmap29197-BTA-97143	ARS-BFGL-NGS-53463	5	3	0.00575816	0.005758				0		0		4	Conception rate QTL 3439 CONCRATE;subcutaneous fat QTL 4854 SUBFAT;Body weight (yearling) QTL 1303 W365;Carcass weight QTL 1311 CWT
20	chr1:39645815-39716032	chr1	39645815	39716032	70218	gain	ARS-BFGL-BAC-15722	BTA-07775-no-rs	3	9	0.0172745	0.017274				0		0		4	Conception rate QTL 3439 CONCRATE;subcutaneous fat QTL 4854 SUBFAT;Body weight (yearling) QTL 1303 W365;Carcass weight QTL 1311 CWT
21	chr1:39820991-39933731	chr1	39820991	39933731	112741	gain	Hapmap33732-BTA-160835	Hapmap39970-BTA-117984	3	1	0.00191939	Unique				0		0		4	Conception rate QTL 3439 CONCRATE;subcutaneous fat QTL 4854 SUBFAT;Body weight (yearling) QTL 1303 W365;Carcass weight QTL 1311 CWT
22	chr1:40691263-40758983	chr1	40691263	40758983	67721	gain	ARS-BFGL-NGS-55025	Hapmap38790-BTA-87413	3	1	0.00191939	Unique				0		0		4	Conception rate QTL 3439 CONCRATE;subcutaneous fat QTL 4854 SUBFAT;Body weight (yearling) QTL 1303 W365;Carcass weight QTL 1311 CWT
23	chr1:41168633-43216667	chr1	41168633	43216667	2048035	loss	BTB-01249999	ARS-BFGL-BAC-15157	51	7	0.0134357	0.013435				0		2	ARL6 ADP-ribosylation factor-like 6 NM_032146 84100 Bardet-Biedl syndrome 3, 209900 (3);ARL6 ADP-ribosylation factor-like 6 NM_032146 84100 {Bardet-Biedl syndrome 1, modifier of}, 209900 (3)	4	Conception rate QTL 3439 CONCRATE;subcutaneous fat QTL 4854 SUBFAT;Body weight (yearling) QTL 1303 W365;Carcass weight QTL 1311 CWT
24	chr1:43461071-43522084	chr1	43461071	43522084	61014	loss	BTB-01708786	BTB-01955018	3	7	0.0134357	0.013435				0		0		4	Conception rate QTL 3439 CONCRATE;Body weight (yearling) QTL 1303 W365;Carcass weight QTL 1311 CWT;Structural soundness (legs, feet, penis, and prepuce) QTL 3586 SOUND
25	chr1:45647138-45704661	chr1	45647138	45704661	57524	loss	BTB-00021257	ARS-BFGL-NGS-81540	3	2	0.00383877	Multiple				0		0		6	Conception rate QTL 3439 CONCRATE;Body weight (yearling) QTL 1303 W365;Carcass weight QTL 1311 CWT;Structural soundness (legs, feet, penis, and prepuce) QTL 3586 SOUND;Inseminations per conception QTL 5066 CONCEPT;Milk yield QTL 4703 MY
26	chr1:45898622-46114237	chr1	45898622	46114237	215616	gain	BTB-01788892	BTB-02044553	5	2	0.00383877	Multiple				0		0		7	Conception rate QTL 3439 CONCRATE;Body weight (yearling) QTL 1303 W365;Carcass weight QTL 1311 CWT;Structural soundness (legs, feet, penis, and prepuce) QTL 3586 SOUND;Inseminations per conception QTL 5066 CONCEPT;Milk yield QTL 4703 MY;Body weight (slaughter) QTL 4511 SWT
27	chr1:47565937-47729242	chr1	47565937	47729242	163306	loss	ARS-BFGL-NGS-69858	BTB-01625181	3	2	0.00383877	Multiple				0		0		6	Conception rate QTL 3439 CONCRATE;Body weight (yearling) QTL 1303 W365;Carcass weight QTL 1311 CWT;Structural soundness (legs, feet, penis, and prepuce) QTL 3586 SOUND;Body weight (slaughter) QTL 4511 SWT;Chest depth QTL 3493 CHDPT
28	chr1:49221200-49403484	chr1	49221200	49403484	182285	loss	ARS-BFGL-NGS-50906	ARS-BFGL-NGS-41264	7	4	0.00767754	0.007677				0		0		8	Conception rate QTL 3439 CONCRATE;Carcass weight QTL 1311 CWT;Chest depth QTL 3493 CHDPT;Protein Yield (EBV) QTL 6042 PY;Protein yield QTL 2508 PY;Hindquarter proportions QTL 7124 HQPROP;Non-return rate QTL 5658 NONR;Bovine spongiform encephalopathy QTL 1736 BSE
29	chr1:49614529-49754204	chr1	49614529	49754204	139676	loss	BTB-01146938	Hapmap50572-BTA-113037	5	1	0.00191939	Unique				0		0		7	Conception rate QTL 3439 CONCRATE;Carcass weight QTL 1311 CWT;Protein Yield (EBV) QTL 6042 PY;Protein yield QTL 2508 PY;Hindquarter proportions QTL 7124 HQPROP;Non-return rate QTL 5658 NONR;Bovine spongiform encephalopathy QTL 1736 BSE
30	chr1:50555211-50631826	chr1	50555211	50631826	76616	loss	BTB-00022142	BTB-01165109	3	1	0.00191939	Unique				0		0		5	Conception rate QTL 3439 CONCRATE;Protein yield QTL 2508 PY;Hindquarter proportions QTL 7124 HQPROP;Non-return rate QTL 5658 NONR;Bovine spongiform encephalopathy QTL 1736 BSE
31	chr1:51972286-52088249	chr1	51972286	52088249	115964	gain	BTB-00023604	BTB-00023392	4	1	0.00191939	Unique				0		0		5	Conception rate QTL 3439 CONCRATE;Protein yield QTL 2508 PY;Hindquarter proportions QTL 7124 HQPROP;Non-return rate QTL 5658 NONR;Bovine spongiform encephalopathy QTL 1736 BSE
32	chr1:59799327-59853274	chr1	59799327	59853274	53948	loss	ARS-USMARC-Parent-DQ404150-rs29012530	ARS-BFGL-NGS-16908	4	1	0.00191939	Unique				0		0		6	Conception rate QTL 3439 CONCRATE;Protein yield QTL 2508 PY;Hindquarter proportions QTL 7124 HQPROP;Non-return rate QTL 5658 NONR;Bovine spongiform encephalopathy QTL 1736 BSE;Feed conversion ratio QTL 5266 FCR
33	chr1:60686366-60751595	chr1	60686366	60751595	65230	loss	BTA-31643-no-rs	BTB-00028937	3	2	0.00383877	Multiple				0		0		8	Conception rate QTL 3439 CONCRATE;Protein yield QTL 2508 PY;Hindquarter proportions QTL 7124 HQPROP;Non-return rate QTL 5658 NONR;Bovine spongiform encephalopathy QTL 1736 BSE;Feed conversion ratio QTL 5266 FCR;Feed intake QTL 4337 FEEDIN;Residual feed intake QTL 4338 RFI
34	chr1:61749988-61816725	chr1	61749988	61816725	66738	loss	Hapmap41191-BTA-16674	Hapmap59735-rs29016420	3	1	0.00191939	Unique				0		0		8	Conception rate QTL 3439 CONCRATE;Protein yield QTL 2508 PY;Hindquarter proportions QTL 7124 HQPROP;Non-return rate QTL 5658 NONR;Bovine spongiform encephalopathy QTL 1736 BSE;Feed conversion ratio QTL 5266 FCR;Feed intake QTL 4337 FEEDIN;Residual feed intake QTL 4338 RFI
35	chr1:72076618-72224768	chr1	72076618	72224768	148151	loss	Hapmap43841-BTA-34601	Hapmap40324-BTA-34602	4	1	0.00191939	Unique				0		1	RNF168 ring finger protein 168 NM_152617 165918 RIDDLE syndrome, 611943 (3)	6	Protein yield QTL 2508 PY;Non-return rate QTL 5658 NONR;Non-return rate QTL 5659 NONR;Milk yield QTL 2582 MY;Body weight (birth) QTL 1320 BW;Chest width QTL 1450 CHWDT
36	chr1:73659512-73981192	chr1	73659512	73981192	321681	gain	ARS-BFGL-NGS-59448	ARS-BFGL-NGS-4162	4	6	0.0115163	0.011516				0		0		6	Protein yield QTL 2508 PY;Non-return rate QTL 5658 NONR;Milk yield QTL 2582 MY;Body weight (birth) QTL 1320 BW;Chest width QTL 1450 CHWDT;Protein Yield (EBV) QTL 6043 PY
37	chr1:77668174-77789354	chr1	77668174	77789354	121181	loss	ARS-BFGL-NGS-54199	ARS-BFGL-BAC-31482	4	1	0.00191939	Unique				0		0		5	Protein yield QTL 2508 PY;Non-return rate QTL 5658 NONR;Milk yield QTL 2582 MY;Body weight (birth) QTL 1320 BW;Intramuscluar fat QTL 4819 EEF
38	chr1:83964513-84071804	chr1	83964513	84071804	107292	loss	ARS-BFGL-NGS-19217	BTB-01059241	4	1	0.00191939	Unique	chr1:83400000-84500000 LMS,SGT,SHK			0		0		4	Protein yield QTL 2508 PY;Non-return rate QTL 5658 NONR;Body weight (birth) QTL 1320 BW;Milk yield QTL 4705 MY
39	chr1:90954551-91027727	chr1	90954551	91027727	73177	loss	BTB-01196514	Hapmap27729-BTA-108726	3	2	0.00383877	Multiple				0		0		5	Body weight (birth) QTL 1320 BW;Teat placement QTL 1547 TPL;Fat yield QTL 1513 FY;Somatic cell score (EBV) QTL 6150 SCS;Somatic cell score QTL 2763 SCS
40	chr1:93782655-94369685	chr1	93782655	94369685	587031	loss	BFGL-NGS-115400	Hapmap52705-rs29019397	16	1	0.00191939	Unique				0		0		4	Teat placement QTL 1547 TPL;Fat yield QTL 1513 FY;Veterinary treatments QTL 4999 VT;Protein Yield (EBV) QTL 6044 PY
41	chr1:94552473-94958244	chr1	94552473	94958244	405772	both	BTA-17925-no-rs	BTA-07846-rs29027508	8	17	0.0326296	0.032629				0		0		4	Teat placement QTL 1547 TPL;Fat yield QTL 1513 FY;Veterinary treatments QTL 4999 VT;Protein Yield (EBV) QTL 6044 PY
42	chr1:95616570-95930224	chr1	95616570	95930224	313655	both	ARS-BFGL-BAC-36882	BTB-00768631	9	13	0.024952	0.024952				0		0		4	Fat yield QTL 1513 FY;Veterinary treatments QTL 4999 VT;Fat Yield (EBV) QTL 6147 FY;Social separation--Vocalization QTL 7128 SSVO
43	chr1:103356064-103501423	chr1	103356064	103501423	145360	loss	BTB-01136854	BTB-01136812	5	2	0.00383877	Multiple				0		0		0
44	chr1:105349689-105829264	chr1	105349689	105829264	479576	loss	BTB-00006833	Hapmap38948-BTA-28757	12	4	0.00767754	0.007677				0		0		0
45	chr1:107216857-107399663	chr1	107216857	107399663	182807	loss	BTB-00048807	Hapmap54763-rs29012506	5	1	0.00191939	Unique				0		0		0
46	chr1:113500011-113546579	chr1	113500011	113546579	46569	loss	ARS-BFGL-BAC-6549	Hapmap43087-BTA-87783	3	2	0.00383877	Multiple				0		0		0
47	chr1:114148558-114216362	chr1	114148558	114216362	67805	loss	BTB-00738261	DIAS-1	3	3	0.00575816	0.005758				0		1	SLC33A1 solute carrier family 33 (acetyl-CoA transporter), member 1 NM_004733 9197 Spastic paraplegia-42, 612539 (3)	0
48	chr1:114871330-115085095	chr1	114871330	115085095	213766	loss	Hapmap61008-rs29023119	Hapmap42001-BTA-89523	3	2	0.00383877	Multiple				0		0		0
49	chr1:121845903-121931242	chr1	121845903	121931242	85340	gain	BTA-22577-no-rs	ARS-BFGL-NGS-64650	4	2	0.00383877	Multiple				0		0		0
50	chr1:123290078-123610350	chr1	123290078	123610350	320273	both	BTB-01793232	Hapmap43795-BTA-16918	7	7	0.0134357	0.013435				0		0		0
51	chr1:124989231-126365382	chr1	124989231	126365382	1376152	both	ARS-BFGL-BAC-14851	Hapmap59026-rs29022289	30	10	0.0191939	0.019193				0		0		0
52	chr1:127725447-127803933	chr1	127725447	127803933	78487	loss	BFGL-NGS-113021	ARS-BFGL-NGS-100109	3	1	0.00191939	Unique				0		0		0
53	chr1:130965630-131023932	chr1	130965630	131023932	58303	gain	Hapmap39600-BTA-89434	BFGL-NGS-116159	3	3	0.00575816	0.005758				0		0		0
54	chr1:141468989-141618694	chr1	141468989	141618694	149706	gain	ARS-BFGL-NGS-14502	Hapmap51743-BTA-54330	4	1	0.00191939	Unique				0		0		0
55	chr1:149363846-149438776	chr1	149363846	149438776	74931	gain	ARS-BFGL-NGS-21137	ARS-BFGL-NGS-46522	3	1	0.00191939	Unique				0		0		0
56	chr1:149767231-149835950	chr1	149767231	149835950	68720	gain	ARS-BFGL-NGS-20306	ARS-BFGL-NGS-18738	3	3	0.00575816	0.005758				0		0		0
57	chr1:153670496-153966569	chr1	153670496	153966569	296074	gain	BTA-16239-no-rs	BTA-57354-no-rs	7	3	0.00575816	0.005758				0		0		0
58	chr1:156320504-156390945	chr1	156320504	156390945	70442	loss	Hapmap28036-BTA-125012	BTA-58309-no-rs	3	1	0.00191939	Unique				0		0		0
59	chr1:157661921-157758037	chr1	157661921	157758037	96117	loss	BTB-00023885	BTB-00023937	3	1	0.00191939	Unique				0		0		0
60	chr1:160532854-160590619	chr1	160532854	160590619	57766	gain	BTB-00075865	BTA-15338-no-rs	3	1	0.00191939	Unique				0		0		0
61	chr2:1352094-1402725	chr2	1352094	1402725	50632	loss	ARS-BFGL-NGS-39059	Hapmap58923-rs29010138	3	2	0.00383877	Multiple				0		0		4	Trapezius muscle lean area QTL 5805 TMA;PTA type QTL 1552 PTAT;Yield grade QTL 2754 YGRADE;Protein Percentage QTL 3531 PP
62	chr2:4395448-4478568	chr2	4395448	4478568	83121	gain	BTB-00078262	ARS-BFGL-NGS-105116	3	4	0.00767754	0.007677				0		0		14	Linoleic acid content QTL 4855 FA-C18:2;Body weight (birth) QTL 2751 BW;Strength QTL 1554 STR;Fat yield QTL 1675 FY;Interval to first estrus after calving QTL 5028 CALEST;Yield grade QTL 5794 YGRADE;Silverside weight QTL 6271 SLVWT;Dressing percentage QTL 6272 DRESSPERC;Marbling score QTL 4858 MARBL;Palmitoleic/palmitic acid ratio QTL 4861 C16R;Retail product yield QTL 6301 YIELD;Body weight (sla…
63	chr2:8289738-8501993	chr2	8289738	8501993	212256	gain	UA-IFASA-9562	BTA-85695-no-rs	5	1	0.00191939	Unique	chr2:5100000-10700000 LMS,PMT,NDA			0		0		10	Fat yield QTL 1675 FY;Carcass weight QTL 1312 CWT;Body weight (birth) QTL 2613 BW;Body depth QTL 1549 BD;Fat trim yield QTL 6275 FATYD;Kidney, pelvic, and heart fat percentage QTL 4857 KPHCWT;Meat percentage QTL 6300 MEATP;Body weight (birth) QTL 5379 BW;Body weight (yearling) QTL 1304 W365;Protein Percentage QTL 3531 PP
64	chr2:8925959-8971940	chr2	8925959	8971940	45982	gain	ARS-BFGL-NGS-65047	Hapmap40313-BTA-27938	3	2	0.00383877	Multiple	chr2:5100000-10700000 LMS,PMT,NDA			0		0		12	Fat yield QTL 1675 FY;Carcass weight QTL 1312 CWT;Body weight (birth) QTL 2613 BW;Body depth QTL 1549 BD;Kidney, pelvic, and heart fat percentage QTL 4857 KPHCWT;Meat percentage QTL 6300 MEATP;Body weight (birth) QTL 5379 BW;Body weight (yearling) QTL 1304 W365;Teat placement QTL 3443 TPL;Fat thickness QTL 1322 FATTH;Interval to first estrus after calving (EBV) QTL 6153 CALEST;Protein Percentage …
65	chr2:9337707-9664438	chr2	9337707	9664438	326732	loss	Hapmap50551-BTA-104382	BTB-00079257	11	3	0.00575816	0.005758	chr2:5100000-10700000 LMS,PMT,NDA			0		0		11	Fat yield QTL 1675 FY;Body weight (birth) QTL 2613 BW;Body depth QTL 1549 BD;Kidney, pelvic, and heart fat percentage QTL 4857 KPHCWT;Body weight (birth) QTL 5379 BW;Body weight (yearling) QTL 1304 W365;Teat placement QTL 3443 TPL;Fat thickness QTL 1322 FATTH;Interval to first estrus after calving (EBV) QTL 6153 CALEST;Milk yield QTL 2583 MY;Protein Percentage QTL 3531 PP
66	chr2:12426923-12587408	chr2	12426923	12587408	160486	loss	Hapmap44546-BTA-48673	Hapmap46046-BTA-114001	3	1	0.00191939	Unique				0		0		9	Fat yield QTL 1675 FY;Body weight (birth) QTL 2613 BW;Body depth QTL 1549 BD;Kidney, pelvic, and heart fat percentage QTL 4857 KPHCWT;Body weight (yearling) QTL 1304 W365;Teat placement QTL 3443 TPL;Fat thickness QTL 1322 FATTH;Milk yield QTL 2583 MY;Protein Percentage QTL 3531 PP
67	chr2:14067215-14156827	chr2	14067215	14156827	89613	loss	Hapmap39412-BTA-48779	ARS-BFGL-NGS-38281	4	2	0.00383877	Multiple				0		1	FRZB frizzled-related protein NM_001463 2487 {Osteoarthritis susceptibility 1}, 165720 (3)	9	Fat yield QTL 1675 FY;Body weight (birth) QTL 2613 BW;Body depth QTL 1549 BD;Kidney, pelvic, and heart fat percentage QTL 4857 KPHCWT;Body weight (yearling) QTL 1304 W365;Teat placement QTL 3443 TPL;Fat thickness QTL 1322 FATTH;Milk yield QTL 2583 MY;Protein Percentage QTL 3531 PP
68	chr2:14916341-14985891	chr2	14916341	14985891	69551	both	Hapmap52534-rs29010223	Hapmap38137-BTA-112893	3	3	0.00575816	0.005758				0		0		6	Fat yield QTL 1675 FY;Body depth QTL 1549 BD;Teat placement QTL 3443 TPL;Fat thickness QTL 1322 FATTH;Milk yield QTL 2583 MY;Protein Percentage QTL 3531 PP
69	chr2:15844221-15941973	chr2	15844221	15941973	97753	gain	BTB-01084313	ARS-BFGL-BAC-29210	3	2	0.00383877	Multiple				0		0		6	Fat yield QTL 1675 FY;Body depth QTL 1549 BD;Teat placement QTL 3443 TPL;Fat thickness QTL 1322 FATTH;Milk yield QTL 2583 MY;Protein Percentage QTL 3531 PP
70	chr2:18634999-18875569	chr2	18634999	18875569	240571	both	BTB-00081145	Hapmap30496-BTA-123052	9	3	0.00575816	0.005758				0		0		9	Fat yield QTL 1675 FY;Teat placement QTL 3443 TPL;Fat thickness QTL 1322 FATTH;Milk yield QTL 2583 MY;Protein Percentage QTL 2434 PP;Stature QTL 1553 STA;Fat Percentage QTL 2729 FP;Body weight (birth) QTL 1323 BW;Protein Percentage QTL 3531 PP
71	chr2:21649588-21706967	chr2	21649588	21706967	57380	loss	BTB-00083524	Hapmap48774-BTA-46697	3	1	0.00191939	Unique				0		0		9	Fat yield QTL 1675 FY;Teat placement QTL 3443 TPL;Fat thickness QTL 1322 FATTH;Milk yield QTL 2583 MY;Stature QTL 1553 STA;Fat Percentage QTL 2729 FP;Body weight (birth) QTL 1323 BW;Chest depth QTL 3444 CHDPT;Protein Percentage QTL 3531 PP
72	chr2:28290230-29014103	chr2	28290230	29014103	723874	gain	BTB-00091195	ARS-BFGL-NGS-40971	21	6	0.0115163	0.011516				0		0		10	Teat placement QTL 3443 TPL;Fat thickness QTL 1322 FATTH;Milk yield QTL 2583 MY;Body weight (birth) QTL 1323 BW;Chest depth QTL 3444 CHDPT;Dairy form QTL 1676 DYF;Fat Percentage QTL 2650 FP;Fat yield QTL 2737 FY;Yield grade QTL 1321 PERCHOICE;Protein Percentage QTL 3531 PP
73	chr2:29787820-29871688	chr2	29787820	29871688	83869	loss	ARS-BFGL-BAC-30043	BTB-01494156	4	1	0.00191939	Unique				0		0		9	Teat placement QTL 3443 TPL;Fat thickness QTL 1322 FATTH;Milk yield QTL 2583 MY;Body weight (birth) QTL 1323 BW;Chest depth QTL 3444 CHDPT;Fat Percentage QTL 2650 FP;Fat yield QTL 2737 FY;Yield grade QTL 1321 PERCHOICE;Protein Percentage QTL 3531 PP
74	chr2:32515385-32592374	chr2	32515385	32592374	76990	gain	Hapmap52594-rs29026993	BTB-00092571	3	2	0.00383877	Multiple				0		0		9	Teat placement QTL 3443 TPL;Fat thickness QTL 1322 FATTH;Milk yield QTL 2583 MY;Body weight (birth) QTL 1323 BW;Chest depth QTL 3444 CHDPT;Fat Percentage QTL 2650 FP;Fat yield QTL 2737 FY;Yield grade QTL 1321 PERCHOICE;Protein Percentage QTL 3531 PP
75	chr2:43141034-43294132	chr2	43141034	43294132	153099	loss	Hapmap48777-BTA-47434	Hapmap46653-BTA-47447	7	1	0.00191939	Unique				0		0		8	Body weight (birth) QTL 1323 BW;Fat yield QTL 2737 FY;Yield grade QTL 1321 PERCHOICE;Non-return rate QTL 5660 NONR;Length of productive life QTL 2696 PL;Protein yield QTL 4494 PY;Calving ease QTL 1678 CALEASE;Protein Percentage QTL 3531 PP
76	chr2:54417203-54544859	chr2	54417203	54544859	127657	gain	ARS-BFGL-NGS-59320	BTA-47656-no-rs	5	1	0.00191939	Unique				0		1	ZEB2 zinc finger E-box binding homeobox 2 NM_014795 9839 Mowat-Wilson syndrome, 235730 (3)	7	Fat yield QTL 2737 FY;Non-return rate QTL 5660 NONR;Protein yield QTL 4494 PY;Non-return rate QTL 5661 NONR;Body weight (slaughter) QTL 1310 SWT;Somatic cell score QTL 3600 SCS;Residual feed intake QTL 4341 RFI
77	chr2:56689251-56721816	chr2	56689251	56721816	32566	loss	BTA-122373-no-rs	BTB-01775964	3	1	0.00191939	Unique				0		0		5	Fat yield QTL 2737 FY;Non-return rate QTL 5660 NONR;Non-return rate QTL 5661 NONR;Body weight (slaughter) QTL 1310 SWT;Somatic cell score QTL 3600 SCS
78	chr2:58250628-58580086	chr2	58250628	58580086	329459	loss	Hapmap27618-BTA-152634	BTB-01588936	10	5	0.00959693	0.009596				0		0		5	Fat yield QTL 2737 FY;Non-return rate QTL 5660 NONR;Non-return rate QTL 5661 NONR;Body weight (slaughter) QTL 1310 SWT;Somatic cell score QTL 3600 SCS
79	chr2:59718306-59832175	chr2	59718306	59832175	113870	loss	BTA-19224-no-rs	BTB-00099884	4	19	0.0364683	0.036468				0		0		5	Fat yield QTL 2737 FY;Non-return rate QTL 5660 NONR;Non-return rate QTL 5661 NONR;Body weight (slaughter) QTL 1310 SWT;Somatic cell score QTL 3600 SCS
80	chr2:66654373-66884779	chr2	66654373	66884779	230407	gain	ARS-BFGL-NGS-42334	ARS-BFGL-NGS-94	5	8	0.0153551	0.015355				0		0		3	Non-return rate QTL 5660 NONR;Non-return rate QTL 5661 NONR;Structural soundness (legs, feet, penis, and prepuce) QTL 3580 SOUND
81	chr2:70268963-70508564	chr2	70268963	70508564	239602	loss	BTA-24669-no-rs	ARS-BFGL-NGS-38034	6	2	0.00383877	Multiple				0		0		5	Non-return rate QTL 5660 NONR;Non-return rate QTL 5661 NONR;Body weight (birth) QTL 2614 BW;PTA type QTL 3361 PTAT;Protein yield QTL 3529 PY
82	chr2:70838276-70962445	chr2	70838276	70962445	124170	loss	BTB-01654063	BTB-01297078	4	2	0.00383877	Multiple				0		0		5	Non-return rate QTL 5660 NONR;Non-return rate QTL 5661 NONR;Body weight (birth) QTL 2614 BW;Protein yield QTL 3529 PY;Somatic cell score (EBV) QTL 6152 SCS
83	chr2:76547298-76628976	chr2	76547298	76628976	81679	gain	Hapmap52909-rs29011193	ARS-BFGL-NGS-100817	3	1	0.00191939	Unique				0		0		3	Non-return rate QTL 5660 NONR;Non-return rate QTL 5661 NONR;Productive life (PTA) QTL 3704 PTAPL
84	chr2:81219099-81288597	chr2	81219099	81288597	69499	loss	BTA-98940-no-rs	BTA-98942-no-rs	3	1	0.00191939	Unique				0		0		3	Non-return rate QTL 5661 NONR;Body weight (birth) QTL 1390 BW;Fat yield QTL 1515 FY
85	chr2:81861373-82032203	chr2	81861373	82032203	170831	loss	BTB-01767855	BTB-00103489	7	2	0.00383877	Multiple				0		0		3	Non-return rate QTL 5661 NONR;Body weight (birth) QTL 1390 BW;Fat yield QTL 1515 FY
86	chr2:85079752-85391095	chr2	85079752	85391095	311344	loss	BTA-89488-no-rs	BTA-105824-no-rs	4	2	0.00383877	Multiple				0		0		4	Non-return rate QTL 5661 NONR;Body weight (birth) QTL 1390 BW;Fat yield QTL 1515 FY;Meat-to-bone ratio QTL 7063 MTBR
87	chr2:91745584-92032671	chr2	91745584	92032671	287088	both	BTA-116567-no-rs	BFGL-NGS-119235	4	3	0.00575816	0.005758				0		0		0
88	chr2:97569469-97639061	chr2	97569469	97639061	69593	loss	DIAS-311	Hapmap33390-BTA-157206	3	1	0.00191939	Unique				0		0		0
89	chr2:116296776-116360343	chr2	116296776	116360343	63568	gain	BTA-94318-no-rs	BTB-00112049	3	1	0.00191939	Unique				0		0		0
90	chr2:116577788-116655227	chr2	116577788	116655227	77440	gain	ARS-BFGL-NGS-27703	BFGL-NGS-111877	3	2	0.00383877	Multiple				0		0		0
91	chr2:118921732-119028634	chr2	118921732	119028634	106903	loss	Hapmap27370-BTA-123236	Hapmap49461-BTA-115001	4	2	0.00383877	Multiple				0		0		0
92	chr2:124176319-124379630	chr2	124176319	124379630	203312	both	INRA-102	Hapmap38678-BTA-49219	7	8	0.0153551	0.015355				0		6	CHRND cholinergic receptor, nicotinic, delta NM_000751 1144 Multiple pterygium syndrome, lethal type, 253290 (3);CHRND cholinergic receptor, nicotinic, delta NM_000751 1144 Myasthenic syndrome, fast-channel congenital, 608930 (3);CHRND cholinergic receptor, nicotinic, delta NM_000751 1144 Myasthenic syndrome, slow-channel congenital, 601462 (3);CHRNG cholinergic receptor, nicotinic, gamma NM_0051…	0
93	chr2:126042823-126114742	chr2	126042823	126114742	71920	gain	BFGL-NGS-119638	BTA-49594-no-rs	3	2	0.00383877	Multiple				0		0		0
94	chr2:129269182-129364891	chr2	129269182	129364891	95710	loss	BFGL-NGS-117131	BFGL-NGS-116217	3	2	0.00383877	Multiple				0		0		0
95	chr2:130570719-130628150	chr2	130570719	130628150	57432	loss	ARS-BFGL-BAC-32408	BFGL-NGS-118505	3	7	0.0134357	0.013435				0		0		0
96	chr2:137634388-138018047	chr2	137634388	138018047	383660	gain	BFGL-NGS-110390	ARS-BFGL-NGS-66860	14	1	0.00191939	Unique				0		0		0
97	chr2:138859369-139004087	chr2	138859369	139004087	144719	loss	ARS-BFGL-NGS-14190	ARS-BFGL-NGS-17681	5	1	0.00191939	Unique				0		0		0
98	chr2:139133717-139665915	chr2	139133717	139665915	532199	both	BFGL-NGS-115989	ARS-BFGL-NGS-27654	18	19	0.0364683	0.036468				0		0		0
99	chr3:743-783652	chr3	743	783652	782910	gain	BTB-01996597	Hapmap42163-BTA-27347	12	11	0.0211132	0.021113				0		0		11	Longissimus muscle width QTL 6277 LMWID;Residual feed intake QTL 5320 RFI;Milk yield QTL 4711 MY;Non-return rate QTL 5663 NONR;Somatic Cell Count QTL 2490 SCC;abomasum displacement QTL 5113 AD;Silverside weight QTL 6276 SLVWT;Residual feed intake QTL 5327 RFI;Protein Percentage QTL 3435 PP;Marbling score QTL 1324 MARBL;Feed intake QTL 4406 FEEDIN
100	chr3:2381696-2475960	chr3	2381696	2475960	94265	loss	ARS-BFGL-NGS-15921	ARS-BFGL-NGS-654	3	1	0.00191939	Unique				0		0		7	Milk yield QTL 4711 MY;Non-return rate QTL 5663 NONR;Somatic Cell Count QTL 2490 SCC;Silverside weight QTL 6276 SLVWT;Residual feed intake QTL 5327 RFI;Protein Percentage QTL 3435 PP;Marbling score QTL 1324 MARBL
101	chr3:5442010-5539104	chr3	5442010	5539104	97095	loss	Hapmap39882-BTA-106655	ARS-BFGL-NGS-7652	3	1	0.00191939	Unique				0		0		9	Milk yield QTL 4711 MY;Non-return rate QTL 5663 NONR;Somatic Cell Count QTL 2490 SCC;Silverside weight QTL 6276 SLVWT;Residual feed intake QTL 5327 RFI;Protein Percentage QTL 3435 PP;Marbling score QTL 1324 MARBL;Milk yield QTL 4712 MY;Fat Percentage QTL 2594 FP
102	chr3:5733836-6024177	chr3	5733836	6024177	290342	loss	ARS-BFGL-NGS-50158	BTB-01234863	5	1	0.00191939	Unique				0		0		7	Non-return rate QTL 5663 NONR;Somatic Cell Count QTL 2490 SCC;Residual feed intake QTL 5327 RFI;Protein Percentage QTL 3435 PP;Marbling score QTL 1324 MARBL;Milk yield QTL 4712 MY;Fat Percentage QTL 2594 FP
103	chr3:12903718-13253595	chr3	12903718	13253595	349878	gain	ARS-BFGL-NGS-25865	INRA-237	4	5	0.00959693	0.009596				0		0		10	Non-return rate QTL 5663 NONR;Somatic Cell Count QTL 2490 SCC;Protein Percentage QTL 3435 PP;Marbling score QTL 1324 MARBL;Fat Percentage QTL 2594 FP;Teat placement QTL 1679 TPL;Residual feed intake QTL 5321 RFI;Body weight (birth) QTL 1326 BW;Non-return rate QTL 5789 NONR;Fat yield QTL 2655 FY
104	chr3:14393518-14589463	chr3	14393518	14589463	195946	gain	BFGL-NGS-111504	ARS-BFGL-NGS-3037	6	5	0.00959693	0.009596				0		0		10	Non-return rate QTL 5663 NONR;Somatic Cell Count QTL 2490 SCC;Protein Percentage QTL 3435 PP;Marbling score QTL 1324 MARBL;Fat Percentage QTL 2594 FP;Teat placement QTL 1679 TPL;Body weight (birth) QTL 1326 BW;Non-return rate QTL 5789 NONR;Residual feed intake QTL 5323 RFI;Fat thickness QTL 1325 FATTH
105	chr3:23900198-23987162	chr3	23900198	23987162	86965	loss	BFGL-NGS-117867	BTB-00123279	4	1	0.00191939	Unique				0		0		9	Somatic Cell Count QTL 2490 SCC;Body weight (birth) QTL 1326 BW;Fat Percentage QTL 2549 FP;Milk yield QTL 2584 MY;Protein Yield (EBV) QTL 6049 PY;Fat Percentage QTL 2440 FP;Marbling score QTL 2541 MARBL;Milk yield QTL 2653 MY;Protein yield QTL 2657 PY
106	chr3:24038997-24238044	chr3	24038997	24238044	199048	loss	ARS-BFGL-NGS-16066	INRA-257	3	1	0.00191939	Unique				0		0		8	Somatic Cell Count QTL 2490 SCC;Body weight (birth) QTL 1326 BW;Fat Percentage QTL 2549 FP;Milk yield QTL 2584 MY;Fat Percentage QTL 2440 FP;Marbling score QTL 2541 MARBL;Milk yield QTL 2653 MY;Protein yield QTL 2657 PY
107	chr3:24484313-24739952	chr3	24484313	24739952	255640	gain	BTA-93841-no-rs	Hapmap26676-BTA-141146	9	27	0.0518234	0.051823				0		0		8	Somatic Cell Count QTL 2490 SCC;Body weight (birth) QTL 1326 BW;Fat Percentage QTL 2549 FP;Milk yield QTL 2584 MY;Fat Percentage QTL 2440 FP;Marbling score QTL 2541 MARBL;Milk yield QTL 2653 MY;Protein yield QTL 2657 PY
108	chr3:41821890-41868771	chr3	41821890	41868771	46882	loss	Hapmap58660-rs29011628	BTA-93899-no-rs	3	3	0.00575816	0.005758				0		1	ATP6AP2 ATPase, H+ transporting, lysosomal accessory protein 2 NM_005765 10159 Mental retardation, X-linked, with epilepsy, 300423 (3)	4	Marbling score QTL 2541 MARBL;Retail product yield QTL 1350 YIELD;Kidney, pelvic, and heart fat percentage QTL 1352 KPHCWT;Retail product yield QTL 2542 YIELD
109	chr3:42084450-42180969	chr3	42084450	42180969	96520	gain	BTB-01737920	BTB-01155279	3	2	0.00383877	Multiple				0		0		4	Marbling score QTL 2541 MARBL;Retail product yield QTL 1350 YIELD;Kidney, pelvic, and heart fat percentage QTL 1352 KPHCWT;Retail product yield QTL 2542 YIELD
110	chr3:42218097-42265299	chr3	42218097	42265299	47203	both	BTB-01155190	BTB-01155098	3	5	0.00959693	0.009596				0		0		4	Marbling score QTL 2541 MARBL;Retail product yield QTL 1350 YIELD;Kidney, pelvic, and heart fat percentage QTL 1352 KPHCWT;Retail product yield QTL 2542 YIELD
111	chr3:42717282-42985746	chr3	42717282	42985746	268465	loss	Hapmap52326-rs29020672	BTB-01436290	9	1	0.00191939	Unique				0		0		4	Marbling score QTL 2541 MARBL;Retail product yield QTL 1350 YIELD;Kidney, pelvic, and heart fat percentage QTL 1352 KPHCWT;Retail product yield QTL 2542 YIELD
112	chr3:43200031-44190402	chr3	43200031	44190402	990372	loss	BTB-01405443	Hapmap33718-BTA-152247	19	5	0.00959693	0.009596				0		10	COL5A1 collagen, type V, alpha 1 NM_000093 1289 Ehlers-Danlos syndrome, type I, 130000 (3);COL5A1 collagen, type V, alpha 1 NM_000093 1289 Ehlers-Danlos syndrome, type II, 130010 (3);COL11A1 collagen, type XI, alpha 1 NM_001854 1301 Marshall syndrome, 154780 (3);COL11A1 collagen, type XI, alpha 1 NM_001854 1301 Stickler syndrome, type II, 604841 (3);COL11A1 collagen, type XI, alpha 1 NM_001854 13…	4	Marbling score QTL 2541 MARBL;Retail product yield QTL 1350 YIELD;Kidney, pelvic, and heart fat percentage QTL 1352 KPHCWT;Retail product yield QTL 2542 YIELD
113	chr3:49778568-49933149	chr3	49778568	49933149	154582	loss	BTB-01463390	Hapmap27022-BTA-159739	6	4	0.00767754	0.007677				0		0		4	Marbling score QTL 2541 MARBL;Kidney, pelvic, and heart fat percentage QTL 1352 KPHCWT;Residual feed intake QTL 5267 RFI;Residual feed intake QTL 5268 RFI
114	chr3:51305265-51443092	chr3	51305265	51443092	137828	loss	Hapmap32815-BTA-141391	BTB-00127606	5	3	0.00575816	0.005758				0		0		4	Marbling score QTL 2541 MARBL;Residual feed intake QTL 5267 RFI;Residual feed intake QTL 5268 RFI;Residual feed intake QTL 5318 RFI
115	chr3:57559243-58233307	chr3	57559243	58233307	674065	both	INRA-240	INRA-241	14	86	0.165067	0.165067		chr3:57084000-58505000 CCCBL2		0		0		6	Marbling score QTL 2541 MARBL;Residual feed intake QTL 5267 RFI;Residual feed intake QTL 5268 RFI;Residual feed intake QTL 5324 RFI;Clinical mastitis QTL 2489 CM;Residual feed intake QTL 5336 RFI
116	chr3:64219875-64297079	chr3	64219875	64297079	77205	loss	BTB-01323076	BTB-01322824	4	1	0.00191939	Unique				0		0		1	Clinical mastitis QTL 2489 CM
117	chr3:66074357-66194505	chr3	66074357	66194505	120149	loss	BTB-02017777	BTB-01210458	4	1	0.00191939	Unique				0		0		1	Clinical mastitis QTL 2489 CM
118	chr3:68276498-68369473	chr3	68276498	68369473	92976	loss	BTA-68158-no-rs	BTB-00131667	4	1	0.00191939	Unique				0		0		4	Clinical mastitis QTL 2489 CM;Still birth QTL 4654 SB;Milk yield QTL 2473 MY;Residual feed intake QTL 5322 RFI
119	chr3:68897722-69118846	chr3	68897722	69118846	221125	loss	Hapmap52640-rs29027369	BTA-118190-no-rs	5	1	0.00191939	Unique				0		0		6	Clinical mastitis QTL 2489 CM;Still birth QTL 4654 SB;Milk yield QTL 2473 MY;Residual feed intake QTL 5322 RFI;Structural soundness (legs, feet, penis, and prepuce) QTL 3581 SOUND;Protein Yield (EBV) QTL 6156 PY
120	chr3:82102949-82232441	chr3	82102949	82232441	129493	both	BTB-01509140	BTB-01789933	5	5	0.00959693	0.009596				0		0		3	Body weight (birth) QTL 1300 BW;Somatic cell score QTL 2764 SCS;Milk yield QTL 4714 MY
121	chr3:99323038-99442972	chr3	99323038	99442972	119935	loss	ARS-BFGL-NGS-55541	BTB-00144361	4	2	0.00383877	Multiple				0		1	GLIS3 GLIS family zinc finger 3 NM_152629 169792 Diabetes mellitus, neonatal, with congenital hypothyroidism, 610199 (3)	0
122	chr3:100075814-100191284	chr3	100075814	100191284	115471	both	BTB-01604189	ARS-BFGL-NGS-14376	5	10	0.0191939	0.019193				0		1	SCP2 sterol carrier protein 2 NM_001007098 6342 Leukoencephalopathy with dystonia and motor neuropathy (3)	0
123	chr3:122623225-122811999	chr3	122623225	122811999	188775	loss	Hapmap39506-BTA-69666	ARS-BFGL-NGS-42740	3	1	0.00191939	Unique				0		0		0
124	chr3:123708545-123748949	chr3	123708545	123748949	40405	loss	BTB-00719198	ARS-BFGL-NGS-15642	3	1	0.00191939	Unique				0		0		0
125	chr3:126097657-126380127	chr3	126097657	126380127	282471	gain	Hapmap52849-rs29021928	INRA-192	9	1	0.00191939	Unique				0		1	AGXT alanine-glyoxylate aminotransferase NM_000030 189 Hyperoxaluria, primary, type 1, 259900 (3)	0
126	chr3:127123475-127304446	chr3	127123475	127304446	180972	both	BTB-00297406	ARS-BFGL-NGS-105794	7	4	0.00767754	0.007677				0		0		0
127	chr4:6067893-6441010	chr4	6067893	6441010	373118	gain	ARS-BFGL-NGS-17038	ARS-BFGL-NGS-66869	6	2	0.00383877	Multiple				0		0		4	Body depth QTL 1557 BD;Average Daily Gain QTL 2544 ADG;Meat-to-bone ratio QTL 7064 MTBR;Protein Yield (EBV) QTL 6059 PY
128	chr4:9544381-9640761	chr4	9544381	9640761	96381	loss	BTA-96426-no-rs	BTB-00165658	3	1	0.00191939	Unique				0		1	AKAP9 A kinase (PRKA) anchor protein (yotiao) 9 NM_005751 10142 Long QT syndrome-11, 611820 (3)	10	Average Daily Gain QTL 2544 ADG;Meat-to-bone ratio QTL 7064 MTBR;Carcass weight QTL 2543 CWT;Somatic cell score QTL 2730 SCS;Still birth QTL 5036 SB;Somatic cell score (EBV) QTL 6157 SCS;Residual feed intake QTL 5269 RFI;Residual feed intake QTL 5270 RFI;Stature QTL 1558 STA;Feed conversion ratio QTL 5271 FCR
129	chr4:10640831-10801271	chr4	10640831	10801271	160441	both	ARS-BFGL-NGS-64636	ARS-BFGL-NGS-36252	5	2	0.00383877	Multiple				0		1	SAMD9 sterile alpha motif domain containing 9 NM_017654 54809 Tumoral calcinosis, familial, normophosphatemic, 610455 (3)	9	Average Daily Gain QTL 2544 ADG;Meat-to-bone ratio QTL 7064 MTBR;Carcass weight QTL 2543 CWT;Somatic cell score QTL 2730 SCS;Somatic cell score (EBV) QTL 6157 SCS;Residual feed intake QTL 5269 RFI;Residual feed intake QTL 5270 RFI;Stature QTL 1558 STA;Feed conversion ratio QTL 5271 FCR
130	chr4:18365091-18466019	chr4	18365091	18466019	100929	loss	BTB-01176772	BTA-68467-no-rs	3	2	0.00383877	Multiple				0		0		7	Average Daily Gain QTL 2544 ADG;Meat-to-bone ratio QTL 7064 MTBR;Somatic cell score QTL 2730 SCS;Residual feed intake QTL 5270 RFI;Stature QTL 1558 STA;Longissimus muscle area QTL 1728 LMA;Somatic cell count QTL 1501 SCC
131	chr4:20227219-20432461	chr4	20227219	20432461	205243	loss	BTB-01108314	ARS-BFGL-NGS-108298	3	2	0.00383877	Multiple				0		0		6	Average Daily Gain QTL 2544 ADG;Meat-to-bone ratio QTL 7064 MTBR;Somatic cell score QTL 2730 SCS;Residual feed intake QTL 5270 RFI;Stature QTL 1558 STA;Longissimus muscle area QTL 1728 LMA
132	chr4:20892617-21022961	chr4	20892617	21022961	130345	gain	BTA-38554-no-rs	BTA-93539-no-rs	4	7	0.0134357	0.013435				0		0		5	Average Daily Gain QTL 2544 ADG;Meat-to-bone ratio QTL 7064 MTBR;Somatic cell score QTL 2730 SCS;Stature QTL 1558 STA;Longissimus muscle area QTL 1728 LMA
133	chr4:22015576-22095458	chr4	22015576	22095458	79883	gain	BFGL-NGS-117041	BTA-99534-no-rs	3	1	0.00191939	Unique				0		0		5	Average Daily Gain QTL 2544 ADG;Meat-to-bone ratio QTL 7064 MTBR;Somatic cell score QTL 2730 SCS;Stature QTL 1558 STA;Longissimus muscle area QTL 1728 LMA
134	chr4:23703769-23975480	chr4	23703769	23975480	271712	loss	BTB-01581687	Hapmap50909-BTA-17901	7	1	0.00191939	Unique				0		0		4	Meat-to-bone ratio QTL 7064 MTBR;Somatic cell score QTL 2730 SCS;Longissimus muscle area QTL 1728 LMA;Strength QTL 3706 STR
135	chr4:25321539-25381361	chr4	25321539	25381361	59823	loss	BTA-72695-no-rs	BTB-00169573	3	2	0.00383877	Multiple				0		0		3	Meat-to-bone ratio QTL 7064 MTBR;Somatic cell score QTL 2730 SCS;Longissimus muscle area QTL 1728 LMA
136	chr4:25546708-25743842	chr4	25546708	25743842	197135	loss	BTB-01768855	BTB-01912042	6	1	0.00191939	Unique				0		0		3	Meat-to-bone ratio QTL 7064 MTBR;Somatic cell score QTL 2730 SCS;Longissimus muscle area QTL 1728 LMA
137	chr4:31261759-31394017	chr4	31261759	31394017	132259	loss	Hapmap44276-BTA-69937	Hapmap54229-rs29017613	3	1	0.00191939	Unique				0		0		6	Longissimus muscle area QTL 1728 LMA;Social separation--Vocalization QTL 7129 SSVO;Calving ease QTL 4655 CALEASE;Marbling score QTL 1729 MARBL;Marbling score QTL 4537 MARBL;Somatic cell count QTL 1502 SCC
138	chr4:38486603-38553348	chr4	38486603	38553348	66746	loss	Hapmap33483-BTA-142021	BTB-00175546	3	1	0.00191939	Unique				0		1	SEMA3E sema domain, immunoglobulin domain (Ig), short basic domain, secreted, (semaphorin) 3E NM_012431 9723 CHARGE syndrome, 214800 (3)	2	Social separation--Vocalization QTL 7129 SSVO;Marbling score QTL 4547 MARBL
139	chr4:40597911-40869775	chr4	40597911	40869775	271865	gain	BTA-21017-no-rs	Hapmap50762-BTA-70080	8	2	0.00383877	Multiple				0		0		2	Social separation--Vocalization QTL 7129 SSVO;Teat length QTL 3705 TLGTH
140	chr4:43321794-43458502	chr4	43321794	43458502	136709	both	BTB-00178816	BTB-00178966	6	3	0.00575816	0.005758				0		0		4	Social separation--Vocalization QTL 7129 SSVO;Clinical mastitis QTL 2767 CM;Clinical mastitis QTL 2491 CM;Marbling score QTL 4513 MARBL
141	chr4:44193866-44388090	chr4	44193866	44388090	194225	gain	ARS-BFGL-NGS-97154	BFGL-NGS-116726	3	1	0.00191939	Unique				0		0		5	Social separation--Vocalization QTL 7129 SSVO;Clinical mastitis QTL 2767 CM;Clinical mastitis QTL 2491 CM;Marbling score QTL 4513 MARBL;Udder depth QTL 4972 UDPTH
142	chr4:50394779-50564772	chr4	50394779	50564772	169994	both	Hapmap46158-BTA-70371	BTB-00181018	5	2	0.00383877	Multiple				0		0		4	Clinical mastitis QTL 2491 CM;Udder depth QTL 4972 UDPTH;Fat yield QTL 5056 FY;Milk yield QTL 4716 MY
143	chr4:56969263-57121588	chr4	56969263	57121588	152326	loss	BTB-01298953	BTB-00186521	5	1	0.00191939	Unique				0		0		1	Post-weaning average daily gain QTL 4485 POADG
144	chr4:68833565-69130299	chr4	68833565	69130299	296735	gain	BTA-13086-rs29018051	Hapmap57289-ss46526668	9	2	0.00383877	Multiple				0		0		1	Gestation length QTL 4621 CLENGTH
145	chr4:71499521-71617486	chr4	71499521	71617486	117966	gain	Hapmap38430-BTA-71131	ARS-BFGL-NGS-97660	5	2	0.00383877	Multiple				0		3	HOXA11 homeobox A11 NM_005523 3207 Radioulnar synostosis with amegakaryocytic thrombocytopenia, 605432 (3);HOXA13 homeobox A13 NM_000522 3209 Guttmacher syndrome, 176305 (3);HOXA13 homeobox A13 NM_000522 3209 Hand-foot-uterus syndrome, 140000 (3)	1	Gestation length QTL 4621 CLENGTH
146	chr4:75693605-75751872	chr4	75693605	75751872	58268	loss	BTB-00196932	Hapmap44399-BTA-71366	3	6	0.0115163	0.011516				0		0		0
147	chr4:83445170-83797597	chr4	83445170	83797597	352428	loss	BTA-71558-no-rs	BTA-71571-no-rs	9	1	0.00191939	Unique				0		0		0
148	chr4:85750870-85923634	chr4	85750870	85923634	172765	both	BTB-02092948	ARS-BFGL-NGS-5222	6	14	0.0268714	0.026871				0		0		0
149	chr4:86213244-86712105	chr4	86213244	86712105	498862	loss	BTB-01857387	BTB-01143040	13	1	0.00191939	Unique				0		0		0
150	chr4:87082107-87293611	chr4	87082107	87293611	211505	loss	BTA-16834-no-rs	BTB-01278734	6	1	0.00191939	Unique				0		0		0
151	chr4:87907646-88191209	chr4	87907646	88191209	283564	gain	UA-IFASA-181	Hapmap39905-BTA-27381	8	8	0.0153551	0.015355				0		0		0
152	chr4:89087907-89201904	chr4	89087907	89201904	113998	gain	BTB-01032530	ARS-BFGL-NGS-33395	4	1	0.00191939	Unique				0		0		0
153	chr4:92193078-92263952	chr4	92193078	92263952	70875	loss	BTB-01759027	BTA-122943-no-rs	3	2	0.00383877	Multiple				0		0		0
154	chr4:92534110-92781084	chr4	92534110	92781084	246975	both	Hapmap25897-BTA-158225	BTB-01901306	8	3	0.00575816	0.005758				0		0		0
155	chr4:94870406-94975831	chr4	94870406	94975831	105426	loss	BTB-00202180	BTB-01295144	3	1	0.00191939	Unique				0		0		0
156	chr4:97492385-97532889	chr4	97492385	97532889	40505	gain	UA-IFASA-7564	ARS-BFGL-NGS-53072	3	2	0.00383877	Multiple				0		0		0
157	chr4:98375185-98463138	chr4	98375185	98463138	87954	gain	BTB-01298816	ARS-BFGL-NGS-11916	3	2	0.00383877	Multiple				0		0		0
158	chr4:109607343-109690847	chr4	109607343	109690847	83505	gain	ARS-BFGL-NGS-54107	BTB-02023900	3	9	0.0172745	0.017274				0		0		0
159	chr4:111515378-111659295	chr4	111515378	111659295	143918	loss	BTA-72108-no-rs	BTA-72199-no-rs	4	6	0.0115163	0.011516				0		0		0
160	chr4:112133333-112214063	chr4	112133333	112214063	80731	loss	ARS-BFGL-NGS-73118	BFGL-NGS-119262	3	1	0.00191939	Unique				0		0		0
161	chr4:115605286-115650551	chr4	115605286	115650551	45266	loss	BTB-01163185	ARS-BFGL-NGS-33889	3	1	0.00191939	Unique				0		0		0
162	chr4:117147050-117631720	chr4	117147050	117631720	484671	gain	ARS-BFGL-NGS-74214	ARS-BFGL-NGS-1225	14	86	0.165067	0.165067				0		0		0
163	chr4:122050101-122097244	chr4	122050101	122097244	47144	gain	Hapmap35657-SCAFFOLD15929_9264	ARS-BFGL-NGS-105018	3	1	0.00191939	Unique				0		0		0
164	chr5:3563151-3858443	chr5	3563151	3858443	295293	loss	Hapmap44365-BTA-28169	BTB-00909797	10	7	0.0134357	0.013435				0		0		4	Teat placement QTL 1680 TPL;Pre-weaning average daily gain QTL 3398 PWADG;Somatic Cell Count QTL 1742 SCC;Body capacity QTL 4687 BODYCAP
165	chr5:4046316-4129013	chr5	4046316	4129013	82698	gain	ARS-BFGL-NGS-27281	Hapmap48402-BTA-60008	3	1	0.00191939	Unique				0		0		4	Teat placement QTL 1680 TPL;Pre-weaning average daily gain QTL 3398 PWADG;Somatic Cell Count QTL 1742 SCC;Body capacity QTL 4687 BODYCAP
166	chr5:4627084-4987905	chr5	4627084	4987905	360822	gain	Hapmap39974-BTA-119920	BTB-01486702	12	2	0.00383877	Multiple				0		0		6	Teat placement QTL 1680 TPL;Somatic Cell Count QTL 1742 SCC;Longissimus muscle area QTL 4492 LMA;Pre-weaning average daily gain QTL 3399 PWADG;Protein Percentage QTL 2551 PP;Body capacity QTL 4687 BODYCAP
167	chr5:6713153-6803754	chr5	6713153	6803754	90602	gain	Hapmap59616-ss46526976	ARS-BFGL-NGS-8671	3	2	0.00383877	Multiple				0		2	CSRP3 cysteine and glycine-rich protein 3 (cardiac LIM protein) NM_003476 8048 Cardiomyopathy, dilated, 1M, 607482 (3);CSRP3 cysteine and glycine-rich protein 3 (cardiac LIM protein) NM_003476 8048 Cardiomyopathy, familial hypertrophic, 12, 612124 (3)	4	Teat placement QTL 1680 TPL;Pre-weaning average daily gain QTL 3399 PWADG;Protein Percentage QTL 2551 PP;Body capacity QTL 4687 BODYCAP
168	chr5:9411764-9467780	chr5	9411764	9467780	56017	loss	BTB-00218987	BTB-00219084	3	2	0.00383877	Multiple			chr5:9355000-10991000 SYT1	0		0		7	Teat placement QTL 1680 TPL;Pre-weaning average daily gain QTL 3399 PWADG;Protein Percentage QTL 2551 PP;Udder width QTL 3707 UWDT;Protein Percentage QTL 4772 PP;Udder width QTL 3363 UWDT;Body capacity QTL 4687 BODYCAP
169	chr5:9713680-10277314	chr5	9713680	10277314	563635	both	BTB-00235875	ARS-BFGL-NGS-30033	11	15	0.0287908	0.028790			chr5:9355000-10991000 SYT1	0		2	PEX5 peroxisomal biogenesis factor 5 NM_000319 5830 Adrenoleukodystrophy, neonatal, 202370 (3);PEX5 peroxisomal biogenesis factor 5 NM_000319 5830 Zellweger syndrome, 214100 (3)	9	Teat placement QTL 1680 TPL;Udder width QTL 3707 UWDT;Protein Percentage QTL 4772 PP;Udder width QTL 3363 UWDT;Body weight (birth) QTL 3397 BW;Dairy form QTL 4626 DYFORM;Fat yield QTL 2552 FY;Inseminations per conception QTL 5067 CONCEPT;Body capacity QTL 4687 BODYCAP
170	chr5:14666552-14725677	chr5	14666552	14725677	59126	loss	BTA-75576-no-rs	DIAS-102	3	1	0.00191939	Unique				0		0		6	Dairy form QTL 4626 DYFORM;Fat yield QTL 2552 FY;Behavior QTL 1493 BEH;Retail product yield QTL 7066 YIELD;Protein Content QTL 3607 PC;Body capacity QTL 4687 BODYCAP
171	chr5:16957758-17141183	chr5	16957758	17141183	183426	loss	BTA-87039-no-rs	Hapmap44154-BTA-87046	6	2	0.00383877	Multiple				0		0		7	Fat yield QTL 2552 FY;Retail product yield QTL 7066 YIELD;Protein Content QTL 3607 PC;Dairy form QTL 1559 DYF;Residual feed intake QTL 4413 RFI;Somatic cell score QTL 4975 SCS;Body capacity QTL 4687 BODYCAP
172	chr5:23812682-23942378	chr5	23812682	23942378	129697	gain	ARS-BFGL-NGS-7668	DIAS-17	3	1	0.00191939	Unique				0		0		16	Protein Content QTL 3607 PC;Dairy form QTL 1559 DYF;Longissimus muscle area QTL 4902 LMA;Tenderness score QTL 1365 TEND;Structural soundness (legs, feet, penis, and prepuce) QTL 3575 SOUND;Fat thickness QTL 1362 FATTH;Body weight (birth) QTL 4901 BW;Ovulation rate QTL 6026 OVR;Twinning QTL 6031 TWIN;Feed conversion ratio QTL 4411 FCR;Ovulation rate QTL 6027 OVR;Feed conversion ratio QTL 4410 FCR;…
173	chr5:33437589-33493535	chr5	33437589	33493535	55947	loss	Hapmap38536-BTA-85959	BTA-73280-no-rs	3	2	0.00383877	Multiple	chr5:32700000-33800000 LMS,NRC,SGT			0		0		22	Longissimus muscle area QTL 4902 LMA;Tenderness score QTL 1365 TEND;Fat thickness QTL 1362 FATTH;Body weight (birth) QTL 4901 BW;Carcass dressing QTL 1730 DRESSING;FSH at castration QTL 1376 FSHC;Somatic cell score QTL 2659 SCS;Fat yield QTL 4495 FY;Marbling score QTL 4903 MARBL;Yield grade QTL 1363 PERCHOICE;Rump length QTL 3422 RUMLGT;abomasum displacement QTL 5117 AD;Twinning QTL 1760 TWIN;Udd…
174	chr5:44075126-44232398	chr5	44075126	44232398	157273	gain	Hapmap44326-BTA-97746	ARS-BFGL-NGS-19252	6	4	0.00767754	0.007677				0		1	LRRK2 leucine-rich repeat kinase 2 NM_198578 120892 Parkinson disease-8, 607060 (3)	17	Tenderness score QTL 1365 TEND;FSH at castration QTL 1376 FSHC;Somatic cell score QTL 2659 SCS;Fat yield QTL 4495 FY;Marbling score QTL 4903 MARBL;Yield grade QTL 1363 PERCHOICE;Rump length QTL 3422 RUMLGT;abomasum displacement QTL 5117 AD;Protein yield QTL 2608 PY;Rump width QTL 3424 RUMWD;Fat yield QTL 4976 FY;Pre-weaning average daily gain QTL 3401 PWADG;Stature QTL 4622 STA;Body size QTL 4686…
175	chr5:45904554-45966700	chr5	45904554	45966700	62147	loss	BTA-119080-no-rs	BTB-01255957	3	4	0.00767754	0.007677				0		0		18	Tenderness score QTL 1365 TEND;Fat yield QTL 4495 FY;Yield grade QTL 1363 PERCHOICE;Rump length QTL 3422 RUMLGT;abomasum displacement QTL 5117 AD;Rump width QTL 3424 RUMWD;Fat yield QTL 4976 FY;Stature QTL 4622 STA;Body size QTL 4686 SIZE;Twinning QTL 1759 TWIN;Fat Percentage QTL 2658 FP;Fat yield QTL 2718 FY;Milk yield QTL 2585 MY;Age at puberty (EBV) QTL 6163 PUBAGE;Body weight (birth) QTL 2761…
176	chr5:46996517-47059557	chr5	46996517	47059557	63041	loss	BTB-00227037	Hapmap51299-BTA-73473	3	2	0.00383877	Multiple				0		0		17	Fat yield QTL 4495 FY;Yield grade QTL 1363 PERCHOICE;Rump length QTL 3422 RUMLGT;abomasum displacement QTL 5117 AD;Rump width QTL 3424 RUMWD;Fat yield QTL 4976 FY;Stature QTL 4622 STA;Body size QTL 4686 SIZE;Twinning QTL 1759 TWIN;Fat Percentage QTL 2658 FP;Fat yield QTL 2718 FY;Milk yield QTL 2585 MY;Body weight (birth) QTL 2761 BW;Withers height QTL 5793 WHT;Milk yield QTL 3602 MY;Somatic cell …
177	chr5:60409033-60570822	chr5	60409033	60570822	161790	both	ARS-BFGL-NGS-100975	Hapmap44616-BTA-73618	3	5	0.00959693	0.009596				0		1	DDIT3 DNA-damage-inducible transcript 3 NM_004083 1649 Myxoid liposarcoma (3)	9	Rump length QTL 3422 RUMLGT;Rump width QTL 3424 RUMWD;Fat yield QTL 2718 FY;Milk yield QTL 2585 MY;Milk yield QTL 3603 MY;Chest width QTL 4623 CHWDT;Chest depth QTL 3445 CHDPT;Hip height QTL 3420 HIPHT;Udder attachment QTL 1561 UA
178	chr5:63031140-63605941	chr5	63031140	63605941	574802	both	BTA-87618-no-rs	BTB-02067717	10	114	0.21881	0.218809				0		0		8	Rump length QTL 3422 RUMLGT;Rump width QTL 3424 RUMWD;Milk yield QTL 2585 MY;Chest width QTL 4623 CHWDT;Chest depth QTL 3445 CHDPT;Hip height QTL 3420 HIPHT;Udder attachment QTL 1561 UA;Fat Percentage QTL 2717 FP
179	chr5:64141257-64253582	chr5	64141257	64253582	112326	gain	ARS-BFGL-NGS-44413	BTB-01636697	4	3	0.00575816	0.005758				0		0		8	Rump length QTL 3422 RUMLGT;Rump width QTL 3424 RUMWD;Milk yield QTL 2585 MY;Chest width QTL 4623 CHWDT;Chest depth QTL 3445 CHDPT;Hip height QTL 3420 HIPHT;Udder attachment QTL 1561 UA;Fat Percentage QTL 2717 FP
180	chr5:68912199-69020840	chr5	68912199	69020840	108642	loss	Hapmap51479-BTA-66720	BTA-66714-no-rs	3	2	0.00383877	Multiple				0		0		7	Rump length QTL 3422 RUMLGT;Rump width QTL 3424 RUMWD;Milk yield QTL 2585 MY;Chest width QTL 4623 CHWDT;Chest depth QTL 3445 CHDPT;Hip height QTL 3420 HIPHT;Fat Percentage QTL 2717 FP
181	chr5:81874749-82665617	chr5	81874749	82665617	790869	loss	Hapmap24162-BTA-160429	BTB-00231979	21	4	0.00767754	0.007677				0		0		0
182	chr5:83776222-84068558	chr5	83776222	84068558	292337	both	Hapmap52101-rs29018073	ARS-BFGL-NGS-99969	5	2	0.00383877	Multiple				0		0		0
183	chr5:93046854-93153750	chr5	93046854	93153750	106897	loss	BTA-98442-no-rs	ARS-BFGL-NGS-73390	4	1	0.00191939	Unique				0		0		0
184	chr5:96448995-96517829	chr5	96448995	96517829	68835	gain	Hapmap42271-BTA-61859	ARS-BFGL-NGS-58101	3	2	0.00383877	Multiple				0		0		0
185	chr5:106451095-106646138	chr5	106451095	106646138	195044	loss	ARS-BFGL-NGS-108996	BTB-02009804	3	1	0.00191939	Unique				0		0		0
186	chr5:109235853-110191418	chr5	109235853	110191418	955566	both	Hapmap3063-BTA-15439	Hapmap40294-BTA-89295	12	116	0.222649	0.222648		chr5:108461000-109236000 CD163		0		0		0
187	chr5:115808996-115919741	chr5	115808996	115919741	110746	loss	ARS-BFGL-NGS-85264	ARS-BFGL-NGS-85311	4	1	0.00191939	Unique				0		0		0
188	chr5:119128022-119223666	chr5	119128022	119223666	95645	loss	ARS-BFGL-NGS-10616	ARS-BFGL-NGS-102035	4	1	0.00191939	Unique				0		0		0
189	chr5:120238291-120362864	chr5	120238291	120362864	124574	loss	BFGL-NGS-119376	ARS-BFGL-NGS-31332	3	2	0.00383877	Multiple				0		2	CYP2D6 cytochrome P450, family 2, subfamily D, polypeptide 6 NM_000106 1565 {Codeine sensitivity}, 608902 (3);CYP2D6 cytochrome P450, family 2, subfamily D, polypeptide 6 NM_000106 1565 {Debrisoquine sensitivity}, 608902 (3)	0
190	chr5:121502580-121557022	chr5	121502580	121557022	54443	gain	ARS-BFGL-NGS-38686	ARS-BFGL-NGS-100195	3	1	0.00191939	Unique				0		0		0
191	chr5:122148990-122208842	chr5	122148990	122208842	59853	loss	ARS-BFGL-NGS-11640	ARS-BFGL-NGS-64268	3	2	0.00383877	Multiple				0		0		0
192	chr5:123156376-123840785	chr5	123156376	123840785	684410	both	BFGL-NGS-116103	ARS-BFGL-NGS-1089	22	5	0.00959693	0.009596				0		2	TRMU tRNA 5-methylaminomethyl-2-thiouridylate methyltransferase NM_018006 55687 Liver failure, acute infantile, 613070 (3);TRMU tRNA 5-methylaminomethyl-2-thiouridylate methyltransferase NM_018006 55687 {Deafness, mitochondrial, modifier of}, 580000 (3)	0
193	chr5:125036256-125147296	chr5	125036256	125147296	111041	loss	Hapmap42757-BTA-99810	ARS-BFGL-NGS-13216	5	1	0.00191939	Unique				0		0		0
194	chr6:43581-883890	chr6	43581	883890	840310	both	BTB-01518631	BTB-01796690	24	23	0.0441459	0.044145				0		1	FTH1 ferritin, heavy polypeptide 1 NM_002032 2495 Iron overload, autosomal dominant (3)	5	Somatic Cell Count QTL 2494 SCC;Longissimus muscle area QTL 4905 LMA;Fat percentage QTL 7072 FATP;Calving ease QTL 3563 CALEASE;Calving ease QTL 3562 CALEASE
195	chr6:1374013-1452846	chr6	1374013	1452846	78834	loss	BTB-01461517	BTB-01744782	3	2	0.00383877	Multiple				0		0		5	Somatic Cell Count QTL 2494 SCC;Longissimus muscle area QTL 4905 LMA;Fat percentage QTL 7072 FATP;Calving ease QTL 3563 CALEASE;Calving ease QTL 3562 CALEASE
196	chr6:3215714-3372536	chr6	3215714	3372536	156823	loss	Hapmap53408-rs29014449	BTB-00241116	3	1	0.00191939	Unique				0		1	BBS7 Bardet-Biedl syndrome 7 NM_018190 55212 Bardet-Biedl syndrome 7, 209900 (3)	7	Somatic Cell Count QTL 2494 SCC;Longissimus muscle area QTL 4905 LMA;Social separation--Walking/running QTL 7131 SSWR;Milk yield QTL 4717 MY;Protein Yield (EBV) QTL 6065 PY;Calving ease QTL 3563 CALEASE;Calving ease QTL 3562 CALEASE
197	chr6:6757367-6845580	chr6	6757367	6845580	88214	both	BTB-01596025	Hapmap29564-BTA-143742	4	2	0.00383877	Multiple				0		0		8	Social separation--Walking/running QTL 7131 SSWR;Body weight (birth) QTL 1366 BW;Pre-weaning average daily gain QTL 2621 PWADG;Daughter deviation fat yield QTL 3740 DDF;abomasum displacement QTL 5119 AD;Protein yield QTL 2660 PY;Calving ease QTL 3563 CALEASE;Calving ease QTL 3562 CALEASE
198	chr6:8235476-8351663	chr6	8235476	8351663	116188	loss	Hapmap50460-BTA-75791	BTA-75766-no-rs	3	1	0.00191939	Unique				0		0		10	Social separation--Walking/running QTL 7131 SSWR;Body weight (birth) QTL 1366 BW;Pre-weaning average daily gain QTL 2621 PWADG;Daughter deviation fat yield QTL 3740 DDF;abomasum displacement QTL 5119 AD;Protein yield QTL 2660 PY;Protein Percentage QTL 2520 PP;Milk yield QTL 4718 MY;Calving ease QTL 3563 CALEASE;Calving ease QTL 3562 CALEASE
199	chr6:8658350-9046434	chr6	8658350	9046434	388085	loss	BTB-02087354	BTB-01704614	10	4	0.00767754	0.007677				0		0		10	Social separation--Walking/running QTL 7131 SSWR;Body weight (birth) QTL 1366 BW;Pre-weaning average daily gain QTL 2621 PWADG;Daughter deviation fat yield QTL 3740 DDF;abomasum displacement QTL 5119 AD;Protein yield QTL 2660 PY;Protein Percentage QTL 2520 PP;Milk yield QTL 4718 MY;Calving ease QTL 3563 CALEASE;Calving ease QTL 3562 CALEASE
200	chr6:9230391-9337873	chr6	9230391	9337873	107483	loss	BTB-01068781	BTA-104961-no-rs	4	1	0.00191939	Unique				0		0		19	Social separation--Walking/running QTL 7131 SSWR;Body weight (birth) QTL 1366 BW;Pre-weaning average daily gain QTL 2621 PWADG;Daughter deviation fat yield QTL 3740 DDF;abomasum displacement QTL 5119 AD;Protein yield QTL 2660 PY;Protein Percentage QTL 2520 PP;Milk yield QTL 4718 MY;Calving ease QTL 3563 CALEASE;Hematin pigment concentration QTL 4820 HEME;Hip height QTL 3421 HIPHT;Body weight (bir…
201	chr6:9612713-10206655	chr6	9612713	10206655	593943	both	Hapmap33379-BTA-153882	BTB-02016906	10	10	0.0191939	0.019193				0		0		18	Body weight (birth) QTL 1366 BW;Daughter deviation fat yield QTL 3740 DDF;abomasum displacement QTL 5119 AD;Protein Percentage QTL 2520 PP;Milk yield QTL 4718 MY;Hematin pigment concentration QTL 4820 HEME;Hip height QTL 3421 HIPHT;Body weight (birth) QTL 2617 BW;Daughter deviation milk yield QTL 3734 DDMY;Fat Percentage QTL 2514 FP;Fat Percentage QTL 2724 FP;Clinical mastitis QTL 2493 CM;Bovine …
202	chr6:10495988-11000273	chr6	10495988	11000273	504286	both	BTA-22613-no-rs	Hapmap58659-rs29011609	15	5	0.00959693	0.009596				0		0		16	Body weight (birth) QTL 1366 BW;Daughter deviation fat yield QTL 3740 DDF;abomasum displacement QTL 5119 AD;Hematin pigment concentration QTL 4820 HEME;Hip height QTL 3421 HIPHT;Body weight (birth) QTL 2617 BW;Daughter deviation milk yield QTL 3734 DDMY;Fat Percentage QTL 2514 FP;Fat Percentage QTL 2724 FP;Clinical mastitis QTL 2493 CM;Bovine spongiform encephalopathy QTL 1737 BSE;Protein Percent…
203	chr6:11405908-11648469	chr6	11405908	11648469	242562	loss	ARS-BFGL-NGS-38131	Hapmap40034-BTA-93974	7	1	0.00191939	Unique				0		0		18	Body weight (birth) QTL 1366 BW;Daughter deviation fat yield QTL 3740 DDF;abomasum displacement QTL 5119 AD;Hematin pigment concentration QTL 4820 HEME;Hip height QTL 3421 HIPHT;Body weight (birth) QTL 2617 BW;Daughter deviation milk yield QTL 3734 DDMY;Fat Percentage QTL 2514 FP;Fat Percentage QTL 2724 FP;Clinical mastitis QTL 2493 CM;Bovine spongiform encephalopathy QTL 1737 BSE;Protein Percent…
204	chr6:12191817-12295124	chr6	12191817	12295124	103308	loss	BTB-01685239	Hapmap23501-BTA-155913	4	1	0.00191939	Unique				0		0		16	Body weight (birth) QTL 1366 BW;Daughter deviation fat yield QTL 3740 DDF;abomasum displacement QTL 5119 AD;Hematin pigment concentration QTL 4820 HEME;Hip height QTL 3421 HIPHT;Body weight (birth) QTL 2617 BW;Daughter deviation milk yield QTL 3734 DDMY;Fat Percentage QTL 2514 FP;Fat Percentage QTL 2724 FP;Clinical mastitis QTL 2493 CM;Bovine spongiform encephalopathy QTL 1737 BSE;Protein Percent…
205	chr6:12358731-12472476	chr6	12358731	12472476	113746	gain	BTA-112689-no-rs	BTA-88018-no-rs	4	3	0.00575816	0.005758				0		0		17	Body weight (birth) QTL 1366 BW;Daughter deviation fat yield QTL 3740 DDF;abomasum displacement QTL 5119 AD;Hematin pigment concentration QTL 4820 HEME;Hip height QTL 3421 HIPHT;Body weight (birth) QTL 2617 BW;Daughter deviation milk yield QTL 3734 DDMY;Fat Percentage QTL 2514 FP;Fat Percentage QTL 2724 FP;Clinical mastitis QTL 2493 CM;Bovine spongiform encephalopathy QTL 1737 BSE;Protein Percent…
206	chr6:17769611-17853627	chr6	17769611	17853627	84017	loss	BTB-00247622	BTA-77526-no-rs	5	1	0.00191939	Unique				0		0		21	Body weight (birth) QTL 1366 BW;Daughter deviation fat yield QTL 3740 DDF;Hip height QTL 3421 HIPHT;Daughter deviation milk yield QTL 3734 DDMY;Fat Percentage QTL 2514 FP;Fat Percentage QTL 2724 FP;Clinical mastitis QTL 2493 CM;Bovine spongiform encephalopathy QTL 1737 BSE;Protein Percentage QTL 1508 PP;Rump width QTL 3425 RUMWD;Body weight (birth) QTL 2618 BW;Fat Percentage QTL 1753 FP;Fat perce…
207	chr6:31694807-31807491	chr6	31694807	31807491	112685	loss	ARS-BFGL-NGS-11498	Hapmap49740-BTA-75691	4	1	0.00191939	Unique				0		0		13	Hip height QTL 3421 HIPHT;Clinical mastitis QTL 2493 CM;Bovine spongiform encephalopathy QTL 1737 BSE;Protein Percentage QTL 1508 PP;Rump width QTL 3425 RUMWD;Fat yield QTL 2731 FY;Protein Percentage QTL 2511 PP;Milk yield QTL 2723 MY;Milk yield QTL 1517 MY;Fat thickness QTL 3545 FATTH;Somatic cell score (EBV) QTL 6166 SCS;Still birth QTL 5037 SB;subcutaneous fat QTL 7087 SUBFAT
208	chr6:35462920-35690337	chr6	35462920	35690337	227418	loss	Hapmap60855-rs29024248	Hapmap43447-BTA-105138	3	2	0.00383877	Multiple				0		0		9	Bovine spongiform encephalopathy QTL 1737 BSE;Protein Percentage QTL 1508 PP;Rump width QTL 3425 RUMWD;Milk yield QTL 2723 MY;Fat thickness QTL 3546 FATTH;Teat placement QTL 1381 TPL;Degree of Spotting QTL 2426 DS;Milk yield QTL 3374 MY;Somatic cell score (EBV) QTL 6169 SCS
209	chr6:38233089-38326148	chr6	38233089	38326148	93060	loss	Hapmap23507-BTC-041133	Hapmap33628-BTC-041023	4	2	0.00383877	Multiple		chr6:37433000-38756000 LAP3/LCORL	chr6:38199000-38378000 LCORL	0		0		7	Protein Percentage QTL 1508 PP;Rump width QTL 3425 RUMWD;Fat thickness QTL 3546 FATTH;Teat placement QTL 1381 TPL;Degree of Spotting QTL 2426 DS;Somatic cell score (EBV) QTL 6170 SCS;Protein Percentage QTL 2428 PP
210	chr6:41242588-41323841	chr6	41242588	41323841	81254	loss	BTB-00252870	Hapmap24317-BTC-037593	4	1	0.00191939	Unique				0		0		12	Protein Percentage QTL 1508 PP;Rump width QTL 3425 RUMWD;Fat thickness QTL 3546 FATTH;Teat placement QTL 1381 TPL;Degree of Spotting QTL 2426 DS;Protein Percentage QTL 2428 PP;Protein Percentage QTL 2523 PP;Protein Percentage QTL 4777 PP;Somatic cell score (EBV) QTL 6172 SCS;Fat Percentage QTL 2595 FP;Milk yield QTL 2512 MY;Marbling score QTL 4532 MARBL
211	chr6:42786668-42923659	chr6	42786668	42923659	136992	loss	BTA-95818-no-rs	BTB-01468543	5	10	0.0191939	0.019193				0		0		8	Protein Percentage QTL 1508 PP;Fat thickness QTL 3546 FATTH;Teat placement QTL 1381 TPL;Degree of Spotting QTL 2426 DS;Protein Percentage QTL 2428 PP;Fat Percentage QTL 2595 FP;Milk yield QTL 2512 MY;Protein Percentage QTL 3412 PP
212	chr6:47058970-47210710	chr6	47058970	47210710	151741	gain	BTA-76119-no-rs	Hapmap33922-BES7_Contig380_533	3	2	0.00383877	Multiple				0		0		9	Protein Percentage QTL 1508 PP;Fat thickness QTL 3546 FATTH;Degree of Spotting QTL 2426 DS;Protein Percentage QTL 2428 PP;Milk yield QTL 2512 MY;Protein Percentage QTL 3412 PP;Body weight (birth) QTL 2620 BW;Milk Yield (EBV) QTL 3855 MY;Body weight (birth) QTL 2619 BW
213	chr6:47771417-48044634	chr6	47771417	48044634	273218	gain	BTA-04576-rs29014935	ARS-BFGL-NGS-101567	7	1	0.00191939	Unique				0		0		9	Protein Percentage QTL 1508 PP;Fat thickness QTL 3546 FATTH;Degree of Spotting QTL 2426 DS;Protein Percentage QTL 2428 PP;Milk yield QTL 2512 MY;Protein Percentage QTL 3412 PP;Body weight (birth) QTL 2620 BW;Milk Yield (EBV) QTL 3855 MY;Body weight (birth) QTL 2619 BW
214	chr6:48367512-48639805	chr6	48367512	48639805	272294	loss	Hapmap44495-BTA-91063	ARS-BFGL-NGS-41037	7	4	0.00767754	0.007677				0		0		8	Protein Percentage QTL 1508 PP;Fat thickness QTL 3546 FATTH;Degree of Spotting QTL 2426 DS;Protein Percentage QTL 2428 PP;Milk yield QTL 2512 MY;Protein Percentage QTL 3412 PP;Body weight (birth) QTL 2620 BW;Body weight (birth) QTL 2619 BW
215	chr6:48928335-49042264	chr6	48928335	49042264	113930	loss	BTB-01688071	BTB-01527594	4	1	0.00191939	Unique				0		0		7	Protein Percentage QTL 1508 PP;Protein Percentage QTL 2428 PP;Milk yield QTL 2512 MY;Protein Percentage QTL 3412 PP;Body weight (birth) QTL 2620 BW;Protein Percentage QTL 1546 PP;Gestation length QTL 5388 CLENGTH
216	chr6:52438316-52640931	chr6	52438316	52640931	202616	loss	Hapmap23184-BTC-039909	ARS-BFGL-NGS-35824	8	3	0.00575816	0.005758				0		0		10	Protein Percentage QTL 3412 PP;Milk yield QTL 2430 MY;Clinical mastitis QTL 4977 CM;Teat length QTL 1569 TLGTH;Fat yield QTL 1518 FY;Interval to first estrus after calving QTL 4690 CALEST;Age at puberty (EBV) QTL 6070 PUBAGE;Daughter deviation fat yield QTL 3742 DDF;Residual feed intake QTL 5272 RFI;Protein Percentage QTL 4778 PP
217	chr6:53329684-53747773	chr6	53329684	53747773	418090	loss	Hapmap31996-BTC-066011	BTB-00257742	10	9	0.0172745	0.017274				0		0		10	Protein Percentage QTL 3412 PP;Milk yield QTL 2430 MY;Clinical mastitis QTL 4977 CM;Teat length QTL 1569 TLGTH;Fat yield QTL 1518 FY;Interval to first estrus after calving QTL 4690 CALEST;Daughter deviation fat yield QTL 3742 DDF;Residual feed intake QTL 5272 RFI;Protein Percentage QTL 4778 PP;Calving ease QTL 1681 CALEASE
218	chr6:56960794-57233856	chr6	56960794	57233856	273063	loss	BTB-00258367	BTB-01453811	9	2	0.00383877	Multiple				0		0		9	Protein Percentage QTL 3412 PP;Milk yield QTL 2430 MY;Clinical mastitis QTL 4977 CM;Teat length QTL 1569 TLGTH;Fat yield QTL 1518 FY;Interval to first estrus after calving QTL 4690 CALEST;Daughter deviation fat yield QTL 3742 DDF;Calving ease QTL 1681 CALEASE;Milking speed QTL 3437 MSPD
219	chr6:57548761-57612503	chr6	57548761	57612503	63743	loss	Hapmap25928-BTA-18390	BFGL-NGS-114099	3	2	0.00383877	Multiple				0		0		9	Protein Percentage QTL 3412 PP;Milk yield QTL 2430 MY;Clinical mastitis QTL 4977 CM;Teat length QTL 1569 TLGTH;Fat yield QTL 1518 FY;Interval to first estrus after calving QTL 4690 CALEST;Daughter deviation fat yield QTL 3742 DDF;Calving ease QTL 1681 CALEASE;Milking speed QTL 3437 MSPD
220	chr6:63706460-63850642	chr6	63706460	63850642	144183	loss	ARS-BFGL-NGS-35835	ARS-BFGL-NGS-109055	3	3	0.00575816	0.005758				0		0		6	Protein Percentage QTL 3412 PP;Milk yield QTL 2430 MY;Clinical mastitis QTL 4977 CM;Interval to first estrus after calving QTL 4690 CALEST;Daughter deviation fat yield QTL 3742 DDF;Milking speed QTL 3437 MSPD
221	chr6:71356946-71526956	chr6	71356946	71526956	170011	loss	Hapmap44512-BTA-107928	BTA-76705-no-rs	5	2	0.00383877	Multiple		chr6:68938000-76320000 PDGFRA	chr6:71168000-71566000 SCFD2	0		0		0
222	chr6:72784128-73035436	chr6	72784128	73035436	251309	gain	Hapmap31616-BTC-042811	Hapmap29128-BTC-042274	7	1	0.00191939	Unique		chr6:68938000-76320000 PDGFRA		0		0		0
223	chr6:78554840-78780301	chr6	78554840	78780301	225462	loss	BTA-28969-no-rs	BTA-114800-no-rs	6	4	0.00767754	0.007677				0		0		0
224	chr6:81354371-81808192	chr6	81354371	81808192	453822	both	ARS-BFGL-NGS-108577	BTB-01578666	10	9	0.0172745	0.017274				0		0		0
225	chr6:82017155-82278023	chr6	82017155	82278023	260869	loss	BTB-01801188	Hapmap22939-BTA-149533	5	1	0.00191939	Unique				0		0		0
226	chr6:82579209-82641003	chr6	82579209	82641003	61795	loss	BTB-00264815	Hapmap51938-BTA-21491	3	1	0.00191939	Unique				0		0		0
227	chr6:83023197-83106835	chr6	83023197	83106835	83639	loss	BTA-20903-no-rs	Hapmap27224-BTA-161106	3	2	0.00383877	Multiple			chr6:83061000-83252000 SRD5A2L2	0		0		0
228	chr6:84894568-85083241	chr6	84894568	85083241	188674	loss	BTA-76960-no-rs	Hapmap43417-BTA-96760	7	2	0.00383877	Multiple				0		0		0
229	chr6:88831001-88983536	chr6	88831001	88983536	152536	gain	ARS-BFGL-NGS-83385	Hapmap33210-BTA-144234	3	1	0.00191939	Unique				0		0		0
230	chr6:90737718-90803037	chr6	90737718	90803037	65320	loss	BTB-01946648	BTA-77205-no-rs	3	2	0.00383877	Multiple				0		0		0
231	chr6:93417007-93463203	chr6	93417007	93463203	46197	gain	BTB-01496144	BTB-01496160	3	3	0.00575816	0.005758				0		0		0
232	chr6:97693438-99298384	chr6	97693438	99298384	1604947	gain	BTB-00272142	BTB-00272812	29	2	0.00383877	Multiple				0		2	ANTXR2 anthrax toxin receptor 2 NM_058172 118429 Fibromatosis, juvenile hyaline, 228600 (3);ANTXR2 anthrax toxin receptor 2 NM_058172 118429 Hyalinosis, infantile systemic, 236490 (3)	0
233	chr6:103381990-103467953	chr6	103381990	103467953	85964	gain	Hapmap39434-BTA-77640	BTA-26167-no-rs	3	1	0.00191939	Unique				0		0		0
234	chr6:104117721-104161908	chr6	104117721	104161908	44188	loss	Hapmap23305-BTC-071388	Hapmap47766-BTA-87827	3	1	0.00191939	Unique				0		0		0
235	chr6:104503905-104567927	chr6	104503905	104567927	64023	loss	Hapmap26858-BTC-044514	BFGL-NGS-117296	3	2	0.00383877	Multiple				0		0		0
236	chr6:118232279-119068909	chr6	118232279	119068909	836631	both	ARS-BFGL-NGS-43597	BFGL-NGS-110156	20	6	0.0115163	0.011516				0		34	BLMH bleomycin hydrolase NM_000386 642 {Alzheimer disease, susceptibility to}, 104300 (3);FGFR1 fibroblast growth factor receptor 1 NM_023105 2260 Antley-Bixler syndrome, 207410 (3);FGFR1 fibroblast growth factor receptor 1 NM_023105 2260 Hypogonadotropic hypogonadism, 146110 (3);FGFR1 fibroblast growth factor receptor 1 NM_023105 2260 Jackson-Weiss syndrome, 123150 (3);FGFR1 fibroblast growth fa…	0
237	chr6:119163113-119241601	chr6	119163113	119241601	78489	gain	ARS-BFGL-NGS-41054	ARS-BFGL-NGS-39838	4	1	0.00191939	Unique				0		0		0
238	chr6:119339223-119771391	chr6	119339223	119771391	432169	loss	ARS-BFGL-NGS-56487	BTA-09585-no-rs	14	1	0.00191939	Unique				0		0		0
239	chr6:120303386-120450993	chr6	120303386	120450993	147608	both	ARS-BFGL-NGS-10182	ARS-BFGL-NGS-17086	5	3	0.00575816	0.005758				0		2	DOK7 docking protein 7 NM_173660 285489 Fetal akinesia deformation sequence, 208150 (3);DOK7 docking protein 7 NM_173660 285489 Myasthenia, limb-girdle, familial, 254300 (3)	0
240	chr7:1343221-1493916	chr7	1343221	1493916	150696	both	ARS-BFGL-NGS-44014	ARS-BFGL-NGS-62046	6	10	0.0191939	0.019193				0		1	SQSTM1 sequestosome 1 NM_003900 8878 Paget disease of bone, 602080 (3)	3	Calving ease QTL 2699 CALEASE;Fat yield QTL 3533 FY;Still birth QTL 3564 SB
241	chr7:7784351-8110307	chr7	7784351	8110307	325957	both	Hapmap33677-BTA-159272	ARS-BFGL-NGS-20506	9	23	0.0441459	0.044145				0		0		11	Fat yield QTL 3533 FY;Residual feed intake QTL 5274 RFI;Residual feed intake QTL 5275 RFI;Gestation length QTL 5377 CLENGTH;Protein Percentage QTL 4779 PP;Udder Cleft QTL 1572 UC;305 days milk yield QTL 4496 MY305;Kidney, pelvic, and heart fat percentage QTL 4866 KPHCWT;Heel depth QTL 3449 HDPTH;Protein Percentage QTL 3534 PP;Still birth QTL 3564 SB
242	chr7:14635618-14721613	chr7	14635618	14721613	85996	gain	ARS-BFGL-NGS-4774	ARS-BFGL-NGS-35463	3	1	0.00191939	Unique	chr7:14600000-15300000 JER			0		4	INSR insulin receptor NM_000208 3643 Diabetes mellitus, insulin-resistant, with acanthosis nigricans, 610549 (3);INSR insulin receptor NM_000208 3643 Hyperinsulinemic hypoglycemia, familial, 5, 609968 (3);INSR insulin receptor NM_000208 3643 Leprechaunism, 246200 (3);INSR insulin receptor NM_000208 3643 Rabson-Mendenhall syndrome, 262190 (3)	14	Residual feed intake QTL 5274 RFI;Residual feed intake QTL 5275 RFI;Udder Cleft QTL 1572 UC;305 days milk yield QTL 4496 MY305;Kidney, pelvic, and heart fat percentage QTL 4866 KPHCWT;Heel depth QTL 3449 HDPTH;Protein Percentage QTL 3534 PP;Marbling score QTL 4701 MARBL;Marbling score QTL 4543 MARBL;Feed intake QTL 5346 FEEDIN;Milk yield QTL 4720 MY;Feed conversion ratio QTL 4351 FCR;Fat yield QT…
243	chr7:22339658-22400852	chr7	22339658	22400852	61195	loss	BTA-78589-no-rs	Hapmap51318-BTA-78584	3	4	0.00767754	0.007677				0		0		7	Residual feed intake QTL 5274 RFI;Residual feed intake QTL 5275 RFI;Kidney, pelvic, and heart fat percentage QTL 4866 KPHCWT;Heel depth QTL 3449 HDPTH;Marbling score QTL 4701 MARBL;Residual feed intake QTL 4422 RFI;Non-return rate QTL 3538 NONR
244	chr7:32121704-32195122	chr7	32121704	32195122	73419	loss	BTB-01115116	BTB-01947935	4	1	0.00191939	Unique				0		0		6	Heel depth QTL 3449 HDPTH;Fat thickness QTL 1327 FATTH;Fat Percentage QTL 3434 FP;Milk yield QTL 3532 MY;Somatic cell score QTL 2667 SCS;Still birth QTL 4656 SB
245	chr7:40664184-41353074	chr7	40664184	41353074	688891	both	BTB-00307908	BTB-02092796	19	35	0.0671785	0.067178				0		0		9	Heel depth QTL 3449 HDPTH;Fat Percentage QTL 3434 FP;Somatic cell score QTL 2667 SCS;Protein yield QTL 3410 PY;Milk yield QTL 3432 MY;Milk yield QTL 4721 MY;Milk Yield (EBV) QTL 6183 MY;Milk Yield (EBV) QTL 6184 MY;Still birth QTL 4656 SB
246	chr7:42506811-42816140	chr7	42506811	42816140	309330	loss	ARS-BFGL-NGS-11022	BFGL-NGS-109750	9	1	0.00191939	Unique				0		4	STK11 serine/threonine kinase 11 NM_000455 6794 Melanoma, malignant sporadic (3);STK11 serine/threonine kinase 11 NM_000455 6794 Pancreatic cancer, sporadic (3);STK11 serine/threonine kinase 11 NM_000455 6794 Peutz-Jeghers syndrome, 175200 (3);STK11 serine/threonine kinase 11 NM_000455 6794 Testicular tumor, sporadic, 273300 (3)	8	Heel depth QTL 3449 HDPTH;Fat Percentage QTL 3434 FP;Somatic cell score QTL 2667 SCS;Protein yield QTL 3410 PY;Milk yield QTL 3432 MY;Milk Yield (EBV) QTL 6184 MY;Protein Percentage QTL 2476 PP;Still birth QTL 4656 SB
247	chr7:47858364-47930714	chr7	47858364	47930714	72351	gain	ARS-BFGL-NGS-57250	BFGL-NGS-116486	3	1	0.00191939	Unique				0		0		7	Heel depth QTL 3449 HDPTH;Fat Percentage QTL 3434 FP;Protein yield QTL 3410 PY;Milk yield QTL 3432 MY;Heat intensity QTL 5004 HTINT;Somatic Cell Count QTL 2698 SCC;Body depth QTL 1570 BD
248	chr7:53858216-53907028	chr7	53858216	53907028	48813	loss	Hapmap52400-rs29025316	BFGL-NGS-119198	3	1	0.00191939	Unique				0		0		5	Heel depth QTL 3449 HDPTH;Body depth QTL 1570 BD;Conception rate QTL 3440 CONCRATE;Structural soundness (legs, feet, penis, and prepuce) QTL 3582 SOUND;Milk yield QTL 4723 MY
249	chr7:62197017-62245328	chr7	62197017	62245328	48312	loss	DIAS-106	DIAS-107	3	1	0.00191939	Unique				0		0		4	Conception rate QTL 3440 CONCRATE;Twinning QTL 2423 TWIN;Linoleic acid content QTL 4865 FA-C18:2;Social separation--Vocalization QTL 7133 SSVO
250	chr7:62273994-62486891	chr7	62273994	62486891	212898	gain	ARS-BFGL-NGS-81508	Hapmap48570-BTA-104179	3	2	0.00383877	Multiple				0		0		4	Conception rate QTL 3440 CONCRATE;Twinning QTL 2423 TWIN;Linoleic acid content QTL 4865 FA-C18:2;Social separation--Vocalization QTL 7133 SSVO
251	chr7:70517489-70636975	chr7	70517489	70636975	119487	loss	Hapmap26235-BTA-79759	BTB-00319090	5	1	0.00191939	Unique				0		0		0
252	chr7:76167617-76437168	chr7	76167617	76437168	269552	both	Hapmap53801-rs29012591	Hapmap33614-BTA-79859	6	4	0.00767754	0.007677				0		0		0
253	chr7:76490016-77340597	chr7	76490016	77340597	850582	both	BTA-98898-no-rs	BTA-98858-no-rs	17	44	0.084453	0.084452				0		0		0
254	chr7:85242291-85311447	chr7	85242291	85311447	69157	loss	ARS-BFGL-NGS-92532	ARS-BFGL-NGS-17425	3	2	0.00383877	Multiple				0		0		0
255	chr7:85904613-86060867	chr7	85904613	86060867	156255	loss	ARS-BFGL-NGS-70648	BTB-01388280	5	1	0.00191939	Unique				0		0		0
256	chr7:86376789-87203186	chr7	86376789	87203186	826398	both	Hapmap44668-BTA-119022	BTB-00325285	23	8	0.0153551	0.015355				0		0		0
257	chr7:96959792-97148954	chr7	96959792	97148954	189163	loss	Hapmap36470-SCAFFOLD25306_18005	BFGL-NGS-119112	5	2	0.00383877	Multiple				0		0		0
258	chr7:103071120-103135628	chr7	103071120	103135628	64509	gain	BTA-80440-no-rs	ARS-BFGL-NGS-94392	3	1	0.00191939	Unique				0		0		0
259	chr7:104003205-104139089	chr7	104003205	104139089	135885	gain	BTB-00329283	ARS-BFGL-NGS-5197	5	1	0.00191939	Unique				0		0		0
260	chr7:111069469-111352040	chr7	111069469	111352040	282572	loss	ARS-BFGL-NGS-84234	Hapmap58496-rs29017214	11	1	0.00191939	Unique				0		0		0
261	chr8:4139375-4555303	chr8	4139375	4555303	415929	loss	BTA-86030-no-rs	BTA-92628-no-rs	9	1	0.00191939	Unique				0		0		2	Marbling score QTL 2547 MARBL;Fat thickness QTL 2546 FATTH
262	chr8:13181581-13303341	chr8	13181581	13303341	121761	loss	ARS-BFGL-NGS-69683	Hapmap42694-BTA-82927	4	2	0.00383877	Multiple				0		0		5	Fat thickness QTL 2548 FATTH;Milking speed QTL 3438 MSPD;Body length (birth) QTL 7089 BL;Somatic cell score QTL 4979 SCS;Protein Yield (EBV) QTL 6072 PY
263	chr8:13562781-13842047	chr8	13562781	13842047	279267	loss	Hapmap36058-SCAFFOLD313402_3070	BTA-82931-no-rs	5	1	0.00191939	Unique				0		0		5	Fat thickness QTL 2548 FATTH;Milking speed QTL 3438 MSPD;Body length (birth) QTL 7089 BL;Somatic cell score QTL 4979 SCS;Protein Yield (EBV) QTL 6072 PY
264	chr8:14891603-15041047	chr8	14891603	15041047	149445	loss	BTA-16324-no-rs	BTB-00336089	4	5	0.00959693	0.009596				0		0		5	Fat thickness QTL 2548 FATTH;Milking speed QTL 3438 MSPD;Body length (birth) QTL 7089 BL;Somatic cell score QTL 4979 SCS;Rump angle QTL 3500 RANG
265	chr8:19459909-19519579	chr8	19459909	19519579	59671	gain	ARS-BFGL-NGS-36682	BTB-01099280	3	1	0.00191939	Unique				0		0		3	Milking speed QTL 3438 MSPD;Body length (birth) QTL 7089 BL;Clinical mastitis QTL 2497 CM
266	chr8:23551032-23657920	chr8	23551032	23657920	106889	gain	Hapmap50207-BTA-108741	BTB-01944005	4	9	0.0172745	0.017274				0		0		3	Milking speed QTL 3438 MSPD;Body length (birth) QTL 7089 BL;Clinical mastitis QTL 2497 CM
267	chr8:24330763-24397208	chr8	24330763	24397208	66446	gain	BTB-01833512	ARS-BFGL-NGS-106633	3	3	0.00575816	0.005758				0		1	IFNA1 interferon, alpha 1 NM_024013 3439 Interferon, alpha, deficiency (1)	3	Milking speed QTL 3438 MSPD;Body length (birth) QTL 7089 BL;Clinical mastitis QTL 2497 CM
268	chr8:27001090-27103092	chr8	27001090	27103092	102003	loss	BFGL-NGS-110838	Hapmap22995-BTA-120691	3	1	0.00191939	Unique				0		0		5	Milking speed QTL 3438 MSPD;Body length (birth) QTL 7089 BL;Clinical mastitis QTL 2497 CM;Adhesion QTL 4878 ADHES;Feed intake QTL 4423 FEEDIN
269	chr8:27391620-27816984	chr8	27391620	27816984	425365	loss	Hapmap49881-BTA-120681	BTB-01108991	11	2	0.00383877	Multiple				0		0		4	Body length (birth) QTL 7089 BL;Clinical mastitis QTL 2497 CM;Adhesion QTL 4878 ADHES;Feed intake QTL 4423 FEEDIN
270	chr8:34020944-34694187	chr8	34020944	34694187	673244	both	Hapmap55761-rs29014147	ARS-BFGL-NGS-5314	14	8	0.0153551	0.015355				0		0		3	Clinical mastitis QTL 2497 CM;Foot angle QTL 3599 FANG;Somatic cell count QTL 1683 SCC
271	chr8:36650818-36779293	chr8	36650818	36779293	128476	loss	Hapmap33684-BTA-27870	Hapmap53908-rs29021644	6	1	0.00191939	Unique				0		0		4	Clinical mastitis QTL 2497 CM;Foot angle QTL 3599 FANG;Somatic cell count QTL 1683 SCC;Calving ease QTL 4657 CALEASE
272	chr8:39075904-39184274	chr8	39075904	39184274	108371	gain	BTB-00340836	BTB-00675470	4	8	0.0153551	0.015355				0		0		6	Clinical mastitis QTL 2497 CM;Foot angle QTL 3599 FANG;Somatic cell count QTL 1683 SCC;Calving ease QTL 4657 CALEASE;Feed intake QTL 4354 FEEDIN;Residual feed intake QTL 4355 RFI
273	chr8:45414798-45693223	chr8	45414798	45693223	278426	loss	BTA-118168-no-rs	Hapmap40627-BTA-100509	4	3	0.00575816	0.005758				0		0		2	Foot angle QTL 3599 FANG;Calving ease QTL 4657 CALEASE
274	chr8:58683837-58779630	chr8	58683837	58779630	95794	loss	BTA-120434-no-rs	Hapmap42859-BTA-17125	3	2	0.00383877	Multiple				0		0		1	Twinning QTL 1718 TWIN
275	chr8:61139487-61207443	chr8	61139487	61207443	67957	loss	BTB-00350639	Hapmap42118-BTA-16761	3	2	0.00383877	Multiple				0		0		1	Protein Yield (EBV) QTL 6075 PY
276	chr8:62727602-63021880	chr8	62727602	63021880	294279	gain	Hapmap39976-BTA-121843	BTA-94058-no-rs	4	1	0.00191939	Unique				0		0		0
277	chr8:68112627-68174408	chr8	68112627	68174408	61782	gain	BTA-62442-no-rs	BTB-01657439	3	1	0.00191939	Unique				0		1	INVS inversin NM_014425 27130 Nephronophthisis 2, infantile, 602088 (3)	0
278	chr8:68525502-68680839	chr8	68525502	68680839	155338	gain	BTB-01952185	BFGL-NGS-110360	6	13	0.024952	0.024952				0		0		0
279	chr8:73267223-73976064	chr8	73267223	73976064	708842	both	BTB-01468721	BFGL-NGS-119743	10	10	0.0191939	0.019193				0		1	TNFRSF10B tumor necrosis factor receptor superfamily, member 10b NM_003842 8795 Squamous cell carcinoma, head and neck, 275355 (3)	0
280	chr8:88677969-88842974	chr8	88677969	88842974	165006	both	ARS-BFGL-NGS-63666	ARS-BFGL-NGS-104204	5	9	0.0172745	0.017274				0		0		0
281	chr8:91326289-91594769	chr8	91326289	91594769	268481	gain	Hapmap49329-BTA-82142	BTB-00365092	5	1	0.00191939	Unique				0		0		0
282	chr8:93841920-93945194	chr8	93841920	93945194	103275	gain	ARS-BFGL-NGS-102412	Hapmap33490-BTA-146089	4	1	0.00191939	Unique				0		0		0
283	chr8:94670030-94712098	chr8	94670030	94712098	42069	gain	ARS-BFGL-NGS-41178	BTA-23643-no-rs	3	1	0.00191939	Unique				0		0		0
284	chr8:96931174-97028748	chr8	96931174	97028748	97575	loss	BTB-01363589	BTB-01537249	3	2	0.00383877	Multiple				0		0		0
285	chr8:97267682-97475630	chr8	97267682	97475630	207949	loss	BTB-00367725	BTB-00368101	7	1	0.00191939	Unique				0		0		0
286	chr8:99823699-99961134	chr8	99823699	99961134	137436	loss	Hapmap47520-BTA-117879	Hapmap51091-BTA-92938	4	2	0.00383877	Multiple				0		0		0
287	chr8:104804277-104885680	chr8	104804277	104885680	81404	both	BTB-00370321	Hapmap58644-rs29010529	3	3	0.00575816	0.005758				0		0		0
288	chr8:104929794-104993059	chr8	104929794	104993059	63266	loss	BTB-00371041	ARS-BFGL-NGS-74165	3	2	0.00383877	Multiple				0		0		0
289	chr9:1203864-1463199	chr9	1203864	1463199	259336	loss	BTB-01752812	BTB-01837292	6	1	0.00191939	Unique				0		0		1	Daughter deviation fat yield QTL 3747 DDF
290	chr9:2798929-3339189	chr9	2798929	3339189	540261	loss	ARS-BFGL-NGS-12335	BTA-83392-no-rs	7	1	0.00191939	Unique				0		0		4	Daughter deviation fat yield QTL 3747 DDF;Clinical mastitis QTL 4981 CM;Protein Yield (EBV) QTL 6076 PY;Pregnancy rate QTL 3565 PREGRATE
291	chr9:3546077-3628463	chr9	3546077	3628463	82387	loss	ARS-BFGL-NGS-20003	Hapmap48549-BTA-99373	3	2	0.00383877	Multiple				0		0		4	Daughter deviation fat yield QTL 3747 DDF;Clinical mastitis QTL 4981 CM;Protein Yield (EBV) QTL 6076 PY;Pregnancy rate QTL 3565 PREGRATE
292	chr9:3681332-3758052	chr9	3681332	3758052	76721	loss	ARS-BFGL-NGS-42521	Hapmap42378-BTA-97334	3	1	0.00191939	Unique				0		0		4	Daughter deviation fat yield QTL 3747 DDF;Clinical mastitis QTL 4981 CM;Protein Yield (EBV) QTL 6076 PY;Pregnancy rate QTL 3565 PREGRATE
293	chr9:4949585-5214444	chr9	4949585	5214444	264860	loss	Hapmap31176-BTA-158553	BTB-01428058	6	3	0.00575816	0.005758				0		0		2	Daughter deviation fat yield QTL 3747 DDF;Pregnancy rate QTL 3565 PREGRATE
294	chr9:12286794-12430446	chr9	12286794	12430446	143653	loss	ARS-BFGL-NGS-26493	ARS-BFGL-NGS-42000	3	1	0.00191939	Unique				0		0		9	Daughter deviation fat yield QTL 3747 DDF;Residual feed intake QTL 5279 RFI;Marbling score QTL 4507 MARBL;Heel depth QTL 3501 HDPTH;Calf size QTL 4659 CALFSZ;Social separation--Vocalization QTL 7135 SSVO;Daughter deviation milk yield QTL 3737 DDMY;Daughter deviation milk yield QTL 3738 DDMY;Pregnancy rate QTL 3565 PREGRATE
295	chr9:14893068-15046354	chr9	14893068	15046354	153287	gain	Hapmap27634-BTA-158717	Hapmap54560-rs29009707	7	9	0.0172745	0.017274				0		0		9	Daughter deviation fat yield QTL 3747 DDF;Marbling score QTL 4507 MARBL;Calf size QTL 4659 CALFSZ;Social separation--Vocalization QTL 7135 SSVO;Marbling score QTL 4508 MARBL;Longissimus muscle area QTL 4535 LMA;Daughter deviation milk yield QTL 3737 DDMY;Daughter deviation milk yield QTL 3738 DDMY;Pregnancy rate QTL 3565 PREGRATE
296	chr9:15096593-15232993	chr9	15096593	15232993	136401	loss	BTA-84936-no-rs	Hapmap44930-BTA-109958	5	3	0.00575816	0.005758				0		0		9	Daughter deviation fat yield QTL 3747 DDF;Marbling score QTL 4507 MARBL;Calf size QTL 4659 CALFSZ;Social separation--Vocalization QTL 7135 SSVO;Marbling score QTL 4508 MARBL;Longissimus muscle area QTL 4535 LMA;Daughter deviation milk yield QTL 3737 DDMY;Daughter deviation milk yield QTL 3738 DDMY;Pregnancy rate QTL 3565 PREGRATE
297	chr9:16215898-16512390	chr9	16215898	16512390	296493	gain	ARS-BFGL-NGS-70421	BTB-01556111	8	1	0.00191939	Unique				0		0		9	Daughter deviation fat yield QTL 3747 DDF;Marbling score QTL 4507 MARBL;Social separation--Vocalization QTL 7135 SSVO;Longissimus muscle area QTL 4535 LMA;Productive life (EBV) QTL 6194 PL;Marbling score QTL 4534 MARBL;Daughter deviation milk yield QTL 3737 DDMY;Daughter deviation milk yield QTL 3738 DDMY;Pregnancy rate QTL 3565 PREGRATE
298	chr9:18477636-18550265	chr9	18477636	18550265	72630	loss	Hapmap46542-BTA-94412	BTA-94407-no-rs	3	1	0.00191939	Unique				0		0		8	Daughter deviation fat yield QTL 3747 DDF;Marbling score QTL 4507 MARBL;Social separation--Vocalization QTL 7135 SSVO;Udder composite index QTL 3441 UCI;Fat yield QTL 1687 FY;Daughter deviation milk yield QTL 3737 DDMY;Daughter deviation milk yield QTL 3738 DDMY;Pregnancy rate QTL 3565 PREGRATE
299	chr9:24569246-24700522	chr9	24569246	24700522	131277	both	BTB-01362150	Hapmap42168-BTA-28710	5	3	0.00575816	0.005758				0		0		11	Daughter deviation fat yield QTL 3747 DDF;Marbling score QTL 4507 MARBL;Social separation--Vocalization QTL 7135 SSVO;Udder composite index QTL 3441 UCI;Fat yield QTL 1687 FY;Daughter deviation fat yield QTL 3745 DDF;Marbling score QTL 4906 MARBL;Behavior QTL 1494 BEH;Daughter deviation milk yield QTL 3738 DDMY;Daughter deviation protein yield QTL 3753 DDPY;Pregnancy rate QTL 3565 PREGRATE
300	chr9:25805685-25863098	chr9	25805685	25863098	57414	loss	BTA-83093-no-rs	BTB-02020793	3	2	0.00383877	Multiple				0		0		13	Daughter deviation fat yield QTL 3747 DDF;Social separation--Vocalization QTL 7135 SSVO;Udder composite index QTL 3441 UCI;Fat yield QTL 1687 FY;Daughter deviation fat yield QTL 3745 DDF;Marbling score QTL 4906 MARBL;Behavior QTL 1494 BEH;Post-weaning average daily gain QTL 4483 POADG;Protein Percentage QTL 2558 PP;Teat placement QTL 3482 TPL;Daughter deviation milk yield QTL 3738 DDMY;Daughter d…
301	chr9:54176473-54247544	chr9	54176473	54247544	71072	loss	Hapmap23928-BTA-102869	ARS-BFGL-NGS-104966	3	2	0.00383877	Multiple				0		0		4	Daughter deviation fat yield QTL 3745 DDF;Daughter deviation fat yield QTL 3746 DDF;Fat yield QTL 1520 FY;Calving ease QTL 1574 CALEASE
302	chr9:55877624-56055016	chr9	55877624	56055016	177393	gain	Hapmap41423-BTA-109716	Hapmap44208-BTA-119972	5	3	0.00575816	0.005758				0		0		6	Daughter deviation fat yield QTL 3745 DDF;Daughter deviation fat yield QTL 3746 DDF;Fat yield QTL 1520 FY;Calving ease QTL 1574 CALEASE;Somatic Cell Count QTL 1744 SCC;Rump angle QTL 1686 RANG
303	chr9:57618813-57796887	chr9	57618813	57796887	178075	loss	BTB-02010143	BTB-01716755	6	2	0.00383877	Multiple				0		0		5	Daughter deviation fat yield QTL 3745 DDF;Daughter deviation fat yield QTL 3746 DDF;Fat yield QTL 1520 FY;Calving ease QTL 1574 CALEASE;Rump angle QTL 1686 RANG
304	chr9:59637570-59823512	chr9	59637570	59823512	185943	gain	BTA-92472-no-rs	BTB-01573139	7	1	0.00191939	Unique				0		0		5	Daughter deviation fat yield QTL 3745 DDF;Daughter deviation fat yield QTL 3746 DDF;Fat yield QTL 1520 FY;Calving ease QTL 1574 CALEASE;Rump angle QTL 1686 RANG
305	chr9:61426424-61529985	chr9	61426424	61529985	103562	loss	BTB-00395419	Hapmap51401-BTA-117495	4	1	0.00191939	Unique				0		0		2	Daughter deviation fat yield QTL 3745 DDF;Daughter deviation fat yield QTL 3746 DDF
306	chr9:80970124-81277653	chr9	80970124	81277653	307530	loss	Hapmap40091-BTA-91850	Hapmap43371-BTA-84377	5	1	0.00191939	Unique				0		0		0
307	chr9:87633214-87790636	chr9	87633214	87790636	157423	gain	BTA-84561-no-rs	BTB-01637411	5	1	0.00191939	Unique				0		0		0
308	chr9:89952780-90070187	chr9	89952780	90070187	117408	gain	BTA-08180-no-rs	BTA-01364-no-rs	5	6	0.0115163	0.011516				0		0		0
309	chr9:90226974-90459834	chr9	90226974	90459834	232861	both	ARS-BFGL-NGS-16116	BFGL-NGS-110042	6	10	0.0191939	0.019193				0		0		0
310	chr9:94364803-94446464	chr9	94364803	94446464	81662	loss	Hapmap59634-rs29013969	BTB-01586455	4	3	0.00575816	0.005758				0		0		0
311	chr9:94703203-94766825	chr9	94703203	94766825	63623	loss	Hapmap43080-BTA-84772	ARS-BFGL-NGS-5159	3	1	0.00191939	Unique				0		0		0
312	chr9:95783554-95863973	chr9	95783554	95863973	80420	loss	ARS-BFGL-NGS-52931	BFGL-NGS-112933	3	2	0.00383877	Multiple				0		0		0
313	chr9:101300976-101364396	chr9	101300976	101364396	63421	loss	ARS-BFGL-NGS-83787	Hapmap43375-BTA-85005	3	2	0.00383877	Multiple				0		0		0
314	chr9:104333966-104462688	chr9	104333966	104462688	128723	gain	Hapmap48173-BTA-107833	Hapmap38266-BTA-97562	4	1	0.00191939	Unique				0		0		0
315	chr9:105067571-105172904	chr9	105067571	105172904	105334	loss	ARS-BFGL-NGS-26554	BFGL-NGS-117605	3	1	0.00191939	Unique				0		2	RPS6KA3 ribosomal protein S6 kinase, 90kDa, polypeptide 3 NM_004586 6197 Coffin-Lowry syndrome, 303600 (3);RPS6KA3 ribosomal protein S6 kinase, 90kDa, polypeptide 3 NM_004586 6197 Mental retardation, X-linked nonspecific, type 19 (3)	0
316	chr9:106108336-106157975	chr9	106108336	106157975	49640	gain	Hapmap33058-BTA-158159	ARS-BFGL-NGS-41284	3	1	0.00191939	Unique				0		0		0
317	chr10:14028462-14186894	chr10	14028462	14186894	158433	loss	BTB-00410198	Hapmap51496-BTA-79294	6	1	0.00191939	Unique	chr10:13600000-15200000 PMT,RMG			0		0		4	subcutaneous fat QTL 7092 SUBFAT;Muscle pH QTL 4824 PH;Feed conversion ratio QTL 4357 FCR;Interval to first estrus after calving (EBV) QTL 6198 CALEST
318	chr10:22672607-22831437	chr10	22672607	22831437	158831	loss	ARS-BFGL-NGS-100895	BFGL-NGS-112477	4	11	0.0211132	0.021113				0		0		6	subcutaneous fat QTL 7092 SUBFAT;Muscle pH QTL 4824 PH;Body depth QTL 1578 BD;Twinning QTL 1719 TWIN;Udder attachment QTL 4633 UA;Carcass weight QTL 4546 CWT
319	chr10:22991034-24808294	chr10	22991034	24808294	1817261	both	BTB-02001051	BTB-01806171	28	115	0.220729	0.220729				0		1	GLUL glutamate-ammonia ligase (glutamine synthetase) NM_002065 2752 Glutamine deficiency, congenital, 610015 (3)	7	Muscle pH QTL 4824 PH;Body depth QTL 1578 BD;Twinning QTL 1719 TWIN;Udder attachment QTL 4633 UA;Carcass weight QTL 4546 CWT;subcutaneous fat QTL 7093 SUBFAT;Somatic Cell Count QTL 2701 SCC
320	chr10:26890931-26981431	chr10	26890931	26981431	90501	loss	ARS-BFGL-NGS-94999	BTB-02040954	3	3	0.00575816	0.005758				0		0		4	Muscle pH QTL 4824 PH;Body depth QTL 1578 BD;subcutaneous fat QTL 7093 SUBFAT;Somatic Cell Count QTL 2701 SCC
321	chr10:32453851-32544761	chr10	32453851	32544761	90911	gain	Hapmap50425-BTA-63280	Hapmap44110-BTA-63281	3	2	0.00383877	Multiple				0		0		3	Muscle pH QTL 4824 PH;subcutaneous fat QTL 7093 SUBFAT;Somatic Cell Count QTL 2701 SCC
322	chr10:34965552-35069086	chr10	34965552	35069086	103535	loss	ARS-BFGL-NGS-43296	Hapmap54460-rs29016462	4	1	0.00191939	Unique				0		0		3	Muscle pH QTL 4824 PH;subcutaneous fat QTL 7093 SUBFAT;Somatic Cell Count QTL 2701 SCC
323	chr10:38157709-38292369	chr10	38157709	38292369	134661	gain	BTA-66227-no-rs	ARS-BFGL-NGS-102016	4	1	0.00191939	Unique				0		1	UBR1 ubiquitin protein ligase E3 component n-recognin 1 NM_174916 197131 Johanson-Blizzard syndrome, 243800 (3)	3	Muscle pH QTL 4824 PH;subcutaneous fat QTL 7093 SUBFAT;Somatic Cell Count QTL 2701 SCC
324	chr10:39780856-39953528	chr10	39780856	39953528	172673	loss	BTA-66276-no-rs	BTB-00418936	5	1	0.00191939	Unique				0		0		2	Somatic Cell Count QTL 2701 SCC;Tenderness score QTL 4826 TEND
325	chr10:41373532-41478087	chr10	41373532	41478087	104556	both	BTB-01400850	BTB-01482386	3	5	0.00959693	0.009596				0		0		3	Tenderness score QTL 4826 TEND;Milk yield QTL 2554 MY;Feed conversion ratio QTL 4428 FCR
326	chr10:44022138-44093124	chr10	44022138	44093124	70987	loss	Hapmap28049-BTA-148967	Hapmap55224-rs29012840	5	1	0.00191939	Unique				0		0		5	Tenderness score QTL 4826 TEND;Milk yield QTL 2554 MY;Somatic cell score QTL 3436 SCS;Udder Cleft QTL 3465 UC;Calving ease QTL 1690 CALEASE
327	chr10:51875050-51963015	chr10	51875050	51963015	87966	loss	BTB-00992193	BTB-00426535	4	2	0.00383877	Multiple				0		0		5	Somatic cell score QTL 3436 SCS;Calving ease QTL 1690 CALEASE;Calving ease QTL 2702 CALEASE;Udder attachment QTL 1579 UA;Calving ease QTL 4660 CALEASE
328	chr10:54714669-54760455	chr10	54714669	54760455	45787	loss	BTA-87361-no-rs	BTB-01137887	3	2	0.00383877	Multiple				0		0		3	Somatic cell score QTL 3436 SCS;Calving ease QTL 2702 CALEASE;Udder attachment QTL 1579 UA
329	chr10:60949189-61165187	chr10	60949189	61165187	215999	loss	ARS-BFGL-NGS-87984	BTA-66849-no-rs	7	3	0.00575816	0.005758				0		1	TRPM7 transient receptor potential cation channel, subfamily M, member 7 NM_017672 54822 {Amyotrophic lateral sclerosis-parkinsonism/dementia complex 1, susceptibility to}, 105500 (3)	4	Calving ease QTL 2702 CALEASE;Udder attachment QTL 1579 UA;Interval from first to last insemination QTL 5008 INSINT;Shear force QTL 4872 SF
330	chr10:71340536-71442939	chr10	71340536	71442939	102404	loss	ARS-BFGL-NGS-105887	BTB-00433829	4	1	0.00191939	Unique				0		0		0
331	chr10:72560546-72618675	chr10	72560546	72618675	58130	loss	Hapmap44482-BTA-74309	BTB-00434592	3	1	0.00191939	Unique				0		0		0
332	chr10:73839536-73935992	chr10	73839536	73935992	96457	loss	BTB-01693217	Hapmap27480-BTA-75244	3	3	0.00575816	0.005758				0		0		0
333	chr10:78817442-78918396	chr10	78817442	78918396	100955	loss	Hapmap44484-BTA-75324	ARS-BFGL-NGS-38839	3	1	0.00191939	Unique				0		0		0
334	chr10:80696497-80795997	chr10	80696497	80795997	99501	gain	ARS-BFGL-NGS-55923	BTA-76281-no-rs	3	2	0.00383877	Multiple				0		0		0
335	chr10:83642486-83707371	chr10	83642486	83707371	64886	gain	BTB-00438561	ARS-BFGL-NGS-18421	3	1	0.00191939	Unique				0		0		0
336	chr10:87481635-87724129	chr10	87481635	87724129	242495	loss	BTB-02091381	ARS-BFGL-BAC-11028	6	1	0.00191939	Unique				0		0		0
337	chr10:91503333-91639299	chr10	91503333	91639299	135967	gain	BTB-00442692	ARS-BFGL-NGS-14139	6	7	0.0134357	0.013435				0		0		0
338	chr10:96556741-96615878	chr10	96556741	96615878	59138	loss	ARS-BFGL-NGS-21459	ARS-BFGL-NGS-5768	3	2	0.00383877	Multiple				0		0		0
339	chr10:96659357-96741162	chr10	96659357	96741162	81806	loss	BTB-01311442	ARS-BFGL-NGS-102179	3	2	0.00383877	Multiple				0		0		0
340	chr11:20576-162330	chr11	20576	162330	141755	gain	BTA-17117-no-rs	BTB-01593958	3	2	0.00383877	Multiple				0		0		0
341	chr11:444147-588638	chr11	444147	588638	144492	loss	Hapmap26105-BTA-126070	ARS-BFGL-BAC-14260	4	2	0.00383877	Multiple				0		1	MERTK c-mer proto-oncogene tyrosine kinase NM_006343 10461 Retinitis pigmentosa-38, 268000 (3)	0
342	chr11:4201594-4318706	chr11	4201594	4318706	117113	loss	ARS-BFGL-NGS-18450	ARS-BFGL-NGS-105764	4	5	0.00959693	0.009596				0		0		4	Residual feed intake QTL 5370 RFI;Residual feed intake QTL 5280 RFI;Still birth QTL 3568 SB;Pregnancy rate QTL 3567 PREGRATE
343	chr11:20611027-20701937	chr11	20611027	20701937	90911	loss	ARS-BFGL-NGS-102490	BTB-00467628	3	2	0.00383877	Multiple				0		0		6	Residual feed intake QTL 5281 RFI;Yield grade QTL 1330 PERCHOICE;Somatic Cell Count QTL 1747 SCC;Protein Percentage QTL 1511 PP;Pregnancy rate QTL 3567 PREGRATE;Rump angle QTL 3447 RANG
344	chr11:40028208-40126730	chr11	40028208	40126730	98523	loss	Hapmap51861-BTA-86131	Hapmap24189-BTA-123161	3	1	0.00191939	Unique				0		1	EFEMP1 EGF-containing fibulin-like extracellular matrix protein 1 NM_004105 2202 Doyne honeycomb degeneration of retina, 126600 (3)	8	Yield grade QTL 1330 PERCHOICE;Protein Percentage QTL 1511 PP;Social separation--Standing alert QTL 7138 SSSA;Retail product yield QTL 7096 YIELD;Hip height QTL 3492 HIPHT;Protein Yield (EBV) QTL 6081 PY;Somatic cell score QTL 4883 SCS;Rump angle QTL 3447 RANG
345	chr11:41312831-41486028	chr11	41312831	41486028	173198	both	Hapmap32339-BTA-149195	Hapmap27268-BTA-91439	6	3	0.00575816	0.005758				0		0		5	Yield grade QTL 1330 PERCHOICE;Protein Percentage QTL 1511 PP;Social separation--Standing alert QTL 7138 SSSA;Retail product yield QTL 7096 YIELD;Rump angle QTL 3447 RANG
346	chr11:48958155-49094687	chr11	48958155	49094687	136533	loss	BTA-100645-no-rs	Hapmap59563-rs29017556	4	1	0.00191939	Unique				0		0		7	Yield grade QTL 1330 PERCHOICE;Protein Percentage QTL 1511 PP;Social separation--Standing alert QTL 7138 SSSA;Retail product yield QTL 7096 YIELD;Somatic cell score QTL 2738 SCS;Somatic cell count QTL 1694 SCC;Rump angle QTL 3447 RANG
347	chr11:49263223-49317563	chr11	49263223	49317563	54341	loss	BTA-97080-no-rs	ARS-BFGL-NGS-7012	3	1	0.00191939	Unique				0		1	EIF2AK3 eukaryotic translation initiation factor 2-alpha kinase 3 NM_004836 9451 Wolcott-Rallison syndrome, 226980 (3)	7	Yield grade QTL 1330 PERCHOICE;Protein Percentage QTL 1511 PP;Social separation--Standing alert QTL 7138 SSSA;Retail product yield QTL 7096 YIELD;Somatic cell score QTL 2738 SCS;Somatic cell count QTL 1694 SCC;Rump angle QTL 3447 RANG
348	chr11:59350663-59498037	chr11	59350663	59498037	147375	loss	Hapmap60711-rs29014674	BTB-01328920	3	1	0.00191939	Unique				0		0		4	Protein Percentage QTL 1511 PP;Retail product yield QTL 7096 YIELD;Somatic cell count QTL 1694 SCC;Rump angle QTL 3447 RANG
349	chr11:61298720-61706880	chr11	61298720	61706880	408161	loss	BTB-01756713	BTB-01475120	6	2	0.00383877	Multiple	chr11:61000000-63900000 GNS,HFD,NDA,PMT			0		0		4	Protein Percentage QTL 1511 PP;Retail product yield QTL 7096 YIELD;Somatic cell count QTL 1694 SCC;Rump angle QTL 3447 RANG
350	chr11:71998049-72419793	chr11	71998049	72419793	421745	loss	BTA-28852-no-rs	ARS-BFGL-NGS-28978	12	1	0.00191939	Unique				0		1	ALK anaplastic lymphoma receptor tyrosine kinase NM_004304 238 {Neuroblastoma, susceptibility to, 3}, 613014 (3)	3	Shear force QTL 4828 SF;Fat yield QTL 2719 FY;Rump angle QTL 3447 RANG
351	chr11:86540548-86608059	chr11	86540548	86608059	67512	gain	Hapmap52546-rs29026760	Hapmap34777-BES11_Contig379_951	3	1	0.00191939	Unique				0		0		0
352	chr11:90588405-90730972	chr11	90588405	90730972	142568	gain	BFGL-NGS-116951	BFGL-NGS-114352	5	1	0.00191939	Unique				0		0		0
353	chr11:94925578-95382284	chr11	94925578	95382284	456707	gain	BTA-109943-no-rs	Hapmap35103-BES3_Contig455_1055	11	8	0.0153551	0.015355				0		0		0
354	chr11:96616167-96707760	chr11	96616167	96707760	91594	gain	BTB-02006984	ARS-BFGL-NGS-1846	4	5	0.00959693	0.009596				0		0		0
355	chr11:107594125-108119253	chr11	107594125	108119253	525129	both	ARS-BFGL-NGS-40995	BFGL-NGS-116393	15	4	0.00767754	0.007677				0		6	NOTCH1 Notch homolog 1, translocation-associated (Drosophila) NM_017617 4851 Aortic valve disease, 109730 (3);NOTCH1 Notch homolog 1, translocation-associated (Drosophila) NM_017617 4851 Leukemia, T-cell acute lymphoblastic (2);LHX3 LIM homeobox 3 NM_178138 8022 Pituitary hormone deficiency, combined, 3, 221750 (3);AGPAT2 1-acylglycerol-3-phosphate O-acyltransferase 2 (lysophosphatidic acid acylt…	0
356	chr11:108506371-108579842	chr11	108506371	108579842	73472	loss	BFGL-NGS-111682	ARS-BFGL-NGS-14919	4	2	0.00383877	Multiple				0		1	SARDH sarcosine dehydrogenase NM_007101 1757 [Sarcosinemia], 268900 (2)	0
357	chr11:109101259-109346319	chr11	109101259	109346319	245061	both	Hapmap42853-BTA-15475	ARS-BFGL-NGS-285	4	3	0.00575816	0.005758				0		0		0
358	chr11:109373092-109607717	chr11	109373092	109607717	234626	both	BFGL-NGS-114359	ARS-BFGL-NGS-25833	7	11	0.0211132	0.021113				0		0		0
359	chr12:2629644-2734960	chr12	2629644	2734960	105317	loss	BTB-01713684	BFGL-NGS-111874	5	2	0.00383877	Multiple				0		0		6	Body weight (weaning) QTL 4481 WWT;Protein yield QTL 4499 PY;Twinning QTL 2425 TWIN;Longissimus muscle area QTL 4493 LMA;Fat yield QTL 4500 FY;Angularity QTL 4694 ANG
360	chr12:3581207-3779257	chr12	3581207	3779257	198051	loss	ARS-BFGL-NGS-65811	ARS-BFGL-NGS-10688	4	6	0.0115163	0.011516				0		0		6	Body weight (weaning) QTL 4481 WWT;Protein yield QTL 4499 PY;Twinning QTL 2425 TWIN;Longissimus muscle area QTL 4493 LMA;Fat yield QTL 4500 FY;Angularity QTL 4694 ANG
361	chr12:5665748-5856028	chr12	5665748	5856028	190281	loss	ARS-BFGL-BAC-775	BTA-96244-no-rs	5	1	0.00191939	Unique				0		0		4	Protein yield QTL 4499 PY;Fat yield QTL 4500 FY;Angularity QTL 4694 ANG;Non-return rate QTL 5010 NONR
362	chr12:7596510-7739106	chr12	7596510	7739106	142597	gain	Hapmap38662-BTA-22753	BTB-00486292	5	1	0.00191939	Unique				0		0		7	Protein yield QTL 4499 PY;Fat yield QTL 4500 FY;Angularity QTL 4694 ANG;Non-return rate QTL 5010 NONR;Milk yield QTL 2587 MY;Fat yield QTL 2599 FY;Abnormal odor intensity QTL 4831 ABODOR
363	chr12:8140873-8199278	chr12	8140873	8199278	58406	gain	ARS-BFGL-BAC-7358	ARS-BFGL-NGS-51579	3	1	0.00191939	Unique				0		0		7	Protein yield QTL 4499 PY;Fat yield QTL 4500 FY;Angularity QTL 4694 ANG;Non-return rate QTL 5010 NONR;Milk yield QTL 2587 MY;Fat yield QTL 2599 FY;Abnormal odor intensity QTL 4831 ABODOR
364	chr12:19469000-20145604	chr12	19469000	20145604	676605	loss	ARS-BFGL-NGS-21160	ARS-BFGL-NGS-107895	9	4	0.00767754	0.007677				0		1	RNASEH2B ribonuclease H2, subunit B NM_024570 79621 Aicardi-Goutieres syndrome 2, 610181 (3)	8	Protein yield QTL 4499 PY;Fat yield QTL 4500 FY;Non-return rate QTL 5010 NONR;Milk yield QTL 2587 MY;Fat yield QTL 2599 FY;Abnormal odor intensity QTL 4831 ABODOR;305 days milk yield QTL 4498 MY305;Retail product yield QTL 1331 YIELD
365	chr12:25629699-26132031	chr12	25629699	26132031	502333	loss	Hapmap26763-BTA-161285	Hapmap24457-BTA-153392	9	2	0.00383877	Multiple				0		0		9	Fat yield QTL 2599 FY;Retail product yield QTL 1331 YIELD;Milk yield QTL 4732 MY;Foot angle QTL 3385 FANG;Fat Yield (EBV) QTL 6086 FY;Milk yield QTL 5047 MY;Milk Yield (EBV) QTL 6202 MY;Teat placement QTL 3418 TPL;Structural soundness (legs, feet, penis, and prepuce) QTL 1581 SOUND
366	chr12:31265332-31582307	chr12	31265332	31582307	316976	loss	ARS-BFGL-BAC-15023	Hapmap33402-BTA-18602	7	19	0.0364683	0.036468				0		0		5	Fat yield QTL 2599 FY;Teat placement QTL 3418 TPL;Structural soundness (legs, feet, penis, and prepuce) QTL 3592 SOUND;Fat Yield (EBV) QTL 6087 FY;Fat yield QTL 5049 FY
367	chr12:38564180-38822417	chr12	38564180	38822417	258238	loss	BTA-90709-no-rs	Hapmap49412-BTA-102739	6	1	0.00191939	Unique				0		0		6	Fat yield QTL 2599 FY;Teat placement QTL 3418 TPL;Structural soundness (legs, feet, penis, and prepuce) QTL 3592 SOUND;abomasum displacement QTL 5121 AD;Residual feed intake QTL 4432 RFI;Still birth QTL 4661 SB
368	chr12:39952770-40118357	chr12	39952770	40118357	165588	both	ARS-BFGL-BAC-16276	ARS-BFGL-BAC-16277	4	2	0.00383877	Multiple				0		0		5	Fat yield QTL 2599 FY;Teat placement QTL 3418 TPL;Structural soundness (legs, feet, penis, and prepuce) QTL 3592 SOUND;abomasum displacement QTL 5121 AD;Feed intake QTL 4361 FEEDIN
369	chr12:44796637-44928813	chr12	44796637	44928813	132177	loss	BTA-21671-no-rs	Hapmap43513-BTA-21673	5	2	0.00383877	Multiple				0		0		4	Teat placement QTL 3418 TPL;abomasum displacement QTL 5121 AD;Milk yield QTL 4734 MY;Body weight (birth) QTL 4487 BW
370	chr12:45149025-45202694	chr12	45149025	45202694	53670	loss	BTB-01438340	BTB-01438513	3	1	0.00191939	Unique				0		0		2	abomasum displacement QTL 5121 AD;Body weight (birth) QTL 4487 BW
371	chr12:45562272-45730829	chr12	45562272	45730829	168558	both	Hapmap44038-BTA-22707	BTA-22699-no-rs	6	9	0.0172745	0.017274				0		0		3	abomasum displacement QTL 5121 AD;Body weight (birth) QTL 4487 BW;subcutaneous fat QTL 4519 SUBFAT
372	chr12:52666275-52857435	chr12	52666275	52857435	191161	loss	BTB-00493094	Hapmap50625-BTA-23801	7	1	0.00191939	Unique				0		0		0
373	chr12:57219963-57946286	chr12	57219963	57946286	726324	both	BTB-02035517	Hapmap33957-BES4_Contig323_1373	21	10	0.0191939	0.019193				0		1	SUMO1 SMT3 suppressor of mif two 3 homolog 1 (S. cerevisiae) NM_003352 7341 Orofacial cleft 10 (3)	0
374	chr12:58312168-58417583	chr12	58312168	58417583	105416	loss	BFGL-NGS-113128	BTB-00266404	4	3	0.00575816	0.005758				0		0		0
375	chr12:59169680-59355654	chr12	59169680	59355654	185975	loss	BFGL-NGS-109722	Hapmap23461-BTA-147998	6	2	0.00383877	Multiple				0		0		0
376	chr12:62425925-62790151	chr12	62425925	62790151	364227	both	Hapmap32843-BTA-151916	BTB-01713461	11	15	0.0287908	0.028790				0		0		0
377	chr12:63440478-63891205	chr12	63440478	63891205	450728	loss	Hapmap51577-BTA-27003	BTB-01733812	8	2	0.00383877	Multiple				0		0		0
378	chr12:65796602-66025095	chr12	65796602	66025095	228494	loss	ARS-BFGL-NGS-90411	BTA-85556-no-rs	7	2	0.00383877	Multiple				0		0		0
379	chr12:66854999-66907342	chr12	66854999	66907342	52344	gain	Hapmap48110-BTA-88422	BTB-00501374	3	1	0.00191939	Unique				0		0		0
380	chr12:69335922-69599639	chr12	69335922	69599639	263718	both	BTB-01992495	BTA-95991-no-rs	7	38	0.0729367	0.072936				0		0		0
381	chr12:69736018-70511189	chr12	69736018	70511189	775172	both	BFGL-NGS-111261	ARS-BFGL-NGS-77009	21	240	0.460653	0.460652				0		0		0
382	chr12:71063712-71135619	chr12	71063712	71135619	71908	loss	ARS-BFGL-NGS-57541	Hapmap49113-BTA-30008	4	1	0.00191939	Unique				0		0		0
383	chr12:71749438-71878089	chr12	71749438	71878089	128652	loss	ARS-BFGL-NGS-14529	ARS-BFGL-NGS-53179	3	2	0.00383877	Multiple				0		0		0
384	chr12:75939440-76039896	chr12	75939440	76039896	100457	loss	BTA-100491-no-rs	Hapmap43198-BTA-19292	3	1	0.00191939	Unique				0		0		0
385	chr12:84165838-84253097	chr12	84165838	84253097	87260	loss	ARS-BFGL-NGS-106663	ARS-BFGL-NGS-3885	4	4	0.00767754	0.007677				0		4	SOX2 SRY (sex determining region Y)-box 2 NM_003106 6657 Microphthalmia, syndromic 3, 206900 (3);SOX2 SRY (sex determining region Y)-box 2 NM_003106 6657 Optic nerve hypoplasia and abnormalities of the central nervous system, 206900 (3);SOX3 SRY (sex determining region Y)-box 3 NM_005634 6658 Mental retardation, X-linked, with isolated growth hormone deficiency, 300123 (3);SOX3 SRY (sex determini…	0
386	chr12:84428478-84561131	chr12	84428478	84561131	132654	both	ARS-BFGL-NGS-36097	ARS-BFGL-NGS-23827	4	8	0.0153551	0.015355				0		0		0
387	chr13:131119-1024646	chr13	131119	1024646	893528	both	ARS-BFGL-NGS-22160	Hapmap48963-BTA-96734	16	6	0.0115163	0.011516				0		0		5	Teat length QTL 3489 TLGTH;Dairy form QTL 1582 DYF;Teat placement QTL 3419 TPL;Calving ease QTL 3570 CALEASE;Heat intensity QTL 3569 HTINT
388	chr13:1498184-1549765	chr13	1498184	1549765	51582	loss	Hapmap45253-BTA-15908	ARS-BFGL-NGS-59455	3	2	0.00383877	Multiple				0		0		4	Teat length QTL 3489 TLGTH;Teat placement QTL 3419 TPL;Calving ease QTL 3570 CALEASE;Heat intensity QTL 3569 HTINT
389	chr13:3529873-3611970	chr13	3529873	3611970	82098	both	BTB-01935769	BTA-117397-no-rs	3	4	0.00767754	0.007677				0		2	MKKS McKusick-Kaufman syndrome NM_018848 8195 Bardet-Biedl syndrome 6, 209900 (3);MKKS McKusick-Kaufman syndrome NM_018848 8195 McKusick-Kaufman syndrome, 236700 (3)	3	Teat placement QTL 3419 TPL;Calving ease QTL 3570 CALEASE;Heat intensity QTL 3569 HTINT
390	chr13:8036012-8087649	chr13	8036012	8087649	51638	loss	Hapmap38890-BTA-32883	Hapmap24075-BTA-128035	3	1	0.00191939	Unique				0		0		6	Teat placement QTL 3419 TPL;Bovine spongiform encephalopathy QTL 1741 BSE;Milk yield QTL 4736 MY;subcutaneous fat QTL 4525 SUBFAT;Calving ease QTL 3570 CALEASE;Heat intensity QTL 3569 HTINT
391	chr13:10450578-10591791	chr13	10450578	10591791	141214	gain	ARS-BFGL-NGS-27780	ARS-BFGL-NGS-6320	5	2	0.00383877	Multiple	chr13:9600000-10500000 CHL,NEL,SHK			0		0		9	Teat placement QTL 3419 TPL;Bovine spongiform encephalopathy QTL 1741 BSE;Udder depth QTL 4636 UDPTH;Udder attachment QTL 4984 UA;Teat length QTL 1386 TLGTH;Protein Percentage QTL 2720 PP;Protein Yield (EBV) QTL 6089 PY;Calving ease QTL 3570 CALEASE;Heat intensity QTL 3569 HTINT
392	chr13:11026549-11334506	chr13	11026549	11334506	307958	gain	ARS-BFGL-NGS-2317	ARS-BFGL-BAC-785	6	2	0.00383877	Multiple				0		0		8	Teat placement QTL 3419 TPL;Bovine spongiform encephalopathy QTL 1741 BSE;Udder depth QTL 4636 UDPTH;Udder attachment QTL 4984 UA;Teat length QTL 1386 TLGTH;Protein Percentage QTL 2720 PP;Calving ease QTL 3570 CALEASE;Heat intensity QTL 3569 HTINT
393	chr13:12959042-13046436	chr13	12959042	13046436	87395	loss	BTA-08210-rs29021773	Hapmap43530-BTA-25745	3	2	0.00383877	Multiple				0		0		9	Teat placement QTL 3419 TPL;Bovine spongiform encephalopathy QTL 1741 BSE;Udder depth QTL 4636 UDPTH;Udder attachment QTL 4984 UA;Teat length QTL 1386 TLGTH;Protein Percentage QTL 2720 PP;Interval to first estrus after calving (EBV) QTL 6204 CALEST;Calving ease QTL 3570 CALEASE;Heat intensity QTL 3569 HTINT
394	chr13:15639529-15721921	chr13	15639529	15721921	82393	loss	UA-IFASA-8290	Hapmap41504-BTA-31952	3	8	0.0153551	0.015355				0		0		9	Teat placement QTL 3419 TPL;Bovine spongiform encephalopathy QTL 1741 BSE;Udder depth QTL 4636 UDPTH;Udder attachment QTL 4984 UA;Teat length QTL 1386 TLGTH;Protein Percentage QTL 2720 PP;Interval to first estrus after calving (EBV) QTL 6092 CALEST;Calving ease QTL 3570 CALEASE;Heat intensity QTL 3569 HTINT
395	chr13:16458536-17028764	chr13	16458536	17028764	570229	gain	ARS-BFGL-BAC-7407	Hapmap55207-ss46526284	13	20	0.0383877	0.038387				0		0		7	Teat placement QTL 3419 TPL;Bovine spongiform encephalopathy QTL 1741 BSE;Udder depth QTL 4636 UDPTH;Udder attachment QTL 4984 UA;Teat length QTL 1386 TLGTH;Interval to first estrus after calving (EBV) QTL 6092 CALEST;Heat intensity QTL 3569 HTINT
396	chr13:36307098-36417444	chr13	36307098	36417444	110347	loss	BTA-17784-no-rs	Hapmap25918-BTA-163236	3	2	0.00383877	Multiple				0		0		11	Teat length QTL 1386 TLGTH;Protein Percentage QTL 2672 PP;Rump angle QTL 3429 RANG;Feed conversion ratio QTL 5287 FCR;Foot angle QTL 1583 FANG;Carcass weight QTL 1313 CWT;Residual feed intake QTL 5286 RFI;Somatic cell score QTL 4983 SCS;Body weight (slaughter) QTL 6279 SWT;Residual feed intake QTL 5285 RFI;Heat intensity QTL 3569 HTINT
397	chr13:44681122-44755540	chr13	44681122	44755540	74419	loss	ARS-BFGL-NGS-101595	ARS-BFGL-NGS-41527	3	2	0.00383877	Multiple				0		0		6	Teat length QTL 1386 TLGTH;Feed conversion ratio QTL 5287 FCR;Somatic cell score QTL 4983 SCS;Structural soundness (legs, feet, penis, and prepuce) QTL 3587 SOUND;Udder attachment QTL 1584 UA;Heat intensity QTL 3569 HTINT
398	chr13:50392542-50465143	chr13	50392542	50465143	72602	gain	ARS-BFGL-NGS-61030	Hapmap51967-BTA-118944	3	1	0.00191939	Unique				0		0		6	Teat length QTL 1386 TLGTH;Feed conversion ratio QTL 5287 FCR;Somatic cell score QTL 4983 SCS;Structural soundness (legs, feet, penis, and prepuce) QTL 3587 SOUND;Udder attachment QTL 1584 UA;Heat intensity QTL 3569 HTINT
399	chr13:70402183-70503529	chr13	70402183	70503529	101347	gain	ARS-BFGL-NGS-63200	ARS-BFGL-NGS-78378	3	4	0.00767754	0.007677				0		1	TOP1 topoisomerase (DNA) I NM_003286 7150 DNA topoisomerase I, camptothecin-resistant (3)	1	Teat length QTL 1386 TLGTH
400	chr13:71912790-71963853	chr13	71912790	71963853	51064	loss	Hapmap53091-rs29015689	ARS-BFGL-NGS-3159	3	1	0.00191939	Unique	chr13:71500000-73800000 BSW,HOL,NRC,PMT,SHK			0		0		1	Teat length QTL 1386 TLGTH
401	chr13:75039650-75099696	chr13	75039650	75099696	60047	gain	ARS-BFGL-NGS-105280	ARS-BFGL-NGS-40101	3	2	0.00383877	Multiple				0		0		0
402	chr14:260342-483499	chr14	260342	483499	223158	loss	ARS-BFGL-NGS-34135	ARS-BFGL-BAC-26048	6	1	0.00191939	Unique				0		0		2	Fat yield QTL 5050 FY;Milk yield QTL 4581 MY
403	chr14:1215180-1307997	chr14	1215180	1307997	92818	gain	ARS-BFGL-NGS-107222	ARS-BFGL-NGS-31471	4	2	0.00383877	Multiple				0		6	CYP11B1 cytochrome P450, family 11, subfamily B, polypeptide 1 NM_000497 1584 Adrenal hyperplasia, congenital, due to 11-beta-hydroxylase deficiency, 202010 (3);CYP11B1 cytochrome P450, family 11, subfamily B, polypeptide 1 NM_000497 1584 Aldosteronism, glucocorticoid-remediable, 103900 (3);CYP11B2 cytochrome P450, family 11, subfamily B, polypeptide 2 NM_000498 1585 Aldosterone to renin ratio ra…	4	Fat yield QTL 5050 FY;Milk yield QTL 4581 MY;Fat yield QTL 2453 FY;Fat Yield (EBV) QTL 6094 FY
404	chr14:2239115-2681399	chr14	2239115	2681399	442285	gain	Hapmap33328-BTC-064942	ARS-BFGL-NGS-42263	17	4	0.00767754	0.007677	chr14:2600000-10400000 BMA,BRM,CHL,GIR,GNS,HFD,LMS,NDA,NEL,PMT,SGT			0		0		22	Fat yield QTL 2453 FY;Fat Yield (EBV) QTL 6094 FY;Milk Yield (EBV) QTL 6205 MY;Milk yield QTL 1523 MY;Fat Percentage QTL 3411 FP;Fat yield QTL 2488 FY;Fat Percentage QTL 2596 FP;Fat thickness QTL 1332 FATTH;Fat Percentage QTL 2673 FP;Yield grade QTL 1333 PERCHOICE;Milk yield QTL 3407 MY;Fat content QTL 3618 FC;Fat yield QTL 3408 FY;Protein Percentage QTL 3413 PP;Milk Yield (EBV) QTL 6206 MY;Milk …
405	chr14:7620649-7731016	chr14	7620649	7731016	110368	loss	Hapmap36763-SCAFFOLD240007_5847	BFGL-NGS-112271	4	2	0.00383877	Multiple	chr14:2600000-10400000 BMA,BRM,CHL,GIR,GNS,HFD,LMS,NDA,NEL,PMT,SGT			0		2	TG thyroglobulin NM_003235 7038 Thyroid dyshormonogenesis 3, 274700 (3);TG thyroglobulin NM_003235 7038 {Autoimmune thyroid disease, susceptibility to 3}, 608175 (3)	16	Fat content QTL 3618 FC;Fat yield QTL 3408 FY;Protein Percentage QTL 3413 PP;Protein Content QTL 3620 PC;Average Daily Gain QTL 1734 ADG;Clinical mastitis QTL 3177 CM;Protein Percentage QTL 2604 PP;Body weight (birth) QTL 2627 BW;Carcass weight QTL 4526 CWT;Longissimus muscle area QTL 4558 LMA;Gestation length QTL 5374 CLENGTH;Fat Percentage QTL 2732 FP;Fat Yield (EBV) QTL 6210 FY;Gestation lengt…
406	chr14:8830000-8875203	chr14	8830000	8875203	45204	loss	Hapmap31972-BTC-057258	Hapmap26890-BTC-057492	3	2	0.00383877	Multiple	chr14:2600000-10400000 BMA,BRM,CHL,GIR,GNS,HFD,LMS,NDA,NEL,PMT,SGT			0		0		17	Fat content QTL 3618 FC;Fat yield QTL 3408 FY;Protein Percentage QTL 3413 PP;Protein Content QTL 3620 PC;Average Daily Gain QTL 1734 ADG;Clinical mastitis QTL 3177 CM;Protein Percentage QTL 2604 PP;Body weight (birth) QTL 2627 BW;Fat Percentage QTL 2732 FP;Fat Yield (EBV) QTL 6210 FY;Gestation length QTL 5380 CLENGTH;Marbling score QTL 1334 MARBL;Bone weight QTL 6294 BONEWT;Veterinary treatments …
407	chr14:12958060-13377785	chr14	12958060	13377785	419726	both	BFGL-NGS-119174	ARS-BFGL-NGS-54437	14	190	0.364683	0.364683				0		0		16	Fat yield QTL 3408 FY;Protein Percentage QTL 3413 PP;Average Daily Gain QTL 1734 ADG;Clinical mastitis QTL 3177 CM;Protein Percentage QTL 2604 PP;Body weight (birth) QTL 2627 BW;Fat Percentage QTL 2732 FP;Marbling score QTL 1334 MARBL;Body weight (mean) QTL 1731 BWM;Height (200 days) QTL 6264 H200;Residual feed intake QTL 4435 RFI;Milk Yield (EBV) QTL 6209 MY;Rump angle QTL 1592 RANG;Carcass weig…
408	chr14:15281270-15358482	chr14	15281270	15358482	77213	loss	BFGL-NGS-114730	UA-IFASA-9282	3	4	0.00767754	0.007677				0		0		12	Protein Percentage QTL 3413 PP;Clinical mastitis QTL 3177 CM;Protein Percentage QTL 2604 PP;Fat Percentage QTL 2732 FP;Marbling score QTL 1334 MARBL;Rump angle QTL 1592 RANG;Carcass weight QTL 1375 CWT;Pre-weaning average daily gain QTL 2630 PWADG;Beef flavor intensity QTL 4834 BEEFFLAV;Body weight (slaughter) QTL 4514 SWT;subcutaneous fat QTL 6038 SUBFAT;Stature QTL 4613 STA
409	chr14:18004867-18190755	chr14	18004867	18190755	185889	gain	BTB-01720493	BTB-01283269	5	1	0.00191939	Unique				0		0		14	Protein Percentage QTL 3413 PP;Clinical mastitis QTL 3177 CM;Protein Percentage QTL 2604 PP;Fat Percentage QTL 2732 FP;Marbling score QTL 1334 MARBL;Carcass weight QTL 1375 CWT;Pre-weaning average daily gain QTL 2630 PWADG;Muscle pH QTL 4835 PH;Carcass weight QTL 4529 CWT;Body weight (mean) QTL 1732 BWM;Gestation length QTL 5385 CLENGTH;Body weight (200 day weaning) QTL 6266 200DWT;Body weight (s…
410	chr14:25514563-25604507	chr14	25514563	25604507	89945	loss	Hapmap26621-BTC-072953	ARS-BFGL-BAC-1290	4	2	0.00383877	Multiple	chr14:23900000-30100000 BMA,BRM,CHL,LMS,NEL,NRC,RGU	chr14:22020000-25567000		0		0		9	Protein Percentage QTL 3413 PP;Marbling score QTL 1334 MARBL;Daughter pregnancy rate QTL 1695 DPR;Twinning QTL 1720 TWIN;Age at puberty (EBV) QTL 6099 PUBAGE;Somatic cell score QTL 4884 SCS;Teat placement QTL 1591 TPL;Pre-weaning average daily gain QTL 2632 PWADG;Stature QTL 4613 STA
411	chr14:28938889-29056831	chr14	28938889	29056831	117943	loss	BTB-01936090	BTB-00563836	4	1	0.00191939	Unique	chr14:23900000-30100000 BMA,BRM,CHL,LMS,NEL,NRC,RGU			0		0		9	Protein Percentage QTL 3413 PP;Marbling score QTL 1334 MARBL;Daughter pregnancy rate QTL 1695 DPR;Twinning QTL 1720 TWIN;Teat placement QTL 1591 TPL;Pre-weaning average daily gain QTL 2632 PWADG;Inseminations per conception QTL 5070 CONCEPT;Longissimus muscle area QTL 4516 LMA;Stature QTL 4613 STA
412	chr14:33608812-33680199	chr14	33608812	33680199	71388	loss	Hapmap61004-rs29017348	BFGL-NGS-109998	3	1	0.00191939	Unique				0		0		8	Marbling score QTL 1334 MARBL;Twinning QTL 1720 TWIN;Foot angle QTL 1590 FANG;Body weight (birth) QTL 2629 BW;Ovulation rate QTL 1416 OVR;Longissimus muscle area QTL 4560 LMA;Average Daily Gain QTL 4364 ADG;Stature QTL 4613 STA
413	chr14:36720873-36800835	chr14	36720873	36800835	79963	gain	BTA-63813-no-rs	BTA-63812-no-rs	3	1	0.00191939	Unique				0		0		7	Marbling score QTL 1334 MARBL;Twinning QTL 1720 TWIN;Foot angle QTL 1590 FANG;Body weight (birth) QTL 2629 BW;Ovulation rate QTL 1416 OVR;Somatic cell score QTL 5443 SCS;Stature QTL 4613 STA
414	chr14:45109181-45221196	chr14	45109181	45221196	112016	loss	ARS-BFGL-NGS-33585	Hapmap51215-BTA-34925	3	2	0.00383877	Multiple				0		0		6	305 days milk yield QTL 4501 MY305;Fat yield QTL 1524 FY;Clinical mastitis QTL 2495 CM;Protein yield QTL 2677 PY;Udder width QTL 1696 UWDT;Feed intake QTL 4365 FEEDIN
415	chr14:46902158-47271787	chr14	46902158	47271787	369630	both	Hapmap58389-rs29019587	UA-IFASA-8223	8	3	0.00575816	0.005758				0		0		8	305 days milk yield QTL 4501 MY305;Fat yield QTL 1524 FY;Clinical mastitis QTL 2495 CM;Udder width QTL 1696 UWDT;Protein Percentage QTL 4797 PP;Milk yield QTL 4741 MY;Somatic cell score QTL 2479 SCS;Feed intake QTL 4434 FEEDIN
416	chr14:47471892-47614690	chr14	47471892	47614690	142799	gain	BTA-111311-no-rs	BTB-01212623	4	2	0.00383877	Multiple				0		0		4	Protein Percentage QTL 4797 PP;Milk yield QTL 4741 MY;Somatic cell score QTL 2479 SCS;Feed intake QTL 4434 FEEDIN
417	chr14:48395915-48702852	chr14	48395915	48702852	306938	loss	BTA-34930-no-rs	ARS-BFGL-BAC-1625	9	1	0.00191939	Unique				0		0		2	Somatic cell score QTL 2479 SCS;Feed intake QTL 4434 FEEDIN
418	chr14:49361995-49577713	chr14	49361995	49577713	215719	both	Hapmap46234-BTA-60176	Hapmap44105-BTA-60185	6	5	0.00959693	0.009596				0		0		0
419	chr14:50317495-50390187	chr14	50317495	50390187	72693	loss	BTB-00332985	BTA-104340-no-rs	3	1	0.00191939	Unique				0		0		1	Residual feed intake QTL 4366 RFI
420	chr14:50713046-50866308	chr14	50713046	50866308	153263	loss	BTB-00333025	BTB-00572165	3	1	0.00191939	Unique				0		0		1	Residual feed intake QTL 4366 RFI
421	chr14:51221633-51268390	chr14	51221633	51268390	46758	loss	ARS-BFGL-BAC-23616	ARS-BFGL-BAC-23606	3	3	0.00575816	0.005758				0		0		1	Residual feed intake QTL 4366 RFI
422	chr14:51398555-51548386	chr14	51398555	51548386	149832	loss	Hapmap60925-rs29018458	Hapmap31256-BTC-012280	7	1	0.00191939	Unique				0		0		1	Residual feed intake QTL 4366 RFI
423	chr14:51668755-51795751	chr14	51668755	51795751	126997	loss	Hapmap33279-BTC-012214	Hapmap23234-BTC-001732	5	1	0.00191939	Unique	chr14:51600000-53300000 ANG,BMA,BRM,CHL,GIR,GNS,HFD,LMS,NDA,NEL,NRC,RGU,			0		0		1	Residual feed intake QTL 4366 RFI
424	chr14:68905113-69014198	chr14	68905113	69014198	109086	gain	Hapmap50328-BTA-35439	BFGL-NGS-110770	4	5	0.00959693	0.009596				0		3	TMEM67 transmembrane protein 67 NM_153704 91147 Joubert syndrome 6, 610688 (3);TMEM67 transmembrane protein 67 NM_153704 91147 Meckel syndrome, type 3, 607361 (3);TMEM67 transmembrane protein 67 NM_153704 91147 {Bardet-Biedl syndrome 14, modifier of}, 209900 (3)	0
425	chr14:72674131-72718667	chr14	72674131	72718667	44537	gain	ARS-BFGL-NGS-13904	ARS-BFGL-NGS-843	3	1	0.00191939	Unique				0		0		0
426	chr14:75704070-75848910	chr14	75704070	75848910	144841	loss	ARS-BFGL-NGS-61550	ARS-BFGL-NGS-63487	3	3	0.00575816	0.005758				0		0		0
427	chr14:76011150-76101692	chr14	76011150	76101692	90543	gain	BTB-01388619	BTB-01974109	3	1	0.00191939	Unique				0		0		0
428	chr14:80240548-80458252	chr14	80240548	80458252	217705	loss	Hapmap26378-BTA-129537	Hapmap34730-BES8_Contig464_1373	4	1	0.00191939	Unique				0		0		0
429	chr15:1707228-2039483	chr15	1707228	2039483	332256	loss	BTA-26081-no-rs	BTB-02021101	7	5	0.00959693	0.009596				0		0		5	Inseminations per conception QTL 5063 CONCEPT;Interval to first estrus after calving (EBV) QTL 6104 CALEST;Fat yield QTL 1528 FY;Feed conversion ratio QTL 5290 FCR;Non-return rate QTL 3571 NONR
430	chr15:3628357-3684759	chr15	3628357	3684759	56403	loss	BTA-102514-no-rs	BTB-01545112	3	1	0.00191939	Unique				0		0		5	Fat yield QTL 1528 FY;Feed conversion ratio QTL 5290 FCR;Veterinary treatments QTL 3180 VT;Kidney, pelvic, and heart fat percentage QTL 1319 KPHCWT;Non-return rate QTL 3571 NONR
431	chr15:5324917-5576671	chr15	5324917	5576671	251755	loss	BTB-00580383	Hapmap23284-BTA-162040	4	1	0.00191939	Unique				0		0		4	Feed conversion ratio QTL 5290 FCR;Veterinary treatments QTL 3180 VT;Kidney, pelvic, and heart fat percentage QTL 1319 KPHCWT;Non-return rate QTL 3571 NONR
432	chr15:6452018-6585863	chr15	6452018	6585863	133846	gain	ARS-BFGL-NGS-72772	BTB-02089263	5	4	0.00767754	0.007677				0		6	AR androgen receptor NM_001011645 367 Androgen insensitivity, 300068 (3);AR androgen receptor NM_001011645 367 Androgen insensitivity, partial, with or without breast cancer, 312300 (3);AR androgen receptor NM_001011645 367 Hypospadias 1, X-linked, 300633 (3);AR androgen receptor NM_001011645 367 Spinal and bulbar muscular atrophy of Kennedy, 313200 (3);AR androgen receptor NM_001011645 367 {Pros…	5	Feed conversion ratio QTL 5290 FCR;Veterinary treatments QTL 3180 VT;Kidney, pelvic, and heart fat percentage QTL 1319 KPHCWT;Clinical mastitis QTL 4985 CM;Non-return rate QTL 3571 NONR
433	chr15:7072319-7262823	chr15	7072319	7262823	190505	gain	Hapmap49562-BTA-29896	BTB-01417458	3	1	0.00191939	Unique				0		0		8	Feed conversion ratio QTL 5290 FCR;Veterinary treatments QTL 3180 VT;Kidney, pelvic, and heart fat percentage QTL 1319 KPHCWT;Clinical mastitis QTL 4985 CM;Protein Yield (EBV) QTL 6100 PY;Fat yield QTL 1525 FY;Rump angle QTL 1699 RANG;Non-return rate QTL 3571 NONR
434	chr15:8167866-8385314	chr15	8167866	8385314	217449	both	ARS-BFGL-NGS-26612	BTB-00580638	5	9	0.0172745	0.017274				0		0		9	Feed conversion ratio QTL 5290 FCR;Veterinary treatments QTL 3180 VT;Kidney, pelvic, and heart fat percentage QTL 1319 KPHCWT;Clinical mastitis QTL 4985 CM;Protein Yield (EBV) QTL 6100 PY;Fat yield QTL 1525 FY;Rump angle QTL 1699 RANG;Heel depth QTL 3431 HDPTH;Non-return rate QTL 3571 NONR
435	chr15:8816057-9581859	chr15	8816057	9581859	765803	loss	ARS-BFGL-BAC-18229	BTA-94770-no-rs	15	12	0.0230326	0.023032				0		0		10	Feed conversion ratio QTL 5290 FCR;Veterinary treatments QTL 3180 VT;Kidney, pelvic, and heart fat percentage QTL 1319 KPHCWT;Clinical mastitis QTL 4985 CM;Fat yield QTL 1525 FY;Rump angle QTL 1699 RANG;Heel depth QTL 3431 HDPTH;Behavior QTL 1498 BEH;Kidney, pelvic, and heart fat percentage QTL 1335 KPHCWT;Non-return rate QTL 3571 NONR
436	chr15:10136876-10262929	chr15	10136876	10262929	126054	both	BTB-01384592	Hapmap44444-BTA-115434	4	4	0.00767754	0.007677				0		0		9	Feed conversion ratio QTL 5290 FCR;Kidney, pelvic, and heart fat percentage QTL 1319 KPHCWT;Clinical mastitis QTL 4985 CM;Fat yield QTL 1525 FY;Rump angle QTL 1699 RANG;Heel depth QTL 3431 HDPTH;Behavior QTL 1498 BEH;Kidney, pelvic, and heart fat percentage QTL 1335 KPHCWT;Pregnancy rate QTL 3505 PREGRATE
437	chr15:13270175-13453250	chr15	13270175	13453250	183076	loss	ARS-BFGL-BAC-31586	Hapmap26711-BTA-149759	4	1	0.00191939	Unique	chr15:11200000-17000000 BMA,GIR,NEL			0		0		7	Feed conversion ratio QTL 5290 FCR;Clinical mastitis QTL 4985 CM;Fat yield QTL 1525 FY;Rump angle QTL 1699 RANG;Heel depth QTL 3431 HDPTH;Kidney, pelvic, and heart fat percentage QTL 1335 KPHCWT;Feed intake QTL 4368 FEEDIN
438	chr15:14632044-14729248	chr15	14632044	14729248	97205	gain	BTA-121003-no-rs	Hapmap44541-BTA-37632	3	2	0.00383877	Multiple	chr15:11200000-17000000 BMA,GIR,NEL			0		0		8	Feed conversion ratio QTL 5290 FCR;Clinical mastitis QTL 4985 CM;Fat yield QTL 1525 FY;Rump angle QTL 1699 RANG;Heel depth QTL 3431 HDPTH;Kidney, pelvic, and heart fat percentage QTL 1335 KPHCWT;Feed intake QTL 4368 FEEDIN;Myofibrillar fragmentation index QTL 4836 MFI
439	chr15:15734447-15796587	chr15	15734447	15796587	62141	gain	ARS-BFGL-BAC-2180	BTB-01262385	3	1	0.00191939	Unique	chr15:11200000-17000000 BMA,GIR,NEL			0		0		6	Feed conversion ratio QTL 5290 FCR;Fat yield QTL 1525 FY;Rump angle QTL 1699 RANG;Heel depth QTL 3431 HDPTH;Kidney, pelvic, and heart fat percentage QTL 1335 KPHCWT;Myofibrillar fragmentation index QTL 4836 MFI
440	chr15:18583219-18646489	chr15	18583219	18646489	63271	gain	ARS-BFGL-NGS-104408	BTA-05407-rs29019567	3	2	0.00383877	Multiple				0		1	RDX radixin NM_002906 5962 Deafness, autosomal recessive, 24, 611022 (3)	7	Fat yield QTL 1525 FY;Rump angle QTL 1699 RANG;Heel depth QTL 3431 HDPTH;Kidney, pelvic, and heart fat percentage QTL 1335 KPHCWT;Myofibrillar fragmentation index QTL 4836 MFI;Somatic cell score QTL 3416 SCS;Tenderness score QTL 1298 TEND
441	chr15:19267911-19316067	chr15	19267911	19316067	48157	gain	Hapmap38222-BTA-38012	BTB-00582817	3	1	0.00191939	Unique				0		0		5	Rump angle QTL 1699 RANG;Heel depth QTL 3431 HDPTH;Kidney, pelvic, and heart fat percentage QTL 1335 KPHCWT;Myofibrillar fragmentation index QTL 4836 MFI;Somatic cell score QTL 3416 SCS
442	chr15:22541607-22627194	chr15	22541607	22627194	85588	loss	ARS-BFGL-NGS-19320	ARS-BFGL-BAC-20623	4	2	0.00383877	Multiple				0		0		5	Rump angle QTL 1699 RANG;Heel depth QTL 3431 HDPTH;Kidney, pelvic, and heart fat percentage QTL 1335 KPHCWT;Myofibrillar fragmentation index QTL 4836 MFI;Somatic cell score QTL 3416 SCS
443	chr15:45003171-45268074	chr15	45003171	45268074	264904	gain	BTA-109760-no-rs	BFGL-NGS-115713	7	38	0.0729367	0.072936				0		0		4	General disease resistance QTL 1749 GDR;Protein Yield (EBV) QTL 6103 PY;Fat Percentage QTL 3452 FP;Interval to first estrus after calving (EBV) QTL 6105 CALEST
444	chr15:46321011-46424312	chr15	46321011	46424312	103302	gain	ARS-BFGL-NGS-32444	BTB-01881519	4	1	0.00191939	Unique				0		0		4	Protein Yield (EBV) QTL 6103 PY;Fat Percentage QTL 3452 FP;Interval to first estrus after calving (EBV) QTL 6105 CALEST;Gestation length QTL 4637 CLENGTH
445	chr15:47889321-48459943	chr15	47889321	48459943	570623	gain	ARS-BFGL-BAC-20572	BTB-01798272	7	5	0.00959693	0.009596				0		2	HBG1 hemoglobin, gamma A NM_000559 3047 Fetal hemoglobin quantitative trait locus 1, 141749 (3);HBG2 hemoglobin, gamma G NM_000184 3048 Fetal hemoglobin quantitative trait locus 1, 141749 (3)	2	Gestation length QTL 4637 CLENGTH;Veterinary treatments QTL 5013 VT
446	chr15:49158251-49529709	chr15	49158251	49529709	371459	gain	BTB-01371877	BTB-01873927	3	2	0.00383877	Multiple				0		1	CYCS cytochrome c, somatic NM_018947 54205 Thrombocytopenia 4, 612004 (3)	1	Veterinary treatments QTL 5013 VT
447	chr15:50905152-50984522	chr15	50905152	50984522	79371	both	UA-IFASA-8473	BTB-02036460	4	12	0.0230326	0.023032				0		0		2	Veterinary treatments QTL 5013 VT;Feed intake QTL 4440 FEEDIN
448	chr15:55887421-55971213	chr15	55887421	55971213	83793	loss	BTB-00519537	BTB-00606070	3	1	0.00191939	Unique				0		0		0
449	chr15:56384719-56557487	chr15	56384719	56557487	172769	loss	ARS-BFGL-BAC-19996	ARS-BFGL-BAC-19991	7	6	0.0115163	0.011516				0		0		0
450	chr15:68481032-68591967	chr15	68481032	68591967	110936	gain	ARS-BFGL-NGS-26597	ARS-BFGL-NGS-74913	4	3	0.00575816	0.005758				0		0		0
451	chr15:68858924-68978182	chr15	68858924	68978182	119259	both	Hapmap50885-BTA-121034	BTA-27784-no-rs	4	5	0.00959693	0.009596				0		0		0
452	chr15:69779831-69924552	chr15	69779831	69924552	144722	loss	BTA-89505-no-rs	BTA-89498-no-rs	5	1	0.00191939	Unique				0		0		0
453	chr15:78970733-79340261	chr15	78970733	79340261	369529	gain	ARS-BFGL-NGS-94527	BTB-02012820	8	4	0.00767754	0.007677				0		0		0
454	chr15:79583278-80226852	chr15	79583278	80226852	643575	both	BTB-01690781	BTB-01673658	11	172	0.330134	0.330134				0		0		0
455	chr15:82791875-82889460	chr15	82791875	82889460	97586	gain	BTB-00622199	UA-IFASA-7603	5	45	0.0863724	0.086372				0		0		0
456	chr15:83328724-83519235	chr15	83328724	83519235	190512	gain	BTB-01821444	BTB-00622270	5	35	0.0671785	0.067178				0		0		0
457	chr15:84155279-84271828	chr15	84155279	84271828	116550	loss	Hapmap24864-BTA-155172	ARS-BFGL-NGS-42520	5	4	0.00767754	0.007677				0		0		0
458	chr15:84403743-84598267	chr15	84403743	84598267	194525	loss	UA-IFASA-5953	ARS-BFGL-NGS-24582	5	1	0.00191939	Unique				0		1	ACAD8 acyl-Coenzyme A dehydrogenase family, member 8 NM_014384 27034 Isobutyryl-CoA dehydrogenase deficiency, 611283 (3)	0
459	chr16:3970643-4155953	chr16	3970643	4155953	185311	gain	ARS-BFGL-NGS-54578	BTB-01958134	4	28	0.0537428	0.053742				0		0		3	305 days milk yield QTL 4504 MY305;Length of productive life QTL 2739 PL;Average Daily Gain QTL 4369 ADG
460	chr16:4623920-4718732	chr16	4623920	4718732	94813	both	BTB-02010595	Hapmap33722-BTA-155362	3	4	0.00767754	0.007677				0		0		3	305 days milk yield QTL 4504 MY305;Length of productive life QTL 2739 PL;Average Daily Gain QTL 4369 ADG
461	chr16:5143952-5522350	chr16	5143952	5522350	378399	gain	BTB-01973077	BTB-02077556	3	1	0.00191939	Unique				0		0		3	305 days milk yield QTL 4504 MY305;Length of productive life QTL 2739 PL;Average Daily Gain QTL 4369 ADG
462	chr16:6703995-6849563	chr16	6703995	6849563	145569	loss	BTB-01541076	BTA-107144-no-rs	5	2	0.00383877	Multiple				0		0		5	305 days milk yield QTL 4504 MY305;Length of productive life QTL 2739 PL;Body length (birth) QTL 7099 BL;Marbling score QTL 1353 MARBL;Feed conversion ratio QTL 4370 FCR
463	chr16:7213773-7480522	chr16	7213773	7480522	266750	loss	BTB-01293013	BTB-01221760	10	1	0.00191939	Unique				0		0		5	Length of productive life QTL 2739 PL;Body length (birth) QTL 7099 BL;Marbling score QTL 1353 MARBL;Feed conversion ratio QTL 4370 FCR;Protein Percentage QTL 4798 PP
464	chr16:7832336-8085819	chr16	7832336	8085819	253484	loss	ARS-BFGL-BAC-6371	ARS-BFGL-NGS-101869	7	11	0.0211132	0.021113				0		0		5	Length of productive life QTL 2739 PL;Body length (birth) QTL 7099 BL;Marbling score QTL 1353 MARBL;Feed conversion ratio QTL 4370 FCR;Protein Percentage QTL 4798 PP
465	chr16:8113183-8334137	chr16	8113183	8334137	220955	loss	BTA-39609-no-rs	Hapmap43811-BTA-22208	9	4	0.00767754	0.007677				0		0		4	Length of productive life QTL 2739 PL;Marbling score QTL 1353 MARBL;Feed conversion ratio QTL 4370 FCR;Protein Percentage QTL 4798 PP
466	chr16:8667471-8899608	chr16	8667471	8899608	232138	both	Hapmap26204-BTA-160802	BTB-01402663	6	2	0.00383877	Multiple				0		0		6	Length of productive life QTL 2739 PL;Marbling score QTL 1353 MARBL;Feed conversion ratio QTL 4370 FCR;Protein Percentage QTL 4798 PP;Carcass weight QTL 1355 CWT;Conformation score QTL 7123 CONF
467	chr16:8972958-9042654	chr16	8972958	9042654	69697	loss	Hapmap33576-BTA-130425	BTB-01533537	3	1	0.00191939	Unique				0		0		5	Length of productive life QTL 2739 PL;Marbling score QTL 1353 MARBL;Protein Percentage QTL 4798 PP;Carcass weight QTL 1355 CWT;Conformation score QTL 7123 CONF
468	chr16:14267595-14416109	chr16	14267595	14416109	148515	loss	BTA-91807-no-rs	BTA-91792-no-rs	5	1	0.00191939	Unique				0		0		6	Marbling score QTL 1353 MARBL;Carcass weight QTL 1355 CWT;abomasum displacement QTL 5123 AD;Abnormal odor intensity QTL 4837 ABODOR;Teat length QTL 1608 TLGTH;Residual feed intake QTL 4371 RFI
469	chr16:14511568-14624913	chr16	14511568	14624913	113346	gain	BTA-27064-no-rs	BTA-122806-no-rs	3	1	0.00191939	Unique				0		0		5	Marbling score QTL 1353 MARBL;Carcass weight QTL 1355 CWT;abomasum displacement QTL 5123 AD;Abnormal odor intensity QTL 4837 ABODOR;Teat length QTL 1608 TLGTH
470	chr16:14882504-15353483	chr16	14882504	15353483	470980	both	BTA-06888-no-rs	BTB-01113828	7	10	0.0191939	0.019193				0		0		5	Marbling score QTL 1353 MARBL;Carcass weight QTL 1355 CWT;abomasum displacement QTL 5123 AD;Abnormal odor intensity QTL 4837 ABODOR;Teat length QTL 1608 TLGTH
471	chr16:40726229-41077367	chr16	40726229	41077367	351139	gain	ARS-BFGL-NGS-16286	ARS-BFGL-NGS-12988	4	4	0.00767754	0.007677				0		0		6	Body weight (weaning) QTL 4482 WWT;Calving ease QTL 1700 CALEASE;Kidney, pelvic, and heart fat percentage QTL 1354 KPHCWT;Udder depth QTL 1610 UDPTH;Protein Yield (EBV) QTL 6108 PY;Juiciness QTL 4838 JUICE
472	chr16:46815495-47006427	chr16	46815495	47006427	190933	loss	BFGL-NGS-116784	ARS-BFGL-NGS-44177	7	1	0.00191939	Unique			chr16:46921000-47267000 PRDM16	0		0		2	Length of productive life QTL 4926 PL;Juiciness QTL 4838 JUICE
473	chr16:54755641-54946702	chr16	54755641	54946702	191062	gain	ARS-BFGL-BAC-34694	BFGL-NGS-116297	5	4	0.00767754	0.007677				0		0		0
474	chr16:57780413-57887734	chr16	57780413	57887734	107322	loss	BTB-00650039	BTB-00650136	4	1	0.00191939	Unique				0		0		4	Protein Yield (EBV) QTL 6110 PY;Hindquarter proportions QTL 7126 HQPROP;Bone percentage QTL 7102 BONEP;Social separation--Standing alert QTL 7141 SSSA
475	chr16:58132374-58364305	chr16	58132374	58364305	231932	gain	BTB-01732320	BTB-00653808	6	2	0.00383877	Multiple				0		1	ABL2 v-abl Abelson murine leukemia viral oncogene homolog 2 (arg, Abelson-related gene) NM_007314 27 Leukemia, acute myeloid, with eosinophilia (1)	4	Protein Yield (EBV) QTL 6110 PY;Hindquarter proportions QTL 7126 HQPROP;Bone percentage QTL 7102 BONEP;Social separation--Standing alert QTL 7141 SSSA
476	chr16:65790480-66177878	chr16	65790480	66177878	387399	loss	BTA-90680-no-rs	BFGL-NGS-113069	9	1	0.00191939	Unique				0		1	PLA2G4A phospholipase A2, group IVA (cytosolic, calcium-dependent) NM_024420 5321 Phospholipase A2, group IV A, deficiency of (3)	0
477	chr16:69624481-69702424	chr16	69624481	69702424	77944	gain	BFGL-NGS-119389	BTB-00660988	3	1	0.00191939	Unique				0		0		0
478	chr16:70515327-70566371	chr16	70515327	70566371	51045	gain	ARS-BFGL-NGS-31253	ARS-BFGL-BAC-27042	3	2	0.00383877	Multiple				0		0		0
479	chr16:71332975-71422020	chr16	71332975	71422020	89046	loss	Hapmap39023-BTA-39937	Hapmap41860-BTA-39932	4	1	0.00191939	Unique				0		0		0
480	chr17:6950827-7074359	chr17	6950827	7074359	123533	loss	Hapmap32996-BTA-131276	Hapmap36186-SCAFFOLD206949_1268	4	1	0.00191939	Unique				0		0		5	Rump angle QTL 3448 RANG;Post-weaning average daily gain QTL 4484 POADG;Marbling score QTL 1371 MARBL;Residual feed intake QTL 4377 RFI;Residual feed intake QTL 4376 RFI
481	chr17:12274583-12392661	chr17	12274583	12392661	118079	loss	ARS-BFGL-NGS-15402	BTA-21866-no-rs	3	5	0.00959693	0.009596				0		0		3	Post-weaning average daily gain QTL 4484 POADG;Marbling score QTL 1371 MARBL;Bone quality QTL 3596 BQ
482	chr17:15002419-15334518	chr17	15002419	15334518	332100	both	Hapmap33086-BTA-19277	ARS-BFGL-NGS-82854	7	16	0.0307102	0.030710				0		0		5	Marbling score QTL 1371 MARBL;Bone quality QTL 3596 BQ;Milk yield QTL 4744 MY;Lean-to-fat ratio QTL 1356 L2FRATIO;Feed conversion ratio QTL 4444 FCR
483	chr17:15769734-15825282	chr17	15769734	15825282	55549	loss	Hapmap60968-rs29016935	BTB-00673952	3	1	0.00191939	Unique				0		0		6	Marbling score QTL 1371 MARBL;Bone quality QTL 3596 BQ;Milk yield QTL 4744 MY;Lean-to-fat ratio QTL 1356 L2FRATIO;Feed conversion ratio QTL 4444 FCR;Feed conversion ratio QTL 5292 FCR
484	chr17:19895917-19983638	chr17	19895917	19983638	87722	loss	Hapmap51224-BTA-40595	ARS-USMARC-Parent-AY858890-rs29002256	4	1	0.00191939	Unique			chr17:19903000-19976000 ELF2	0		0		3	Marbling score QTL 1371 MARBL;Calving ease QTL 1611 CALEASE;Residual feed intake QTL 5291 RFI
485	chr17:23724251-29293341	chr17	23724251	29293341	5569091	both	Hapmap55890-rs29027310	ARS-BFGL-NGS-101527	85	21	0.0403071	0.040307	chr17:29000000-29800000 BMA,RGU			0		0		11	Marbling score QTL 1371 MARBL;Calving ease QTL 1611 CALEASE;Residual feed intake QTL 5291 RFI;Fat yield QTL 1530 FY;Protein yield QTL 2556 PY;abomasum displacement QTL 5124 AD;Fat Percentage QTL 4931 FP;Teat length QTL 1613 TLGTH;Milk yield QTL 4745 MY;Protein yield persistency QTL 3455 PER;Residual feed intake QTL 4447 RFI
486	chr17:32967064-33121544	chr17	32967064	33121544	154481	loss	Hapmap28180-BTA-152938	Hapmap51554-BTA-114371	5	4	0.00767754	0.007677				0		0		2	Protein yield QTL 2556 PY;Teat length QTL 1613 TLGTH
487	chr17:38427635-38583109	chr17	38427635	38583109	155475	gain	Hapmap43386-BTA-87090	UA-IFASA-6417	3	1	0.00191939	Unique				0		0		6	Protein yield QTL 2556 PY;Bovine spongiform encephalopathy QTL 1738 BSE;Veterinary treatments QTL 5014 VT;Protein yield QTL 2679 PY;Feed conversion ratio QTL 4445 FCR;Feed intake QTL 4442 FEEDIN
488	chr17:44850189-45980011	chr17	44850189	45980011	1129823	gain	BTB-01220886	Hapmap54457-rs29016184	22	1	0.00191939	Unique				0		0		0
489	chr17:62021629-62097079	chr17	62021629	62097079	75451	gain	BTA-115762-no-rs	ARS-BFGL-NGS-54448	3	2	0.00383877	Multiple				0		0		0
490	chr17:70215139-70269135	chr17	70215139	70269135	53997	loss	ARS-BFGL-NGS-11355	BTB-01121732	3	1	0.00191939	Unique				0		0		0
491	chr17:71389254-71531747	chr17	71389254	71531747	142494	gain	Hapmap27966-BTA-149885	ARS-BFGL-NGS-103734	3	1	0.00191939	Unique				0		5	CHEK2 CHK2 checkpoint homolog (S. pombe) NM_001005735 11200 Li-Fraumeni syndrome, 609265 (3);CHEK2 CHK2 checkpoint homolog (S. pombe) NM_001005735 11200 Osteosarcoma, somatic, 259500 (3);CHEK2 CHK2 checkpoint homolog (S. pombe) NM_001005735 11200 {Breast and colorectal cancer, susceptibility to} (3);CHEK2 CHK2 checkpoint homolog (S. pombe) NM_001005735 11200 {Breast cancer, susceptibility to}, 11…	0
492	chr17:72890151-73116926	chr17	72890151	73116926	226776	gain	ARS-BFGL-NGS-98109	BTB-00689266	8	1	0.00191939	Unique				0		1	TCN2 transcobalamin II; macrocytic anemia NM_000355 6948 Transcobalamin II deficiency (3)	0
493	chr17:74325960-74420465	chr17	74325960	74420465	94506	loss	ARS-BFGL-NGS-14354	ARS-BFGL-NGS-41599	4	3	0.00575816	0.005758				0		0		0
494	chr17:74809501-76487768	chr17	74809501	76487768	1678268	both	ARS-BFGL-NGS-74649	ARS-BFGL-NGS-35060	46	19	0.0364683	0.036468				0		14	BCR breakpoint cluster region NM_004327 613 Leukemia, acute lymphocytic (3);BCR breakpoint cluster region NM_004327 613 Leukemia, chronic myeloid, 608232 (3);COMT catechol-O-methyltransferase NM_000754 1312 {Panic disorder, susceptibility to}, 167870 (3);COMT catechol-O-methyltransferase NM_000754 1312 {Schizophrenia, susceptibility to}, 181500 (3);GP1BB glycoprotein Ib (platelet), beta polypepti…	0
495	chr18:799464-862947	chr18	799464	862947	63484	loss	ARS-BFGL-NGS-88592	BFGL-NGS-114633	3	1	0.00191939	Unique				0		0		0
496	chr18:2169881-2240907	chr18	2169881	2240907	71027	loss	ARS-BFGL-NGS-16731	Hapmap49988-BTA-42565	3	2	0.00383877	Multiple				0		0		5	Abnormal flavor intensity QTL 4839 ABFLAV;Still birth QTL 5040 SB;Udder attachment QTL 1701 UA;Residual feed intake QTL 4450 RFI;Residual feed intake QTL 4451 RFI
497	chr18:3532889-3635169	chr18	3532889	3635169	102281	loss	ARS-BFGL-NGS-76950	BTA-121112-no-rs	3	1	0.00191939	Unique				0		0		4	Udder attachment QTL 1701 UA;Residual feed intake QTL 4450 RFI;Residual feed intake QTL 4451 RFI;Calving ease QTL 2707 CALEASE
498	chr18:11604818-11696665	chr18	11604818	11696665	91848	gain	ARS-BFGL-BAC-33119	BFGL-NGS-116678	3	7	0.0134357	0.013435				0		0		3	Calving ease QTL 2707 CALEASE;Somatic cell score QTL 3554 SCS;Carcass weight QTL 1336 CWT
499	chr18:13657912-13829583	chr18	13657912	13829583	171672	gain	ARS-BFGL-NGS-72034	ARS-BFGL-NGS-28493	4	2	0.00383877	Multiple		chr18:12987000-14058000 MC1R		1	MC1-R melanocortin 1 receptor (alpha melanocyte stimulating hormone receptor) NM_174108 281298	9	FANCA Fanconi anemia, complementation group A NM_000135 2175 Fanconi anemia, complementation group A, 227650 (3);MC1R melanocortin 1 receptor (alpha melanocyte stimulating hormone receptor) NM_002386 4157 [Analgesia from kappa-opioid receptor agonist, female-specific], 613098 (3);MC1R melanocortin 1 receptor (alpha melanocyte stimulating hormone receptor) NM_002386 4157 [Skin/hair/eye pigmentatio…	3	Calving ease QTL 2707 CALEASE;Somatic cell score QTL 3554 SCS;Carcass weight QTL 1336 CWT
500	chr18:20977959-21098149	chr18	20977959	21098149	120191	loss	Hapmap51594-BTA-42721	BTA-42733-no-rs	3	1	0.00191939	Unique				0		0		9	Calving ease QTL 2707 CALEASE;Carcass weight QTL 1336 CWT;Udder attachment QTL 1614 UA;Residual feed intake QTL 5294 RFI;Residual feed intake QTL 5293 RFI;Coat color QTL 6270 CCOLOR;Length of productive life QTL 3555 PL;Myofibrillar fragmentation index QTL 4840 MFI;Milk yield QTL 2716 MY
501	chr18:27658230-28018549	chr18	27658230	28018549	360320	gain	ARS-BFGL-NGS-36647	ARS-BFGL-NGS-108426	6	4	0.00767754	0.007677				0		0		12	Calving ease QTL 2707 CALEASE;Udder attachment QTL 1614 UA;Residual feed intake QTL 5294 RFI;Residual feed intake QTL 5293 RFI;Length of productive life QTL 3555 PL;Myofibrillar fragmentation index QTL 4840 MFI;Milk yield QTL 2716 MY;Carcass weight QTL 1314 CWT;Milk Yield (EBV) QTL 6113 MY;Average Daily Gain QTL 4378 ADG;Length of productive life QTL 3557 PL;Somatic cell count QTL 4638 SCC
502	chr18:34866810-34934949	chr18	34866810	34934949	68140	loss	BFGL-NGS-113568	ARS-BFGL-NGS-52078	3	2	0.00383877	Multiple				0		0		5	Residual feed intake QTL 5293 RFI;Offspring born alive, % QTL 2711 BORNLIVE;Age at puberty (EBV) QTL 6223 PUBAGE;Pregnancy rate QTL 3561 PREGRATE;Milk yield QTL 4747 MY
503	chr18:37321698-37401683	chr18	37321698	37401683	79986	gain	Hapmap48151-BTA-101548	ARS-BFGL-NGS-12047	3	1	0.00191939	Unique				0		1	ZFHX3 zinc finger homeobox 3 NM_006885 463 {Prostate cancer, susceptibility to}, 176807 (3)	2	Milk yield QTL 1532 MY;Somatic cell score QTL 4885 SCS
504	chr18:37927444-38051481	chr18	37927444	38051481	124038	gain	Hapmap56187-rs29014149	Hapmap24078-BTA-132268	3	5	0.00959693	0.009596				0		0		2	Milk yield QTL 1532 MY;Still birth QTL 4667 SB
505	chr18:44010754-44081244	chr18	44010754	44081244	70491	gain	Hapmap40732-BTA-43433	BTA-11776-rs29017530	3	2	0.00383877	Multiple				0		0		5	Milk yield QTL 1532 MY;Still birth QTL 4667 SB;Feed intake QTL 4449 FEEDIN;Rump angle QTL 3381 RANG;Residual feed intake QTL 4380 RFI
506	chr18:50348554-50583693	chr18	50348554	50583693	235140	gain	BFGL-NGS-118266	Hapmap45491-BTA-43726	4	19	0.0364683	0.036468				0		0		3	Foot angle QTL 1702 FANG;Feed intake QTL 5296 FEEDIN;Length of productive life QTL 2706 PL
507	chr18:52748165-52808308	chr18	52748165	52808308	60144	gain	ARS-BFGL-BAC-34398	ARS-BFGL-NGS-71842	3	4	0.00767754	0.007677				0		4	ERCC1 excision repair cross-complementing rodent repair deficiency, complementation group 1 (includes overlapping antisense sequence) NM_001983 2067 Cerebrooculofacioskeletal syndrome 4, 610758 (3);ERCC2 excision repair cross-complementing rodent repair deficiency, complementation group 2 NM_000400 2068 Cerebrooculofacioskeletal syndrome 2, 610756 (3);ERCC2 excision repair cross-complementing rod…	1	Foot angle QTL 1702 FANG
508	chr18:54444810-54632111	chr18	54444810	54632111	187302	gain	ARS-BFGL-NGS-10623	ARS-BFGL-NGS-70161	5	12	0.0230326	0.023032				0		0		4	Foot angle QTL 1702 FANG;Calving ease QTL 2710 CALEASE;Somatic cell score QTL 3622 SCS;Offspring born alive, % QTL 2708 BORNLIVE
509	chr18:57046784-57282827	chr18	57046784	57282827	236044	both	BTB-00730053	BTA-43921-no-rs	8	80	0.153551	0.153550				0		0		2	Milk Yield (EBV) QTL 6114 MY;Fat yield QTL 1533 FY
510	chr18:58544308-59220972	chr18	58544308	59220972	676665	gain	ARS-BFGL-NGS-15484	BTB-01425816	10	3	0.00575816	0.005758				0		1	CDK4 cyclin-dependent kinase 4 NM_000075 1019 Melanoma, 609048 (3)	0
511	chr18:59720625-59878689	chr18	59720625	59878689	158065	gain	BTB-01915827	BFGL-NGS-114157	3	1	0.00191939	Unique				0		0		0
512	chr18:60286569-60667576	chr18	60286569	60667576	381008	gain	BFGL-NGS-113553	BTB-01457811	7	3	0.00575816	0.005758				0		1	STAR steroidogenic acute regulatory protein NM_000349 6770 Lipoid adrenal hyperplasia, 201710 (3)	0
513	chr18:60795899-60958687	chr18	60795899	60958687	162789	gain	ARS-BFGL-NGS-99840	BTB-01960462	4	1	0.00191939	Unique				0		0		0
514	chr18:61142079-61607122	chr18	61142079	61607122	465044	both	ARS-BFGL-NGS-11218	BFGL-NGS-110828	12	37	0.0710173	0.071017				0		0		0
515	chr18:62981152-63217107	chr18	62981152	63217107	235956	loss	ARS-BFGL-NGS-78563	BFGL-NGS-119439	4	2	0.00383877	Multiple				0		0		0
516	chr19:4423766-4478846	chr19	4423766	4478846	55081	gain	Hapmap41273-BTA-46442	ARS-BFGL-NGS-34992	3	1	0.00191939	Unique				0		0		7	Structural soundness (legs, feet, penis, and prepuce) QTL 3577 SOUND;Yield grade QTL 1339 PERCHOICE;Retail product yield QTL 1338 YIELD;Fat thickness QTL 3547 FATTH;Pre-weaning average daily gain QTL 2637 PWADG;Fat Yield (EBV) QTL 6224 FY;Inseminations per conception QTL 5064 CONCEPT
517	chr19:4704817-4884064	chr19	4704817	4884064	179248	loss	ARS-BFGL-NGS-102180	BFGL-NGS-114778	4	2	0.00383877	Multiple				0		0		6	Structural soundness (legs, feet, penis, and prepuce) QTL 3577 SOUND;Yield grade QTL 1339 PERCHOICE;Retail product yield QTL 1338 YIELD;Fat thickness QTL 3547 FATTH;Pre-weaning average daily gain QTL 2637 PWADG;Inseminations per conception QTL 5064 CONCEPT
518	chr19:5247360-5341359	chr19	5247360	5341359	94000	gain	BTB-02044220	ARS-BFGL-NGS-107736	3	1	0.00191939	Unique				0		0		6	Structural soundness (legs, feet, penis, and prepuce) QTL 3577 SOUND;Yield grade QTL 1339 PERCHOICE;Retail product yield QTL 1338 YIELD;Fat thickness QTL 3547 FATTH;Pre-weaning average daily gain QTL 2637 PWADG;Inseminations per conception QTL 5064 CONCEPT
519	chr19:10154276-10255994	chr19	10154276	10255994	101719	gain	ARS-BFGL-NGS-37614	Hapmap30007-BTA-147050	3	1	0.00191939	Unique				0		0		5	Yield grade QTL 1339 PERCHOICE;Calf size QTL 4668 CALFSZ;Stearic acid percentage QTL 1396 FA-C18:0;Somatic cell score QTL 3623 SCS;Average Daily Gain QTL 4452 ADG
520	chr19:10863763-10997446	chr19	10863763	10997446	133684	loss	Hapmap52907-rs29010949	ARS-BFGL-NGS-40746	5	2	0.00383877	Multiple				0		1	TBX4 T-box 4 NM_018488 9496 Small patella syndrome, 147891 (3)	5	Yield grade QTL 1339 PERCHOICE;Calf size QTL 4668 CALFSZ;Stearic acid percentage QTL 1396 FA-C18:0;Somatic cell score QTL 3623 SCS;Average Daily Gain QTL 4452 ADG
521	chr19:11810936-11885688	chr19	11810936	11885688	74753	gain	UA-IFASA-6460	ARS-BFGL-BAC-36180	5	4	0.00767754	0.007677				0		0		5	Yield grade QTL 1339 PERCHOICE;Calf size QTL 4668 CALFSZ;Stearic acid percentage QTL 1396 FA-C18:0;Somatic cell score QTL 3623 SCS;Protein Yield (EBV) QTL 6123 PY
522	chr19:15887584-15973022	chr19	15887584	15973022	85439	gain	Hapmap53903-rs29027471	ARS-BFGL-NGS-26149	4	2	0.00383877	Multiple				0		0		11	Yield grade QTL 1339 PERCHOICE;Calf size QTL 4668 CALFSZ;Stearic acid percentage QTL 1396 FA-C18:0;Somatic cell score QTL 3623 SCS;Fat thickness QTL 3548 FATTH;Residual feed intake QTL 4454 RFI;Marbling score QTL 7103 MARBL;Social separation--Walking/running QTL 7143 SSWR;Milk Yield (EBV) QTL 6119 MY;Residual feed intake QTL 5297 RFI;Residual feed intake QTL 4456 RFI
523	chr19:21944913-22027436	chr19	21944913	22027436	82524	gain	ARS-BFGL-NGS-100026	BFGL-NGS-112338	3	2	0.00383877	Multiple				0		0		7	Calf size QTL 4668 CALFSZ;Fat thickness QTL 3548 FATTH;Social separation--Walking/running QTL 7143 SSWR;Residual feed intake QTL 5297 RFI;Somatic cell score QTL 3624 SCS;Ribeye area QTL 1395 REA;PTA type QTL 3730 PTAT
524	chr19:32317789-32384883	chr19	32317789	32384883	67095	loss	Hapmap59534-rs29022537	BTA-05960-no-rs	3	2	0.00383877	Multiple				0		0		4	Social separation--Walking/running QTL 7143 SSWR;Residual feed intake QTL 5297 RFI;Somatic cell score QTL 3624 SCS;Milk Yield (EBV) QTL 6120 MY
525	chr19:35627984-35690368	chr19	35627984	35690368	62385	loss	ARS-BFGL-NGS-101953	ARS-BFGL-NGS-4759	3	1	0.00191939	Unique				0		1	RAI1 retinoic acid induced 1 NM_030665 10743 Smith-Magenis syndrome, 182290 (3)	3	Social separation--Walking/running QTL 7143 SSWR;Residual feed intake QTL 5297 RFI;Fat yield QTL 3409 FY
526	chr19:43230005-43301159	chr19	43230005	43301159	71155	loss	BFGL-NGS-119419	ARS-BFGL-NGS-19337	3	1	0.00191939	Unique				0		0		8	Residual feed intake QTL 5297 RFI;Fat yield QTL 3409 FY;Rump angle QTL 3430 RANG;Fat thickness QTL 3549 FATTH;Teat length QTL 1619 TLGTH;Social separation--Standing alert QTL 7144 SSSA;subcutaneous fat QTL 1393 SUBFAT;Fat Percentage QTL 2597 FP
527	chr19:51181806-51241411	chr19	51181806	51241411	59606	both	ARS-BFGL-NGS-104238	ARS-BFGL-NGS-22742	3	2	0.00383877	Multiple				0		0		8	Fat yield QTL 3409 FY;Rump angle QTL 3430 RANG;Social separation--Standing alert QTL 7144 SSSA;Fat thickness QTL 3550 FATTH;Protein yield QTL 3433 PY;abomasum displacement QTL 5125 AD;Muscle pH QTL 4842 PH;Body weight (birth) QTL 1391 BW
528	chr19:55900714-56044375	chr19	55900714	56044375	143662	gain	UA-IFASA-6029	BFGL-NGS-116713	5	1	0.00191939	Unique				0		0		8	Fat yield QTL 3409 FY;Protein yield QTL 3433 PY;abomasum displacement QTL 5125 AD;Body weight (birth) QTL 1391 BW;Bovine spongiform encephalopathy QTL 1739 BSE;Fat thickness QTL 3551 FATTH;Residual feed intake QTL 5299 RFI;Residual feed intake QTL 4383 RFI
529	chr19:58447838-58596190	chr19	58447838	58596190	148353	gain	ARS-BFGL-NGS-28678	ARS-BFGL-NGS-34845	4	12	0.0230326	0.023032				0		0		5	Fat yield QTL 3409 FY;abomasum displacement QTL 5125 AD;Body weight (birth) QTL 1391 BW;Bovine spongiform encephalopathy QTL 1739 BSE;Fat thickness QTL 3551 FATTH
530	chr19:63651365-63762752	chr19	63651365	63762752	111388	loss	UA-IFASA-9580	ARS-BFGL-NGS-39527	3	2	0.00383877	Multiple				0		5	PRKAR1A protein kinase, cAMP-dependent, regulatory, type I, alpha (tissue specific extinguisher 1) NM_212472 5573 Adrenocortical tumor, somatic (3);PRKAR1A protein kinase, cAMP-dependent, regulatory, type I, alpha (tissue specific extinguisher 1) NM_212472 5573 Carney complex, type 1, 160980 (3);PRKAR1A protein kinase, cAMP-dependent, regulatory, type I, alpha (tissue specific extinguisher 1) NM_…	0
531	chr20:20322167-20383438	chr20	20322167	20383438	61272	loss	BTA-110416-no-rs	BTA-110421-no-rs	3	1	0.00191939	Unique				0		0		9	Fat Percentage QTL 2747 FP;Milk yield QTL 2749 MY;Protein Percentage QTL 3414 PP;Rump length QTL 3423 RUMLGT;Heat intensity QTL 5016 HTINT;Fat Percentage QTL 2726 FP;Fat Percentage QTL 2746 FP;Body depth QTL 1620 BD;Daughter deviation % protein QTL 5615 DD%P
532	chr20:30206385-30271213	chr20	30206385	30271213	64829	loss	BTA-50178-no-rs	ARS-BFGL-BAC-27918	3	2	0.00383877	Multiple				0		0		11	Fat Percentage QTL 2747 FP;Fat Percentage QTL 2726 FP;Fat Percentage QTL 2746 FP;Protein yield QTL 2722 PY;Tenderness score QTL 1341 TEND;Flight from feeder QTL 7146 FLFF;Tenderness score QTL 1340 TEND;Milk yield QTL 2588 MY;Protein Percentage QTL 2566 PP;Residual feed intake QTL 4459 RFI;Veterinary treatments QTL 5015 VT
533	chr20:31750025-31832019	chr20	31750025	31832019	81995	loss	BTB-01336444	ARS-BFGL-BAC-27933	3	1	0.00191939	Unique				0		0		14	Fat Percentage QTL 2747 FP;Fat Percentage QTL 2726 FP;Fat Percentage QTL 2746 FP;Protein yield QTL 2722 PY;Tenderness score QTL 1341 TEND;Flight from feeder QTL 7146 FLFF;Tenderness score QTL 1340 TEND;Milk yield QTL 2588 MY;Protein Percentage QTL 2566 PP;Veterinary treatments QTL 5015 VT;Protein Percentage QTL 4805 PP;Average Daily Gain QTL 4385 ADG;Daughter deviation milk yield QTL 5614 DDMY;Da…
534	chr20:37103943-37184011	chr20	37103943	37184011	80069	loss	BTB-00778405	ARS-BFGL-BAC-31754	4	2	0.00383877	Multiple				0		0		5	Protein yield QTL 2722 PY;Tenderness score QTL 1341 TEND;Tenderness score QTL 1340 TEND;Calf size QTL 4669 CALFSZ;Udder attachment QTL 1623 UA
535	chr20:38261471-38325407	chr20	38261471	38325407	63937	gain	Hapmap53443-rs29021255	Hapmap40359-BTA-50418	3	2	0.00383877	Multiple				0		0		7	Protein yield QTL 2722 PY;Tenderness score QTL 1341 TEND;Tenderness score QTL 1340 TEND;Calf size QTL 4669 CALFSZ;Udder attachment QTL 1623 UA;Residual feed intake QTL 4458 RFI;Daughter deviation protein yield QTL 5629 DDPY
536	chr20:41766742-42123336	chr20	41766742	42123336	356595	loss	Hapmap31493-BTA-155702	ARS-BFGL-NGS-14869	9	1	0.00191939	Unique				0		0		0
537	chr20:45581511-46191558	chr20	45581511	46191558	610048	both	BTB-01263230	ARS-BFGL-BAC-34877	15	7	0.0134357	0.013435				0		0		0
538	chr20:46603190-46767627	chr20	46603190	46767627	164438	both	BTB-01908187	BTB-01441573	5	19	0.0364683	0.036468				0		0		0
539	chr20:47747151-47808154	chr20	47747151	47808154	61004	loss	ARS-BFGL-BAC-27247	Hapmap41127-BTA-101667	3	1	0.00191939	Unique				0		0		0
540	chr20:48423319-48948264	chr20	48423319	48948264	524946	loss	Hapmap32803-BTA-135212	ARS-BFGL-BAC-32350	15	6	0.0115163	0.011516				0		0		0
541	chr20:49510403-49948734	chr20	49510403	49948734	438332	loss	Hapmap39563-BTA-41519	BTB-01905047	13	5	0.00959693	0.009596				0		0		0
542	chr20:50487253-50564369	chr20	50487253	50564369	77117	loss	BTA-92533-no-rs	Hapmap54884-rs29017180	3	2	0.00383877	Multiple				0		0		0
543	chr20:52831351-53386605	chr20	52831351	53386605	555255	both	ARS-BFGL-NGS-31163	Hapmap54729-rs29023630	9	8	0.0153551	0.015355				0		0		0
544	chr20:54410151-55030958	chr20	54410151	55030958	620808	loss	BTB-00787134	BTB-01748945	15	3	0.00575816	0.005758				0		0		0
545	chr20:55385094-55518976	chr20	55385094	55518976	133883	gain	BTB-01132101	ARS-BFGL-NGS-40803	3	2	0.00383877	Multiple				0		0		0
546	chr20:56494412-56713120	chr20	56494412	56713120	218709	loss	BTB-00787949	UA-IFASA-4131	4	1	0.00191939	Unique				0		0		0
547	chr20:57091179-57345282	chr20	57091179	57345282	254104	loss	BTB-00788635	BTB-01435027	6	2	0.00383877	Multiple				0		0		0
548	chr20:57825955-57985975	chr20	57825955	57985975	160021	loss	BTB-01127950	BTB-01128234	5	2	0.00383877	Multiple				0		0		0
549	chr20:58927207-59260303	chr20	58927207	59260303	333097	loss	Hapmap35564-SCAFFOLD115952_737	BTB-01304704	4	3	0.00575816	0.005758				0		0		0
550	chr20:63190892-63363024	chr20	63190892	63363024	172133	loss	BTB-00790682	Hapmap42134-BTA-21475	3	2	0.00383877	Multiple				0		0		0
551	chr20:68015859-68081331	chr20	68015859	68081331	65473	gain	BTA-121292-no-rs	ARS-BFGL-NGS-21633	3	2	0.00383877	Multiple				0		0		0
552	chr20:74919445-75346434	chr20	74919445	75346434	426990	loss	BTB-00572445	BFGL-NGS-114380	12	1	0.00191939	Unique				0		7	SLC6A3 solute carrier family 6 (neurotransmitter transporter, dopamine), member 3 NM_001044 6531 Parkinsonism-dystonia, infantile, 613135 (3);SLC6A3 solute carrier family 6 (neurotransmitter transporter, dopamine), member 3 NM_001044 6531 {Attention-deficit hyperactivity disorder, susceptibility to}, 143465 (2);SLC6A3 solute carrier family 6 (neurotransmitter transporter, dopamine), member 3 NM_0…	0
553	chr21:11877645-11935054	chr21	11877645	11935054	57410	gain	ARS-BFGL-NGS-11443	BTA-53438-no-rs	3	1	0.00191939	Unique				0		0		4	Clinical mastitis QTL 5451 CM;Somatic cell count QTL 1708 SCC;Milk yield QTL 2589 MY;Gestation length QTL 5384 CLENGTH
554	chr21:14654138-14725723	chr21	14654138	14725723	71586	gain	ARS-BFGL-NGS-9271	ARS-BFGL-NGS-100582	3	1	0.00191939	Unique				0		0		7	Clinical mastitis QTL 5451 CM;Somatic cell count QTL 1708 SCC;Milk yield QTL 2589 MY;Udder composite index QTL 3476 UCI;Body weight (birth) QTL 2641 BW;Protein Percentage QTL 4807 PP;Productive life (PTA) QTL 3718 PTAPL
555	chr21:16638720-16734668	chr21	16638720	16734668	95949	gain	DIAS-242	Hapmap26740-BTA-155993	4	1	0.00191939	Unique				0		0		4	Clinical mastitis QTL 5451 CM;Milk yield QTL 2589 MY;Body weight (birth) QTL 2641 BW;PTA type QTL 1709 PTAT
556	chr21:19426586-19682085	chr21	19426586	19682085	255500	gain	ARS-BFGL-NGS-92246	BTB-01787714	4	1	0.00191939	Unique				0		0		4	Body weight (birth) QTL 2641 BW;PTA type QTL 1709 PTAT;Somatic cell score QTL 5446 SCS;Residual feed intake QTL 4463 RFI
557	chr21:19839634-19988738	chr21	19839634	19988738	149105	gain	ARS-BFGL-NGS-106149	BTA-121314-no-rs	5	6	0.0115163	0.011516				0		0		5	Body weight (birth) QTL 2641 BW;PTA type QTL 1709 PTAT;Somatic cell score QTL 5446 SCS;Residual feed intake QTL 4463 RFI;Structural soundness (legs, feet, penis, and prepuce) QTL 3585 SOUND
558	chr21:29363187-29437216	chr21	29363187	29437216	74030	loss	BTB-01107683	Hapmap49946-BTA-29235	3	6	0.0115163	0.011516				0		0		2	Somatic cell score QTL 5446 SCS;Body weight (birth) QTL 1358 BW
559	chr21:33431258-33498729	chr21	33431258	33498729	67472	loss	Hapmap24204-BTA-153183	Hapmap32329-BTA-147054	3	2	0.00383877	Multiple				0		0		3	Somatic cell score QTL 5446 SCS;Body weight (birth) QTL 1358 BW;Feed intake QTL 4461 FEEDIN
560	chr21:36837821-36994970	chr21	36837821	36994970	157150	loss	BTB-01303836	BTB-01303818	4	2	0.00383877	Multiple				0		0		3	Fat Percentage QTL 2484 FP;Milk yield QTL 4751 MY;abomasum displacement QTL 5114 AD
561	chr21:38217249-38297681	chr21	38217249	38297681	80433	gain	Hapmap53995-rs29024931	BTB-02072074	3	1	0.00191939	Unique				0		0		2	abomasum displacement QTL 5114 AD;Length of productive life QTL 2461 PL
562	chr21:40541634-40965381	chr21	40541634	40965381	423748	both	BTA-52239-no-rs	Hapmap32050-BTA-135951	12	10	0.0191939	0.019193				0		0		2	abomasum displacement QTL 5114 AD;Calving ease QTL 4670 CALEASE
563	chr21:42187203-42546643	chr21	42187203	42546643	359441	gain	BFGL-NGS-111692	ARS-BFGL-NGS-43635	8	4	0.00767754	0.007677				0		1	COCH coagulation factor C homolog, cochlin (Limulus polyphemus) NM_004086 1690 Deafness, autosomal dominant 9, 601369 (3)	3	abomasum displacement QTL 5114 AD;Calving ease QTL 4670 CALEASE;Residual feed intake QTL 4462 RFI
564	chr21:42735585-42848351	chr21	42735585	42848351	112767	gain	Hapmap39342-BTA-52219	ARS-BFGL-BAC-29181	3	1	0.00191939	Unique				0		0		3	abomasum displacement QTL 5114 AD;Calving ease QTL 4670 CALEASE;Residual feed intake QTL 4462 RFI
565	chr21:51616048-51719711	chr21	51616048	51719711	103664	gain	Hapmap24313-BTA-29957	BTB-01375511	4	2	0.00383877	Multiple				0		0		0
566	chr21:51877182-52064649	chr21	51877182	52064649	187468	gain	BTB-01172066	BTA-12087-no-rs	4	8	0.0153551	0.015355				0		0		0
567	chr21:53880695-53932826	chr21	53880695	53932826	52132	loss	BTB-00649148	ARS-BFGL-NGS-33035	3	1	0.00191939	Unique				0		0		0
568	chr21:67893589-67982081	chr21	67893589	67982081	88493	gain	BFGL-NGS-115062	ARS-BFGL-NGS-71969	3	5	0.00959693	0.009596				0		0		0
569	chr21:68992562-69171298	chr21	68992562	69171298	178737	gain	ARS-BFGL-NGS-104354	ARS-BFGL-NGS-2644	7	4	0.00767754	0.007677				0		0		0
570	chr22:6167860-6421625	chr22	6167860	6421625	253766	loss	ARS-BFGL-NGS-66672	ARS-BFGL-NGS-98305	7	2	0.00383877	Multiple				0		0		1	Structural soundness (legs, feet, penis, and prepuce) QTL 3578 SOUND
571	chr22:12075818-12126595	chr22	12075818	12126595	50778	gain	ARS-BFGL-NGS-109636	BFGL-NGS-118910	3	1	0.00191939	Unique				0		20	SCN1A sodium channel, voltage-gated, type I, alpha subunit NM_006920 6323 Antiepileptic drugs, response to (3);SCN1A sodium channel, voltage-gated, type I, alpha subunit NM_006920 6323 Epilepsy, generalized, with febrile seizures plus, type 2, 604233 (3);SCN1A sodium channel, voltage-gated, type I, alpha subunit NM_006920 6323 Epilepsy, intractable childhood, with generalized tonic-clonic seizure…	4	Non-return rate QTL 5018 NONR;Moisture content QTL 4843 MOIST;Residual feed intake QTL 5302 RFI;Milking speed QTL 3461 MSPD
572	chr22:18605560-18668106	chr22	18605560	18668106	62547	loss	ARS-BFGL-NGS-30495	ARS-BFGL-NGS-26299	3	1	0.00191939	Unique				0		0		3	Non-return rate QTL 5018 NONR;Protein yield QTL 2687 PY;Intramuscluar fat QTL 4844 EEF
573	chr22:20031541-20093810	chr22	20031541	20093810	62270	gain	Hapmap46118-BTA-108252	BFGL-NGS-116099	3	2	0.00383877	Multiple				0		0		3	Non-return rate QTL 5018 NONR;Protein yield QTL 2687 PY;Intramuscluar fat QTL 4844 EEF
574	chr22:35672288-35838375	chr22	35672288	35838375	166088	loss	ARS-BFGL-NGS-870	BTA-54170-no-rs	6	11	0.0211132	0.021113				0		0		5	Carcass weight QTL 1315 CWT;Calf size QTL 4671 CALFSZ;Stature QTL 1628 STA;Fat yield QTL 1536 FY;Average Daily Gain QTL 4390 ADG
575	chr22:54765322-54919565	chr22	54765322	54919565	154244	loss	ARS-BFGL-NGS-51980	Hapmap2744-BTA-121362	5	1	0.00191939	Unique				0		0		0
576	chr22:60480755-60619340	chr22	60480755	60619340	138586	both	ARS-BFGL-NGS-30728	ARS-BFGL-NGS-13887	6	3	0.00575816	0.005758				0		0		0
577	chr22:61117993-61279256	chr22	61117993	61279256	161264	loss	ARS-BFGL-NGS-16841	ARS-BFGL-NGS-101683	5	2	0.00383877	Multiple				0		2	TYMP thymidine phosphorylase NM_001953 1890 Mitochondrial neurogastrointestinal encephalomyopathy syndrome, 603041 (3);GATA3 GATA binding protein 3 NM_001002295 2625 Hypoparathyroidism, sensorineural deafness, and renal dysplasia, 146255 (3)	0
578	chr22:61418796-61559595	chr22	61418796	61559595	140800	gain	Hapmap39470-BTA-121373	Hapmap30583-BTA-157589	5	1	0.00191939	Unique				0		0		0
579	chr23:291944-376906	chr23	291944	376906	84963	loss	Hapmap31772-BTA-144780	BTA-57034-no-rs	3	1	0.00191939	Unique				0		0		0
580	chr23:1829364-1919098	chr23	1829364	1919098	89735	loss	ARS-BFGL-BAC-31235	Hapmap44551-BTA-55507	4	1	0.00191939	Unique				0		0		7	Average Daily Gain QTL 4467 ADG;Body depth QTL 1631 BD;abomasum displacement QTL 5115 AD;Dairy capacity composite index QTL 1634 DCCI;Average Daily Gain QTL 4392 ADG;Average Daily Gain QTL 4466 ADG;Body weight (slaughter) QTL 1412 SWT
581	chr23:8866725-8952822	chr23	8866725	8952822	86098	gain	ARS-BFGL-NGS-107320	Hapmap24244-BTA-114119	3	1	0.00191939	Unique				0		0		7	Somatic cell score QTL 5447 SCS;Milk yield QTL 2590 MY;Udder attachment QTL 1636 UA;Still birth QTL 5041 SB;Milk yield QTL 2568 MY;Protein Percentage QTL 1411 PP;Body weight (slaughter) QTL 1412 SWT
582	chr23:13438907-13582339	chr23	13438907	13582339	143433	gain	ARS-BFGL-NGS-2043	ARS-BFGL-NGS-42525	6	1	0.00191939	Unique				0		0		7	Udder attachment QTL 1636 UA;Milk yield QTL 2568 MY;Protein Percentage QTL 1411 PP;Pre-weaning average daily gain QTL 2646 PWADG;Protein Percentage QTL 2606 PP;Twinning QTL 2424 TWIN;Body weight (slaughter) QTL 1412 SWT
583	chr23:16935143-17149313	chr23	16935143	17149313	214171	both	ARS-BFGL-NGS-101390	ARS-BFGL-BAC-28908	4	4	0.00767754	0.007677				0		0		10	Udder attachment QTL 1636 UA;Milk yield QTL 2568 MY;Protein Percentage QTL 1411 PP;Pre-weaning average daily gain QTL 2646 PWADG;Protein Percentage QTL 2606 PP;Twinning QTL 2424 TWIN;Protein Yield (EBV) QTL 6127 PY;Veterinary treatments QTL 3179 VT;Twinning QTL 1762 TWIN;Body weight (slaughter) QTL 1412 SWT
584	chr23:22484237-22727191	chr23	22484237	22727191	242955	both	Hapmap40178-BTA-55802	Hapmap44684-BTA-55791	7	7	0.0134357	0.013435				0		1	MUT methylmalonyl Coenzyme A mutase NM_000255 4594 Methylmalonic aciduria, mut(0) type, 251000 (3)	8	Twinning QTL 2424 TWIN;Milking speed QTL 4644 MSPD;Milk yield QTL 3630 MY;Teat placement QTL 1635 TPL;Residual feed intake QTL 5303 RFI;Veterinary treatments QTL 1415 VT;Residual feed intake QTL 5304 RFI;Fat yield QTL 2567 FY
585	chr23:26567859-26641305	chr23	26567859	26641305	73447	gain	BTB-02046534	BTB-02053415	3	4	0.00767754	0.007677				0		0		11	Milking speed QTL 4644 MSPD;Milk yield QTL 3630 MY;Teat placement QTL 1635 TPL;Residual feed intake QTL 5303 RFI;Veterinary treatments QTL 1415 VT;Residual feed intake QTL 5304 RFI;Fat yield QTL 2567 FY;Udder depth QTL 1638 UDPTH;abomasum displacement QTL 5126 AD;Protein yield QTL 3631 PY;Somatic cell score QTL 2464 SCS
586	chr23:27745731-27977782	chr23	27745731	27977782	232052	gain	ARS-BFGL-NGS-99242	ARS-BFGL-NGS-32979	8	24	0.0460653	0.046065				0		9	CDSN corneodesmosin NM_001264 1041 Hypotrichosis simplex of scalp, 146520 (3);HLA-A major histocompatibility complex, class I, A NM_002116 3105 {Abacavir hypersensitivity, susceptibility to} (3);HLA-A major histocompatibility complex, class I, A NM_002116 3105 {Ankylosing spondylitis, susceptibility to, 1}, 106300 (3);HLA-A major histocompatibility complex, class I, A NM_002116 3105 {Stevens-John…	10	Milking speed QTL 4644 MSPD;Milk yield QTL 3630 MY;Residual feed intake QTL 5303 RFI;Veterinary treatments QTL 1415 VT;Residual feed intake QTL 5304 RFI;Fat yield QTL 2567 FY;Udder depth QTL 1638 UDPTH;abomasum displacement QTL 5126 AD;Protein yield QTL 3631 PY;Somatic cell score QTL 4989 SCS
587	chr23:28969967-29058543	chr23	28969967	29058543	88577	gain	ARS-BFGL-NGS-105563	ARS-BFGL-NGS-105966	3	2	0.00383877	Multiple				0		0		12	Milking speed QTL 4644 MSPD;Milk yield QTL 3630 MY;Residual feed intake QTL 5303 RFI;Veterinary treatments QTL 1415 VT;Residual feed intake QTL 5304 RFI;Fat yield QTL 2567 FY;Udder depth QTL 1638 UDPTH;abomasum displacement QTL 5126 AD;Protein yield QTL 3631 PY;Somatic cell score QTL 4989 SCS;Somatic cell score (EBV) QTL 6227 SCS;Milk yield QTL 4754 MY
588	chr23:30661699-30778606	chr23	30661699	30778606	116908	gain	Hapmap39414-BTA-56194	ARS-BFGL-NGS-31776	5	1	0.00191939	Unique	chr23:30600000-33300000 NDA,NEL			0		0		13	Milk yield QTL 3630 MY;Residual feed intake QTL 5303 RFI;Residual feed intake QTL 5304 RFI;Fat yield QTL 2567 FY;Udder depth QTL 1638 UDPTH;abomasum displacement QTL 5126 AD;Protein yield QTL 3631 PY;Somatic cell score QTL 4989 SCS;Somatic cell score (EBV) QTL 6227 SCS;Milk yield QTL 4754 MY;Fat thickness QTL 3553 FATTH;Udder depth QTL 1714 UDPTH;Milk yield QTL 4755 MY
589	chr23:45260157-45514921	chr23	45260157	45514921	254765	loss	BTA-56690-no-rs	BFGL-NGS-115605	5	3	0.00575816	0.005758				0		0		0
590	chr23:52611474-52869716	chr23	52611474	52869716	258243	loss	ARS-BFGL-NGS-17155	BFGL-NGS-117465	9	1	0.00191939	Unique				0		1	DMRT1 doublesex and mab-3 related transcription factor 1 NM_021951 1761 XY sex reversal (1)	0
591	chr24:466797-634720	chr24	466797	634720	167924	loss	ARS-BFGL-NGS-10928	ARS-BFGL-NGS-39061	5	1	0.00191939	Unique				0		0		1	Feed conversion ratio QTL 5340 FCR
592	chr24:3462469-3510715	chr24	3462469	3510715	48247	loss	ARS-BFGL-NGS-107177	BTB-00877502	3	1	0.00191939	Unique				0		0		0
593	chr24:5775857-5966663	chr24	5775857	5966663	190807	loss	BTA-58814-no-rs	Hapmap36731-SCAFFOLD236442_391	7	4	0.00767754	0.007677				0		0		5	Inseminations per conception QTL 5019 CONCEPT;Residual feed intake QTL 4473 RFI;Protein Percentage QTL 4811 PP;Protein Yield (EBV) QTL 6129 PY;Body depth QTL 1640 BD
594	chr24:9338076-9443776	chr24	9338076	9443776	105701	gain	ARS-BFGL-BAC-44134	UA-IFASA-4296	4	2	0.00383877	Multiple				0		0		1	Body depth QTL 1640 BD
595	chr24:12657549-12722061	chr24	12657549	12722061	64513	loss	BTA-57412-no-rs	Hapmap48000-BTA-57409	3	4	0.00767754	0.007677				0		0		1	Body depth QTL 1640 BD
596	chr24:13615287-13763058	chr24	13615287	13763058	147772	both	BTA-91085-no-rs	ARS-BFGL-NGS-86120	5	2	0.00383877	Multiple				0		0		1	Body depth QTL 1640 BD
597	chr24:22028143-22121651	chr24	22028143	22121651	93509	gain	ARS-BFGL-NGS-106450	ARS-BFGL-NGS-78497	4	1	0.00191939	Unique				0		0		2	Somatic cell score QTL 5448 SCS;Still birth QTL 4673 SB
598	chr24:22407965-22479244	chr24	22407965	22479244	71280	loss	ARS-BFGL-NGS-61055	ARS-BFGL-NGS-2686	3	2	0.00383877	Multiple				0		0		2	Still birth QTL 4673 SB;Chest depth QTL 3496 CHDPT
599	chr24:28778307-28938521	chr24	28778307	28938521	160215	loss	BTA-109230-no-rs	Hapmap53299-rs29024075	7	3	0.00575816	0.005758				0		0		2	Still birth QTL 4673 SB;Feed conversion ratio QTL 5308 FCR
600	chr24:29444695-29570879	chr24	29444695	29570879	126185	loss	BTB-01485872	Hapmap54981-rs29019846	5	1	0.00191939	Unique				0		0		2	Still birth QTL 4673 SB;Feed conversion ratio QTL 5308 FCR
601	chr24:30492140-30601669	chr24	30492140	30601669	109530	gain	BTB-00885512	BTB-00885423	3	1	0.00191939	Unique				0		0		2	Feed conversion ratio QTL 5308 FCR;Udder attachment QTL 1643 UA
602	chr24:45601085-45705538	chr24	45601085	45705538	104454	loss	Hapmap51792-BTA-103575	ARS-BFGL-NGS-67897	4	1	0.00191939	Unique				0		0		3	Feed conversion ratio QTL 5308 FCR;abomasum displacement QTL 5116 AD;Feed conversion ratio QTL 5342 FCR
603	chr24:52778973-52914946	chr24	52778973	52914946	135974	gain	ARS-BFGL-NGS-93376	Hapmap42986-BTA-58601	3	1	0.00191939	Unique				0		0		0
604	chr24:53572851-53687242	chr24	53572851	53687242	114392	loss	BTA-29467-no-rs	ARS-BFGL-NGS-117	3	1	0.00191939	Unique				0		0		0
605	chr25:924554-1087629	chr25	924554	1087629	163076	loss	ARS-BFGL-NGS-12001	ARS-BFGL-NGS-14220	5	1	0.00191939	Unique				0		0		0
606	chr25:1187949-1265318	chr25	1187949	1265318	77370	both	BFGL-NGS-119486	ARS-BFGL-NGS-62237	4	5	0.00959693	0.009596				0		0		0
607	chr25:1375336-1436322	chr25	1375336	1436322	60987	loss	BFGL-NGS-115164	ARS-BFGL-NGS-4009	3	1	0.00191939	Unique				0		2	CACNA1H calcium channel, voltage-dependent, T type, alpha 1H subunit NM_001005407 8912 {Epilepsy, childhood absence, susceptibility to, 6}, 611942 (3);CACNA1H calcium channel, voltage-dependent, T type, alpha 1H subunit NM_001005407 8912 {Epilepsy, idiopathic generalized, susceptibility to, 6}, 611942 (3)	0
608	chr25:1888811-1938257	chr25	1888811	1938257	49447	loss	ARS-BFGL-BAC-44214	Hapmap31901-BTC-016378	3	1	0.00191939	Unique				0		0		0
609	chr25:8230074-8334560	chr25	8230074	8334560	104487	gain	ARS-BFGL-NGS-3547	Hapmap42268-BTA-60619	4	2	0.00383877	Multiple				0		0		5	Body weight (yearling) QTL 1307 W365;Residual feed intake QTL 5310 RFI;Clinical mastitis QTL 1751 CM;Somatic cell score QTL 4993 SCS;Residual feed intake QTL 5309 RFI
610	chr25:10603003-10677203	chr25	10603003	10677203	74201	gain	ARS-BFGL-NGS-43303	BFGL-NGS-118929	3	1	0.00191939	Unique				0		0		5	Residual feed intake QTL 5310 RFI;Clinical mastitis QTL 1751 CM;Somatic cell score QTL 4993 SCS;Residual feed intake QTL 5309 RFI;Structural soundness (legs, feet, penis, and prepuce) QTL 1648 SOUND
611	chr25:12129670-12181295	chr25	12129670	12181295	51626	loss	ARS-BFGL-NGS-102275	ARS-BFGL-NGS-35331	3	2	0.00383877	Multiple				0		0		5	Residual feed intake QTL 5310 RFI;Clinical mastitis QTL 1751 CM;Somatic cell score QTL 4993 SCS;Residual feed intake QTL 5309 RFI;Structural soundness (legs, feet, penis, and prepuce) QTL 1648 SOUND
612	chr25:38022991-38089451	chr25	38022991	38089451	66461	loss	ARS-BFGL-NGS-13197	ARS-BFGL-NGS-5763	4	1	0.00191939	Unique				0		2	GNB3 guanine nucleotide binding protein (G protein), beta polypeptide 3 NM_002075 2784 {Hypertension, essential, susceptibility to}, 145500 (3);TFR2 transferrin receptor 2 NM_003227 7036 Hemochromatosis, type 3, 604250 (3)	1	Milk yield QTL 1538 MY
613	chr25:40835213-41074508	chr25	40835213	41074508	239296	loss	ARS-BFGL-NGS-19270	ARS-BFGL-NGS-43022	7	2	0.00383877	Multiple				0		0		0
614	chr25:42541204-42691922	chr25	42541204	42691922	150719	gain	ARS-BFGL-BAC-47313	Hapmap27068-BTC-031603	6	2	0.00383877	Multiple				0		0		0
615	chr25:43623344-43697097	chr25	43623344	43697097	73754	loss	ARS-BFGL-NGS-21354	ARS-BFGL-NGS-26308	3	1	0.00191939	Unique				0		0		0
616	chr26:1966809-2430290	chr26	1966809	2430290	463482	loss	BTA-26713-no-rs	Hapmap51817-BTA-22015	6	2	0.00383877	Multiple				0		0		9	Somatic cell score QTL 2689 SCS;Body form composite index QTL 1649 BFCI;Udder structure QTL 4649 udder;Fat Percentage QTL 2735 FP;Udder attachment QTL 4648 UA;Milk yield QTL 4756 MY;Ribeye area QTL 1407 REA;Social separation--Vocalization QTL 7150 SSVO;Retail product yield QTL 1359 YIELD
617	chr26:2527237-2658317	chr26	2527237	2658317	131081	loss	Hapmap60383-rs29019554	Hapmap44471-BTA-61074	4	1	0.00191939	Unique				0		0		8	Somatic cell score QTL 2689 SCS;Body form composite index QTL 1649 BFCI;Fat Percentage QTL 2735 FP;Udder attachment QTL 4648 UA;Milk yield QTL 4756 MY;Ribeye area QTL 1407 REA;Social separation--Vocalization QTL 7150 SSVO;Retail product yield QTL 1359 YIELD
618	chr26:3500486-3760091	chr26	3500486	3760091	259606	loss	BTA-61571-no-rs	BTB-00920733	7	4	0.00767754	0.007677				0		0		8	Somatic cell score QTL 2689 SCS;Body form composite index QTL 1649 BFCI;Fat Percentage QTL 2735 FP;Udder attachment QTL 4648 UA;Ribeye area QTL 1407 REA;Social separation--Vocalization QTL 7150 SSVO;Retail product yield QTL 1359 YIELD;Interval to first estrus after calving (EBV) QTL 6137 CALEST
619	chr26:5177986-5318046	chr26	5177986	5318046	140061	loss	ARS-BFGL-NGS-80925	ARS-BFGL-NGS-13248	5	5	0.00959693	0.009596				0		3	PCDH15 protocadherin 15 NM_033056 65217 Deafness, autosomal recessive 23, 609533 (3);PCDH15 protocadherin 15 NM_033056 65217 Usher syndrome, type 1D/F digenic, 601067 (3);PCDH15 protocadherin 15 NM_033056 65217 Usher syndrome, type 1F, 602083 (3)	10	Somatic cell score QTL 2689 SCS;Body form composite index QTL 1649 BFCI;Fat Percentage QTL 2735 FP;Udder attachment QTL 4648 UA;Ribeye area QTL 1407 REA;Social separation--Vocalization QTL 7150 SSVO;Retail product yield QTL 1359 YIELD;Interval to first estrus after calving (EBV) QTL 6137 CALEST;Feed conversion ratio QTL 4477 FCR;Fat yield QTL 3636 FY
620	chr26:14031690-14127641	chr26	14031690	14127641	95952	loss	ARS-BFGL-NGS-16205	Hapmap38926-BTA-94783	4	2	0.00383877	Multiple				0		0		8	Body form composite index QTL 1649 BFCI;Fat Percentage QTL 2735 FP;Udder attachment QTL 4648 UA;Social separation--Vocalization QTL 7150 SSVO;Retail product yield QTL 1359 YIELD;Fat yield QTL 2572 FY;Fat Percentage QTL 2598 FP;Protein Percentage QTL 4814 PP
621	chr26:17376061-17486445	chr26	17376061	17486445	110385	loss	BFGL-NGS-118205	ARS-BFGL-NGS-107286	5	1	0.00191939	Unique				0		0		8	Body form composite index QTL 1649 BFCI;Fat Percentage QTL 2735 FP;Udder attachment QTL 4648 UA;Social separation--Vocalization QTL 7150 SSVO;Retail product yield QTL 1359 YIELD;Fat yield QTL 2572 FY;Fat Percentage QTL 2598 FP;Gestation length QTL 5372 CLENGTH
622	chr26:19180038-19331787	chr26	19180038	19331787	151750	loss	BTB-01985838	Hapmap31450-BTA-147701	5	1	0.00191939	Unique				0		0		12	Body form composite index QTL 1649 BFCI;Fat Percentage QTL 2735 FP;Udder attachment QTL 4648 UA;Social separation--Vocalization QTL 7150 SSVO;Retail product yield QTL 1359 YIELD;Fat yield QTL 2572 FY;Fat Percentage QTL 2598 FP;Gestation length QTL 5372 CLENGTH;Residual feed intake QTL 4478 RFI;Veterinary treatments QTL 5022 VT;abomasum displacement QTL 5127 AD;Somatic cell count QTL 1504 SCC
623	chr26:20747919-20829586	chr26	20747919	20829586	81668	gain	Hapmap39788-BTA-87624	Hapmap48023-BTA-62139	3	2	0.00383877	Multiple				0		0		11	Body form composite index QTL 1649 BFCI;Fat Percentage QTL 2735 FP;Udder attachment QTL 4648 UA;Social separation--Vocalization QTL 7150 SSVO;Retail product yield QTL 1359 YIELD;Fat yield QTL 2572 FY;Fat Percentage QTL 2598 FP;abomasum displacement QTL 5127 AD;Somatic cell count QTL 1504 SCC;Average Daily Gain QTL 7109 ADG;Milk yield QTL 4996 MY
624	chr26:24656664-24837303	chr26	24656664	24837303	180640	loss	ARS-BFGL-NGS-102845	ARS-BFGL-NGS-1092	5	1	0.00191939	Unique				0		0		9	Udder attachment QTL 4648 UA;Social separation--Vocalization QTL 7150 SSVO;Fat Percentage QTL 2598 FP;abomasum displacement QTL 5127 AD;Milk yield QTL 4996 MY;Non-return rate QTL 5024 NONR;Fat yield QTL 2570 FY;Residual feed intake QTL 4399 RFI;Residual feed intake QTL 5314 RFI
625	chr26:28475780-28536015	chr26	28475780	28536015	60236	loss	Hapmap38478-BTA-20824	ARS-BFGL-NGS-55727	3	5	0.00959693	0.009596				0		0		9	abomasum displacement QTL 5127 AD;Fat yield QTL 2570 FY;Residual feed intake QTL 5314 RFI;Structural soundness (legs, feet, penis, and prepuce) QTL 3576 SOUND;Teat length QTL 1651 TLGTH;Somatic cell count QTL 1506 SCC;Milk Yield (EBV) QTL 6230 MY;Still birth QTL 4676 SB;Somatic cell score QTL 2736 SCS
626	chr26:29087354-29144134	chr26	29087354	29144134	56781	loss	BTB-01547063	BTB-01883871	3	2	0.00383877	Multiple				0		0		8	abomasum displacement QTL 5127 AD;Fat yield QTL 2570 FY;Residual feed intake QTL 5314 RFI;Structural soundness (legs, feet, penis, and prepuce) QTL 3576 SOUND;Teat length QTL 1651 TLGTH;Milk Yield (EBV) QTL 6230 MY;Still birth QTL 4676 SB;Somatic cell score QTL 2736 SCS
627	chr26:29183334-29247528	chr26	29183334	29247528	64195	gain	BTB-01851763	BTB-01583927	3	1	0.00191939	Unique				0		0		8	abomasum displacement QTL 5127 AD;Fat yield QTL 2570 FY;Residual feed intake QTL 5314 RFI;Structural soundness (legs, feet, penis, and prepuce) QTL 3576 SOUND;Teat length QTL 1651 TLGTH;Milk Yield (EBV) QTL 6230 MY;Still birth QTL 4676 SB;Somatic cell score QTL 2736 SCS
628	chr26:29393749-29483852	chr26	29393749	29483852	90104	gain	BTB-01584166	BTB-01619529	4	1	0.00191939	Unique				0		0		7	abomasum displacement QTL 5127 AD;Fat yield QTL 2570 FY;Residual feed intake QTL 5314 RFI;Structural soundness (legs, feet, penis, and prepuce) QTL 3576 SOUND;Teat length QTL 1651 TLGTH;Still birth QTL 4676 SB;Somatic cell score QTL 2736 SCS
629	chr26:33369701-33442530	chr26	33369701	33442530	72830	loss	Hapmap56942-ss46526051	BTA-61189-no-rs	3	1	0.00191939	Unique				0		0		4	abomasum displacement QTL 5127 AD;Residual feed intake QTL 5314 RFI;Still birth QTL 4677 SB;Residual feed intake QTL 5313 RFI
630	chr26:40780926-41035521	chr26	40780926	41035521	254596	loss	BTA-100861-no-rs	BFGL-NGS-112635	6	1	0.00191939	Unique				0		0		0
631	chr26:49092128-49170960	chr26	49092128	49170960	78833	loss	BFGL-NGS-118574	ARS-BFGL-NGS-76550	4	4	0.00767754	0.007677				0		0		0
632	chr26:50804300-51276688	chr26	50804300	51276688	472389	loss	ARS-BFGL-NGS-101725	ARS-BFGL-NGS-28608	15	2	0.00383877	Multiple				0		0		0
633	chr26:51487473-51695334	chr26	51487473	51695334	207862	loss	ARS-BFGL-NGS-948	BFGL-NGS-119784	9	2	0.00383877	Multiple				0		0		0
634	chr27:6239288-6334196	chr27	6239288	6334196	94909	both	ARS-BFGL-NGS-55443	BTA-91332-no-rs	3	5	0.00959693	0.009596				0		0		4	Non-return rate QTL 3542 NONR;Somatic cell score QTL 5445 SCS;Fat Percentage QTL 2740 FP;Milk yield QTL 2592 MY
635	chr27:7231322-7737542	chr27	7231322	7737542	506221	both	BTB-02030774	BFGL-NGS-116723	4	10	0.0191939	0.019193				0		0		4	Non-return rate QTL 3542 NONR;Fat Percentage QTL 2740 FP;Milk yield QTL 2592 MY;Marbling score QTL 1342 MARBL
636	chr27:8130825-8211737	chr27	8130825	8211737	80913	loss	BTA-105784-no-rs	BTA-112884-no-rs	3	2	0.00383877	Multiple				0		0		4	Non-return rate QTL 3542 NONR;Fat Percentage QTL 2740 FP;Milk yield QTL 2592 MY;Marbling score QTL 1342 MARBL
637	chr27:10114226-11405002	chr27	10114226	11405002	1290777	both	BTB-01410000	BTB-00950935	30	24	0.0460653	0.046065				0		0		4	Non-return rate QTL 3542 NONR;Fat Percentage QTL 2740 FP;Milk yield QTL 2592 MY;Marbling score QTL 1342 MARBL
638	chr27:11666482-11745676	chr27	11666482	11745676	79195	loss	BTA-63154-no-rs	Hapmap27590-BTA-139234	3	1	0.00191939	Unique				0		0		4	Non-return rate QTL 3542 NONR;Fat Percentage QTL 2740 FP;Milk yield QTL 2592 MY;Marbling score QTL 1342 MARBL
639	chr27:13250583-13464247	chr27	13250583	13464247	213665	loss	BTB-00951788	BTB-00951536	5	1	0.00191939	Unique				0		0		4	Non-return rate QTL 3542 NONR;Fat Percentage QTL 2740 FP;Milk yield QTL 2592 MY;Marbling score QTL 1342 MARBL
640	chr27:17397248-17547965	chr27	17397248	17547965	150718	both	Hapmap61080-rs29013547	BTB-00953338	6	2	0.00383877	Multiple				0		1	TLR3 toll-like receptor 3 NM_003265 7098 {Herpes simplex encephalitis, susceptibility to, 2}, 613002 (3)	6	Non-return rate QTL 3542 NONR;Fat Percentage QTL 2740 FP;Milk yield QTL 2592 MY;Marbling score QTL 1342 MARBL;Dairy form QTL 1655 DYF;Somatic cell score (EBV) QTL 6231 SCS
641	chr27:30234591-30292434	chr27	30234591	30292434	57844	loss	BTB-00965793	BTA-00436-rs29013593	3	1	0.00191939	Unique				0		0		4	Marbling score QTL 1372 MARBL;Fat yield QTL 2741 FY;Structural soundness (legs, feet, penis, and prepuce) QTL 3594 SOUND;Pelvic area QTL 6289 PELAR
642	chr27:32048619-32184909	chr27	32048619	32184909	136291	loss	BFGL-NGS-116607	ARS-BFGL-NGS-21155	3	7	0.0134357	0.013435				0		0		1	Marbling score QTL 1372 MARBL
643	chr27:39848172-39987486	chr27	39848172	39987486	139315	gain	ARS-BFGL-NGS-92338	DIAS-332	5	1	0.00191939	Unique				0		3	CHRNA3 cholinergic receptor, nicotinic, alpha 3 NM_000743 1136 {Lung cancer susceptibility 2}, 612052 (3);CHRNA5 cholinergic receptor, nicotinic, alpha 5 NM_000745 1138 {Lung cancer susceptibility 2}, 612052 (3);THAP1 THAP domain containing, apoptosis associated protein 1 NM_018105 55145 Dystonia 6, torsion, 602629 (3)	0
644	chr27:41653993-41820989	chr27	41653993	41820989	166997	gain	DIAS-335	DIAS-336	3	2	0.00383877	Multiple				0		0		0
645	chr27:42285165-42567894	chr27	42285165	42567894	282730	gain	BTB-01682077	BTB-00971533	4	2	0.00383877	Multiple				0		0		0
646	chr27:42827795-42987259	chr27	42827795	42987259	159465	gain	ARS-BFGL-NGS-239	Hapmap38844-BTA-63080	4	1	0.00191939	Unique				0		0		0
647	chr28:1327903-1401069	chr28	1327903	1401069	73167	gain	ARS-BFGL-NGS-59257	ARS-BFGL-NGS-107787	3	4	0.00767754	0.007677				0		0		2	Pregnancy rate QTL 3502 PREGRATE;Udder Cleft QTL 3417 UC
648	chr28:9580455-10073352	chr28	9580455	10073352	492898	loss	Hapmap39009-BTA-121529	BTB-00976622	7	4	0.00767754	0.007677				0		0		2	Udder Cleft QTL 3417 UC;Udder attachment QTL 1659 UA
649	chr28:10430536-10563623	chr28	10430536	10563623	133088	loss	Hapmap55640-rs29014036	Hapmap50192-BTA-104693	5	1	0.00191939	Unique				0		0		2	Udder Cleft QTL 3417 UC;Udder attachment QTL 1659 UA
650	chr28:19938671-20141448	chr28	19938671	20141448	202778	loss	BTB-02080610	BTB-01171367	4	1	0.00191939	Unique				0		0		4	Still birth QTL 4679 SB;Structural soundness (legs, feet, penis, and prepuce) QTL 1660 SOUND;Protein Yield (EBV) QTL 6141 PY;Fat Yield (EBV) QTL 6232 FY
651	chr28:20375994-20520824	chr28	20375994	20520824	144831	loss	BTB-01171634	BTB-01522449	3	1	0.00191939	Unique				0		0		3	Still birth QTL 4679 SB;Structural soundness (legs, feet, penis, and prepuce) QTL 1660 SOUND;Fat Yield (EBV) QTL 6232 FY
652	chr28:20898742-21258397	chr28	20898742	21258397	359656	both	ARS-BFGL-NGS-36180	BTB-01650236	10	5	0.00959693	0.009596				0		0		2	Still birth QTL 4679 SB;Structural soundness (legs, feet, penis, and prepuce) QTL 1660 SOUND
653	chr28:22744897-22811303	chr28	22744897	22811303	66407	loss	Hapmap27166-BTA-139945	ARS-BFGL-NGS-351	4	3	0.00575816	0.005758				0		1	TFG TRK-fused gene NM_006070 10342 Chondrosarcoma, extraskeletal myxoid, 612237 (1)	1	Structural soundness (legs, feet, penis, and prepuce) QTL 1660 SOUND
654	chr28:23347127-23442097	chr28	23347127	23442097	94971	gain	ARS-BFGL-NGS-87034	ARS-BFGL-NGS-15201	3	2	0.00383877	Multiple				0		0		1	Structural soundness (legs, feet, penis, and prepuce) QTL 1660 SOUND
655	chr28:24148146-24327772	chr28	24148146	24327772	179627	loss	BTA-63757-no-rs	Hapmap44654-BTA-63754	4	3	0.00575816	0.005758				0		0		1	Structural soundness (legs, feet, penis, and prepuce) QTL 1660 SOUND
656	chr28:24436312-24628489	chr28	24436312	24628489	192178	gain	Hapmap44554-BTA-63753	ARS-BFGL-NGS-87782	5	9	0.0172745	0.017274				0		1	KIAA1279 KIAA1279 NM_015634 26128 Goldberg-Shprintzen megacolon syndrome, 609460 (3)	1	Structural soundness (legs, feet, penis, and prepuce) QTL 1660 SOUND
657	chr28:34863921-34952112	chr28	34863921	34952112	88192	loss	BTB-01693480	BTB-01851415	3	3	0.00575816	0.005758				0		0		0
658	chr28:35942913-36126791	chr28	35942913	36126791	183879	loss	BTA-24338-no-rs	BTB-01469727	4	5	0.00959693	0.009596				0		0		0
659	chr28:37383796-37494090	chr28	37383796	37494090	110295	loss	BFGL-NGS-115768	BTB-01713276	4	6	0.0115163	0.011516				0		0		0
660	chr28:45481307-46020951	chr28	45481307	46020951	539645	loss	ARS-BFGL-NGS-14462	Hapmap43005-BTA-64606	13	2	0.00383877	Multiple				0		3	AGT angiotensinogen (serpin peptidase inhibitor, clade A, member 8) NM_000029 183 Renal tubular dysgenesis, 267430 (3);AGT angiotensinogen (serpin peptidase inhibitor, clade A, member 8) NM_000029 183 {Hypertension, essential, susceptibility to}, 145500 (3);AGT angiotensinogen (serpin peptidase inhibitor, clade A, member 8) NM_000029 183 {Preeclampsia, susceptibility to} (3)	0
661	chr29:238770-332901	chr29	238770	332901	94132	loss	Hapmap53898-rs29026969	Hapmap58534-rs29018685	3	1	0.00191939	Unique				0		0		2	Structural soundness (legs, feet, penis, and prepuce) QTL 3590 SOUND;Fat yield QTL 2692 FY
662	chr29:5405323-5540557	chr29	5405323	5540557	135235	gain	BTB-00999163	BTA-94746-no-rs	4	1	0.00191939	Unique				0		0		8	Pregnancy rate QTL 3574 PREGRATE;Carcass weight QTL 1316 CWT;Residual feed intake QTL 4479 RFI;Protein yield QTL 2465 PY;Milk yield QTL 2694 MY;Milking speed QTL 1388 MSPD;Protein yield QTL 2693 PY;Carcass weight QTL 1344 CWT
663	chr29:5596797-5808288	chr29	5596797	5808288	211492	gain	BTA-116348-no-rs	ARS-BFGL-NGS-32198	5	3	0.00575816	0.005758				0		0		7	Pregnancy rate QTL 3574 PREGRATE;Carcass weight QTL 1316 CWT;Residual feed intake QTL 4479 RFI;Protein yield QTL 2465 PY;Milking speed QTL 1388 MSPD;Protein yield QTL 2693 PY;Carcass weight QTL 1344 CWT
664	chr29:16025428-16334339	chr29	16025428	16334339	308912	both	BTA-117784-no-rs	Hapmap42430-BTA-112191	5	3	0.00575816	0.005758				0		0		12	Carcass weight QTL 1316 CWT;Carcass weight QTL 1344 CWT;Rump angle QTL 4651 RANG;Foot angle QTL 1664 FANG;Tenderness score QTL 1373 TEND;Udder height QTL 1670 UHT;Milk yield QTL 2593 MY;Abnormal flavor intensity QTL 4850 ABFLAV;Social separation--Vocalization QTL 7152 SSVO;Structural soundness (legs, feet, penis, and prepuce) QTL 1666 SOUND;Paired testes volume QTL 1378 PTV;Paired testes weight Q…
665	chr29:16769413-16979197	chr29	16769413	16979197	209785	loss	BFGL-NGS-115782	BFGL-NGS-118102	4	4	0.00767754	0.007677				0		0		11	Carcass weight QTL 1316 CWT;Carcass weight QTL 1344 CWT;Rump angle QTL 4651 RANG;Foot angle QTL 1664 FANG;Tenderness score QTL 1373 TEND;Udder height QTL 1670 UHT;Milk yield QTL 2593 MY;Social separation--Vocalization QTL 7152 SSVO;Structural soundness (legs, feet, penis, and prepuce) QTL 1666 SOUND;Paired testes volume QTL 1378 PTV;Paired testes weight QTL 1377 PTW
666	chr29:22869086-22927227	chr29	22869086	22927227	58142	loss	ARS-BFGL-NGS-18922	Hapmap36817-SCAFFOLD245829_8774	3	1	0.00191939	Unique				0		0		12	Carcass weight QTL 1316 CWT;Carcass weight QTL 1344 CWT;Rump angle QTL 4651 RANG;Foot angle QTL 1664 FANG;Tenderness score QTL 1373 TEND;Milk yield QTL 2593 MY;Social separation--Vocalization QTL 7152 SSVO;Udder depth QTL 4998 UDPTH;Teat placement QTL 1717 TPL;Tenderness score QTL 1345 TEND;Paired testes volume QTL 1378 PTV;Paired testes weight QTL 1377 PTW
667	chr29:25611084-25716302	chr29	25611084	25716302	105219	loss	BFGL-NGS-119138	Hapmap43319-BTA-65094	3	1	0.00191939	Unique				0		0		12	Carcass weight QTL 1316 CWT;Carcass weight QTL 1344 CWT;Rump angle QTL 4651 RANG;Foot angle QTL 1664 FANG;Tenderness score QTL 1373 TEND;Milk yield QTL 2593 MY;Social separation--Vocalization QTL 7152 SSVO;Udder depth QTL 4998 UDPTH;Teat placement QTL 1717 TPL;Tenderness score QTL 1345 TEND;Paired testes volume QTL 1378 PTV;Paired testes weight QTL 1377 PTW
668	chr29:27814492-27909466	chr29	27814492	27909466	94975	gain	ARS-BFGL-NGS-32195	Hapmap39080-BTA-112330	3	2	0.00383877	Multiple				0		0		12	Carcass weight QTL 1344 CWT;Rump angle QTL 4651 RANG;Foot angle QTL 1664 FANG;Tenderness score QTL 1373 TEND;Milk yield QTL 2593 MY;Teat placement QTL 1717 TPL;Tenderness score QTL 1345 TEND;Body weight at castration QTL 1380 BWC;Age at puberty QTL 1379 PUBAGE;Retail product yield QTL 1343 YIELD;Juiciness QTL 4851 JUICE;Residual feed intake QTL 4480 RFI
669	chr29:27969811-28119274	chr29	27969811	28119274	149464	gain	BTB-01015252	BTB-01016570	4	1	0.00191939	Unique				0		0		13	Carcass weight QTL 1344 CWT;Rump angle QTL 4651 RANG;Foot angle QTL 1664 FANG;Tenderness score QTL 1373 TEND;Milk yield QTL 2593 MY;Teat placement QTL 1717 TPL;Tenderness score QTL 1345 TEND;Body weight at castration QTL 1380 BWC;Age at puberty QTL 1379 PUBAGE;Retail product yield QTL 1343 YIELD;Juiciness QTL 4851 JUICE;Residual feed intake QTL 4480 RFI;Body weight (weaning) QTL 1346 WWT
670	chr29:28417195-29211966	chr29	28417195	29211966	794772	both	BTA-111991-no-rs	BFGL-NGS-114791	14	26	0.049904	0.049904				0		0		13	Carcass weight QTL 1344 CWT;Rump angle QTL 4651 RANG;Foot angle QTL 1664 FANG;Tenderness score QTL 1373 TEND;Milk yield QTL 2593 MY;Teat placement QTL 1717 TPL;Tenderness score QTL 1345 TEND;Body weight at castration QTL 1380 BWC;Age at puberty QTL 1379 PUBAGE;Retail product yield QTL 1343 YIELD;Juiciness QTL 4851 JUICE;Residual feed intake QTL 4480 RFI;Body weight (weaning) QTL 1346 WWT
671	chr29:30016239-30132989	chr29	30016239	30132989	116751	loss	BTB-01017180	ARS-BFGL-NGS-79220	5	2	0.00383877	Multiple				0		0		14	Carcass weight QTL 1344 CWT;Rump angle QTL 4651 RANG;Foot angle QTL 1664 FANG;Tenderness score QTL 1373 TEND;Milk yield QTL 2593 MY;Teat placement QTL 1717 TPL;Tenderness score QTL 1345 TEND;Body weight at castration QTL 1380 BWC;Age at puberty QTL 1379 PUBAGE;Retail product yield QTL 1343 YIELD;Juiciness QTL 4851 JUICE;Body weight (weaning) QTL 1346 WWT;Residual feed intake QTL 5110 RFI;305 days…
672	chr29:37630151-37709693	chr29	37630151	37709693	79543	gain	ARS-BFGL-NGS-45128	ARS-BFGL-NGS-39172	3	1	0.00191939	Unique				0		0		7	Teat placement QTL 1717 TPL;Tenderness score QTL 1345 TEND;Juiciness QTL 4851 JUICE;305 days milk yield QTL 4506 MY305;Tenderness score QTL 1374 TEND;Body capacity QTL 4700 BODYCAP;Somatic cell score QTL 2695 SCS
673	chr29:38406381-38500354	chr29	38406381	38500354	93974	gain	BTA-65647-no-rs	Hapmap54433-rs29022463	3	8	0.0153551	0.015355				0		0		6	Teat placement QTL 1717 TPL;Tenderness score QTL 1345 TEND;Juiciness QTL 4851 JUICE;305 days milk yield QTL 4506 MY305;Tenderness score QTL 1374 TEND;Somatic cell score QTL 2695 SCS
674	chr29:40070110-40186222	chr29	40070110	40186222	116113	gain	ARS-BFGL-NGS-97760	ARS-BFGL-NGS-22832	3	1	0.00191939	Unique				0		0		6	Teat placement QTL 1717 TPL;Tenderness score QTL 1345 TEND;Juiciness QTL 4851 JUICE;305 days milk yield QTL 4506 MY305;Tenderness score QTL 1374 TEND;Somatic cell score QTL 2695 SCS
675	chr29:40672416-40748813	chr29	40672416	40748813	76398	gain	ARS-BFGL-NGS-22514	ARS-BFGL-NGS-23135	3	1	0.00191939	Unique				0		0		5	Teat placement QTL 1717 TPL;Juiciness QTL 4851 JUICE;305 days milk yield QTL 4506 MY305;Tenderness score QTL 1374 TEND;Somatic cell score QTL 2695 SCS
676	chr29:44132149-44277693	chr29	44132149	44277693	145545	loss	ARS-BFGL-NGS-29002	ARS-BFGL-NGS-7054	5	1	0.00191939	Unique				0		0		2	Juiciness QTL 4851 JUICE;Tenderness score QTL 1374 TEND
677	chr29:45391413-45488027	chr29	45391413	45488027	96615	gain	ARS-BFGL-NGS-82048	Hapmap36151-SCAFFOLD96691_12353	3	4	0.00767754	0.007677				0		0		0
678	chr29:47861402-47955033	chr29	47861402	47955033	93632	gain	BTB-01036181	Hapmap47369-BTA-66337	4	1	0.00191939	Unique				0		0		0
679	chr29:48040664-48213917	chr29	48040664	48213917	173254	loss	ARS-BFGL-NGS-65789	ARS-BFGL-NGS-108161	6	1	0.00191939	Unique				0		2	IGHMBP2 immunoglobulin mu binding protein 2 NM_002180 3508 Neuronopathy, distal hereditary motor, type VI, 604320 (3);TPCN2 two pore segment channel 2 NM_139075 219931 [Skin/hair/eye pigmentation 10, blond/brown hair], 612267 (3)	0
680	chr29:49109423-49228426	chr29	49109423	49228426	119004	both	ARS-BFGL-NGS-86466	Hapmap24672-BTA-140771	5	6	0.0115163	0.011516				0		0		0
681	chr29:51000624-51132407	chr29	51000624	51132407	131784	gain	ARS-BFGL-NGS-102385	ARS-BFGL-NGS-92419	4	2	0.00383877	Multiple				0		5	KCNQ1 potassium voltage-gated channel, KQT-like subfamily, member 1 NM_000218 3784 Atrial fibrillation, familial, 3, 607554 (3);KCNQ1 potassium voltage-gated channel, KQT-like subfamily, member 1 NM_000218 3784 Jervell and Lange-Nielsen syndrome, 220400 (3);KCNQ1 potassium voltage-gated channel, KQT-like subfamily, member 1 NM_000218 3784 Long QT syndrome-1, 192500 (3);KCNQ1 potassium voltage-gat…	0
682	chr29:51301849-51979343	chr29	51301849	51979343	677495	both	ARS-BFGL-NGS-29984	ARS-BFGL-NGS-16118	18	9	0.0172745	0.017274				0		1	CTSD cathepsin D NM_001909 1509 Ceroid lipofuscinosis, neuronal, 10, 610127 (3)	0
